# Supplementary material for: Factors associated with adherence to self-isolation and lockdown measures in the UK: a cross-sectional survey
Source: Public Health. 2020 Oct;187:41–52. doi: 10.1016/j.puhe.2020.07.024 (PMC7474581; doi:10.1016/j.puhe.2020.07.024)
Supplement: Multimedia component 1 [file mmc1.xlsx]

## Sheet: Front Page
						HRPU Quarantine Survey
						Fieldwork Dates: 6th - 7th May 2020
		Conducted by YouGov
		On behalf of Kings College London
		© YouGov plc 2020

## Sheet: Background
	BACKGROUND
	This spreadsheet contains survey data collected and analysed by YouGov plc. No information contained within this spreadsheet may be published without the consent of YouGov Plc and the client named on the front cover.
	Methodology: This survey has been conducted using an online interview administered to members of the YouGov Plc UK panel of 800,000+ individuals who have agreed to take part in surveys. Emails are sent to panellists selected at random from the base sample. The e-mail invites them to take part in a survey and provides a generic survey link. Once a panel member clicks on the link they are sent to t…
	YouGov plc make every effort to provide representative information. All results are based on a sample and are therefore subject to statistical errors normally associated with sample-based information.
	For further information about the results in this spreadsheet, please contact YouGov Plc (+44)(0)207 012 6231 or email realtime@yougov.com quoting the survey details
	EDITOR'S NOTES - all press releases should contain the following information
	All figures, unless otherwise stated, are from YouGov Plc. Total sample size was 2240 adults. Fieldwork was undertaken between 6th - 7th May 2020. The survey was carried out online. The figures have been weighted and are representative of all UK adults (aged 18+).
	NOTE: Reports or other materials based on results to this research bound for the public domain must be approved by YouGov prior to release if the client wishes to cite YouGov as the source of the findings. The Client must inform YouGov in writing of any survey information from this project that it, or its client, proposes to publish. YouGov will review for accuracy and respond with material corre…
	- YouGov is registered with the Information Commissioner - YouGov is a member of the British Polling Council
	Any percentages calculated on bases fewer than 50 respondents must not be reported as they do not represent a wide enough cross-section of the target population to be considered statistically reliable. These have been italicised.

## Sheet: Percents
Kings College London
HRPU Quarantine Survey
UK18 Sample: 6th - 7th May 2020
	Total	Gender		Age					Social Grade		Region									Government Region													Working Status							Marital Status					Children in Household
		Male	Female	18-24	25-34	35-44	45-54	55+	ABC1	C2DE	North	Midlands	East	London	South	England (NET)	Wales	Scotland	Northern Ireland	North East	North West	Yorkshire and the Humber	East Midlands	West Midlands	East of England	London	South East	South West	England (NET)	Wales	Scotland	Northern Ireland	Working full time	Working part time	ALL WORKERS (NET)	Full time student	Retired	Unemployed	Not working/ Other	Married/ Civil Partnership	Living as married	Separated/ Divorced	Widowed	Never Married	0	1	2	3+	ALL WITH CHILDREN IN HOUSEHOLD (NET)
ONS Index of Multiple Deprivation
Unweighted base	2240	1076	1164	96	309	400	404	1031	1364	876	523	373	192	260	530	1878	108	189	65	77	255	191	169	204	192	260	325	205	1878	108	189	65	891	309	1200	53	648	110	229	1136	271	223	84	509	1635	254	243	72	569
Base	2240	1086.4	1153.6	248.64	327.69	399.43	374	890.24	1276.8	963.2	521.92	360.64	199.41	293.44	508.43	1883.84	107.52	188.16	60.48	72.11	255.18	194.64	157.95	202.69	199.41	293.44	317.36	191.07	1883.84	107.52	188.16	60.48	885.79	310.22	1196.01	131.19	552.68	125.78	234.34	1032.16	272.55	204.31	76.31	635.34	1586.69	284.79	247.19	77.24	609.22
Invalid postcode or not in UK	-	-	-	-	-	-	-	-	-	-	-	-	-	-	-	-	-	-	-	-	-	-	-	-	-	-	-	-	-	-	-	-	-	-	-	-	-	-	-	-	-	-	-	-	-	-	-	-	-
1	0.078	0.0815	0.0747	0.0911	0.1227	0.1026	0.0597	0.0546	0.0559	0.1073	0.1412	0.1233	0.0479	0.0353	0.0265	0.0804	0.0785	0.0587	0.0615	0.1034	0.1767	0.1088	0.0929	0.147	0.0479	0.0353	0.0188	0.0392	0.0804	0.0785	0.0587	0.0615	0.0981	0.0593	0.088	0.0304	0.0428	0.1675	0.0886	0.0533	0.115	0.1049	0.0775	0.0961	0.0752	0.0863	0.0647	0.1707	0.0882
2	0.0779	0.0826	0.0735	0.0449	0.0865	0.0984	0.1045	0.0636	0.0628	0.098	0.0904	0.0993	0.0371	0.1146	0.0482	0.0788	0.0611	0.0943	0.0282	0.1493	0.081	0.0809	0.0894	0.107	0.0371	0.1146	0.0516	0.0425	0.0788	0.0611	0.0943	0.0282	0.0816	0.1057	0.0879	0.0099	0.0555	0.1238	0.0934	0.0609	0.1072	0.1199	0.0354	0.0818	0.0819	0.0801	0.0614	0.0408	0.0675
3	0.0828	0.0792	0.0862	0.0834	0.1048	0.0853	0.0874	0.0714	0.0712	0.0981	0.0891	0.0853	0.0592	0.1057	0.0711	0.083	0.0723	0.0792	0.1059	0.0269	0.1188	0.0733	0.0743	0.0939	0.0592	0.1057	0.0708	0.0718	0.083	0.0723	0.0792	0.1059	0.0895	0.0595	0.0817	0.0862	0.0608	0.1135	0.1215	0.0614	0.0933	0.1038	0.0821	0.1053	0.0882	0.0634	0.0596	0.0895	0.0652
4	0.103	0.1068	0.0994	0.081	0.1029	0.0883	0.1145	0.1109	0.0837	0.1285	0.1038	0.0648	0.0944	0.1481	0.1109	0.1042	0.1109	0.1059	0.0423	0.1269	0.1	0.1003	0.0826	0.051	0.0944	0.1481	0.0957	0.1361	0.1042	0.1109	0.1059	0.0423	0.0948	0.1051	0.0974	0.0565	0.113	0.0848	0.1431	0.0918	0.1433	0.1147	0.1095	0.0964	0.1096	0.0926	0.0662	0.1017	0.083
5	0.1116	0.0996	0.1229	0.106	0.113	0.1191	0.1241	0.1041	0.1074	0.1173	0.0993	0.1039	0.1475	0.1121	0.1236	0.1138	0.1232	0.1191	-	0.0893	0.0889	0.1166	0.1021	0.1053	0.1475	0.1121	0.0989	0.1645	0.1138	0.1232	0.1191	-	0.1193	0.1102	0.117	0.1356	0.1031	0.045	0.1266	0.1124	0.0834	0.1339	0.1912	0.1091	0.1013	0.1321	0.1527	0.0929	0.1355
6	0.0962	0.0983	0.0942	0.0749	0.1024	0.0902	0.0783	0.11	0.0935	0.0997	0.0911	0.062	0.1032	0.106	0.1352	0.101	0.1514	0.0407	0.0189	0.0892	0.0826	0.1031	0.0661	0.0588	0.1032	0.106	0.1353	0.1351	0.101	0.1514	0.0407	0.0189	0.1028	0.1032	0.1029	0.0504	0.1104	0.0807	0.0624	0.1005	0.1079	0.1087	0.0499	0.0859	0.0976	0.1094	0.0769	0.1132	0.0967
7	0.0995	0.1051	0.0942	0.1075	0.084	0.1062	0.0981	0.1005	0.1177	0.0753	0.0743	0.1007	0.1478	0.114	0.1045	0.1015	0.0663	0.0949	0.1094	0.0783	0.0508	0.1037	0.0736	0.1219	0.1478	0.114	0.115	0.0873	0.1015	0.0663	0.0949	0.1094	0.0958	0.097	0.0961	0.1371	0.1157	0.0582	0.0794	0.1069	0.0805	0.0744	0.108	0.1043	0.1018	0.1004	0.0812	0.1411	0.0978
8	0.12	0.1057	0.1334	0.1397	0.0915	0.0983	0.1085	0.1396	0.1198	0.1202	0.1288	0.127	0.1108	0.0875	0.1151	0.1164	0.0924	0.1329	0.2402	0.1509	0.1134	0.1407	0.1627	0.0992	0.1108	0.0875	0.1116	0.121	0.1164	0.0924	0.1329	0.2402	0.1093	0.1377	0.1166	0.1012	0.1398	0.1474	0.086	0.1395	0.0913	0.073	0.124	0.1189	0.1209	0.0859	0.1421	0.1053	0.1112
9	0.1136	0.122	0.1057	0.1294	0.0924	0.114	0.1266	0.1113	0.1332	0.0876	0.0909	0.1042	0.1073	0.1057	0.1353	0.1095	0.1245	0.1211	0.1984	0.0793	0.1112	0.0688	0.1232	0.0893	0.1073	0.1057	0.139	0.1291	0.1095	0.1245	0.1211	0.1984	0.1084	0.0812	0.1013	0.2146	0.128	0.0882	0.0991	0.1254	0.0966	0.0785	0.1435	0.11	0.1146	0.1021	0.1362	0.0899	0.1144
10	0.1175	0.1194	0.1157	0.1421	0.0999	0.0976	0.0984	0.1341	0.1549	0.068	0.091	0.1294	0.1448	0.0711	0.1295	0.1114	0.1195	0.1532	0.1952	0.1065	0.0767	0.1039	0.1331	0.1266	0.1448	0.0711	0.1634	0.0733	0.1114	0.1195	0.1532	0.1952	0.1004	0.1411	0.111	0.178	0.1309	0.091	0.0998	0.1479	0.0816	0.0883	0.0789	0.0923	0.109	0.1478	0.159	0.0548	0.1405
What is the highest educational or work-related qualification you have?
Unweighted base	2240	1076	1164	96	309	400	404	1031	1364	876	523	373	192	260	530	1878	108	189	65	77	255	191	169	204	192	260	325	205	1878	108	189	65	891	309	1200	53	648	110	229	1136	271	223	84	509	1635	254	243	72	569
Base	2240	1086.4	1153.6	248.64	327.69	399.43	374	890.24	1276.8	963.2	521.92	360.64	199.41	293.44	508.43	1883.84	107.52	188.16	60.48	72.11	255.18	194.64	157.95	202.69	199.41	293.44	317.36	191.07	1883.84	107.52	188.16	60.48	885.79	310.22	1196.01	131.19	552.68	125.78	234.34	1032.16	272.55	204.31	76.31	635.34	1586.69	284.79	247.19	77.24	609.22
No formal qualifications	0.0505	0.051	0.05	0.0383	0.0381	0.0328	0.0508	0.0662	0.0215	0.0889	0.0534	0.0843	0.0526	0.0319	0.0379	0.0517	0.0526	0.0387	0.0456	0.0435	0.0567	0.0528	0.0645	0.0998	0.0526	0.0319	0.0333	0.0455	0.0517	0.0526	0.0387	0.0456	0.0235	0.0453	0.0292	-	0.0738	0.0936	0.1093	0.0533	0.0268	0.044	0.0829	0.0481	0.0503	0.0277	0.0476	0.1128	0.0466
Youth training certificate/skillseekers	0.0015	-	0.0028	-	-	0.003	0.0035	0.0009	0.0006	0.0026	0.0025	-	0.0039	-	0.0024	0.0017	-	-	-	-	0.0051	-	-	-	0.0039	-	0.0038	-	0.0017	-	-	-	0.0028	-	0.0021	-	0.0014	-	-	0.002	-	0.0059	-	-	0.0005	-	0.0102	-	0.0041
Recognised trade apprenticeship completed	0.0102	0.0186	0.0023	0.0199	0.0028	0.0121	0.0028	0.0124	0.0062	0.0156	0.0067	0.0131	-	-	0.0177	0.0091	0.0168	0.0156	0.0143	0.0103	0.0109	-	0.0044	0.02	-	-	0.0259	0.004	0.0091	0.0168	0.0156	0.0143	0.0133	-	0.0098	-	0.0164	0.0078	0.0044	0.0071	-	0.0088	0.0099	0.0187	0.0108	0.0174	0.0028	-	0.0093
Clerical and commercial	0.0143	0.0027	0.0252	-	-	0.0019	0.0185	0.0274	0.0097	0.0204	0.0143	0.0056	0.0146	0.0163	0.0216	0.015	0.0101	0.0051	0.031	0.0228	0.0151	0.0102	0.0127	-	0.0146	0.0163	0.0243	0.0171	0.015	0.0101	0.0051	0.031	0.0027	0.0212	0.0075	-	0.0306	-	0.0266	0.0192	0.0066	0.019	0.0604	0.0031	0.0181	0.0073	0.0051	-	0.0055
City & Guilds certificate	0.0454	0.0571	0.0344	0.0231	0.0436	0.0438	0.0508	0.0508	0.0217	0.0769	0.0522	0.064	0.0715	0.0219	0.0441	0.0496	0.0497	0.0156	-	0.029	0.0542	0.0581	0.0677	0.0611	0.0715	0.0219	0.021	0.0825	0.0496	0.0497	0.0156	-	0.049	0.0354	0.0455	0.0115	0.0459	0.0532	0.0588	0.0456	0.0575	0.0556	0.0415	0.0386	0.0435	0.0679	0.0421	0.0135	0.0505
City & Guilds certificate - advanced	0.0216	0.0297	0.0139	-	0.0036	0.0256	0.0354	0.0266	0.0157	0.0293	0.0262	0.0152	0.0316	0.0167	0.021	0.0218	0.0078	0.024	0.0309	0.0338	0.0203	0.0312	0.0161	0.0146	0.0316	0.0167	0.0242	0.0157	0.0218	0.0078	0.024	0.0309	0.024	0.0122	0.021	-	0.0322	0.0093	0.0182	0.0239	0.0146	0.0434	-	0.0155	0.0222	0.0234	0.0122	0.0191	0.0183
ONC	0.0063	0.0077	0.0049	-	-	-	0.0053	0.0135	0.0069	0.0054	0.0046	0.0132	0.0036	-	0.0074	0.0062	-	0.0088	0.012	0.0109	-	0.0084	0.0063	0.0185	0.0036	-	0.0063	0.0092	0.0062	-	0.0088	0.012	0.0036	0.0062	0.0043	-	0.0148	0.0061	-	0.0084	0.0027	0.0115	-	0.0036	0.0088	-	-	-	-
CSE grades 2-5	0.0132	0.0103	0.0159	-	-	0.0019	0.0359	0.0173	0.0056	0.0233	0.0147	0.015	-	0.01	0.022	0.0144	0.0144	-	0.0144	0.0386	0.0151	0.0052	0.0057	0.0222	-	0.01	0.0142	0.0349	0.0144	0.0144	-	0.0144	0.0099	0.0283	0.0147	-	0.0114	-	0.0246	0.0184	0.0092	0.0088	0.0218	0.0073	0.0163	0.0065	0.0074	-	0.006
CSE grade 1, GCE O level, GCSE, School Certificate	0.1277	0.1303	0.1252	0.0502	0.0845	0.1122	0.1772	0.1513	0.1037	0.1594	0.1614	0.1541	0.194	0.0914	0.11	0.1387	0.1096	0.0338	0.1085	0.1618	0.1586	0.165	0.1653	0.1454	0.194	0.0914	0.1123	0.106	0.1387	0.1096	0.0338	0.1085	0.11	0.1261	0.1142	0.0457	0.1407	0.2049	0.17	0.1516	0.1258	0.1908	0.1322	0.0685	0.1336	0.0972	0.1312	0.1547	0.1183
Scottish Ordinary/ Lower Certificate	0.0064	0.0099	0.0032	-	0.015	0.0041	0.0082	0.0054	0.0043	0.0092	-	-	0.0042	-	-	0.0004	-	0.0722	-	-	-	-	-	-	0.0042	-	-	-	0.0004	-	0.0722	-	0.0055	0.0128	0.0074	-	0.0065	-	0.0083	0.0059	0.0198	0.0041	-	0.0033	0.0063	-	0.0179	-	0.0073
GCE A level or Higher Certificate	0.1587	0.1652	0.1525	0.4791	0.1559	0.1347	0.124	0.0955	0.1639	0.1517	0.1322	0.1863	0.1805	0.2056	0.1564	0.1656	0.2598	0.0242	0.1812	0.1162	0.1457	0.1204	0.1574	0.2088	0.1805	0.2056	0.1631	0.1452	0.1656	0.2598	0.0242	0.1812	0.1443	0.1382	0.1427	0.576	0.0822	0.2401	0.1432	0.1069	0.1813	0.0953	0.0813	0.2616	0.1357	0.2684	0.1632	0.2047	0.2177
Scottish Higher Certificate	0.0167	0.0155	0.0178	0.0162	0.0224	0.0197	0.022	0.0112	0.0163	0.0172	0.0045	0.0089	-	-	0.0014	0.0033	0.0153	0.1567	-	0.0167	-	0.006	0.0139	0.0049	-	-	0.0022	-	0.0033	0.0153	0.1567	-	0.0217	0.0261	0.0228	-	0.008	0.0302	0.0082	0.0157	0.0123	0.0126	0.027	0.0209	0.0153	0.0212	0.0195	0.0166	0.0199
Nursing qualification (e.g. SEN, SRN, SCM, RGN)	0.0138	0.0026	0.0243	-	0.0031	-	0.0116	0.0287	0.0122	0.0159	0.0114	0.0044	0.0119	0.0094	0.0253	0.0135	0.0163	0.0137	0.0177	-	0.0137	0.0127	0.01	-	0.0119	0.0094	0.0241	0.0273	0.0135	0.0163	0.0137	0.0177	0.006	0.0233	0.0105	-	0.0283	0.0069	0.008	0.0132	0.0038	0.0398	0.0706	0.0029	0.0167	0.0125	0.0036	-	0.0073
Teaching qualification (not degree)	0.0207	0.0116	0.0292	0.0082	0.0299	0.0123	0.014	0.0273	0.0239	0.0164	0.0316	0.0279	0.0078	0.0031	0.0171	0.02	0.0101	0.031	0.0281	0.0105	0.0292	0.0425	0.0283	0.0275	0.0078	0.0031	0.0165	0.018	0.02	0.0101	0.031	0.0281	0.013	0.0296	0.0173	0.0221	0.0345	0.0074	0.0114	0.0253	0.0074	0.0207	0.0296	0.0183	0.022	0.0168	0.0229	0.0126	0.0187
University diploma	0.0375	0.0321	0.0425	0.0625	0.0436	0.0257	0.0427	0.0313	0.0405	0.0335	0.0451	0.0201	0.0246	0.0733	0.0231	0.0366	0.0154	0.0615	0.0299	0.0607	0.04	0.046	0.0182	0.0215	0.0246	0.0733	0.0134	0.0391	0.0366	0.0154	0.0615	0.0299	0.0375	0.0512	0.041	0.0451	0.0311	0.028	0.0353	0.03	0.0505	0.0392	0.0474	0.0419	0.0348	0.0448	0.0451	0.0349	0.0437
University or CNAA first degree (e.g. BA, B.Sc, B.Ed)	0.228	0.2184	0.2371	0.2388	0.3122	0.2892	0.1868	0.1839	0.2804	0.1586	0.2441	0.2	0.2102	0.2574	0.2257	0.2292	0.1875	0.2487	0.1989	0.19	0.2238	0.2909	0.2135	0.1895	0.2102	0.2574	0.2509	0.1838	0.2292	0.1875	0.2487	0.1989	0.2859	0.2044	0.2648	0.2128	0.1965	0.1815	0.1481	0.2113	0.2476	0.2017	0.2039	0.2605	0.2309	0.2017	0.239	0.2301	0.2204
University or CNAA higher degree (e.g. M.Sc, Ph.D)	0.1	0.0931	0.1065	0.0382	0.1438	0.1384	0.0861	0.0898	0.1398	0.0472	0.0875	0.0779	0.0765	0.1305	0.1043	0.0957	0.0917	0.138	0.1292	0.1341	0.0911	0.0655	0.0629	0.0897	0.0765	0.1305	0.1101	0.0945	0.0957	0.0917	0.138	0.1292	0.1284	0.1027	0.1217	0.0568	0.0823	0.0511	0.0812	0.0981	0.1533	0.0799	0.0808	0.0899	0.1068	0.0738	0.1134	0.0613	0.0883
Other technical, professional or higher qualification	0.1058	0.1191	0.0932	0.0082	0.0728	0.1112	0.1087	0.1414	0.1115	0.0981	0.0851	0.0938	0.0754	0.1115	0.1332	0.1028	0.1258	0.1069	0.1583	0.0971	0.0917	0.0719	0.1314	0.0645	0.0754	0.1115	0.1253	0.1463	0.1028	0.1258	0.1069	0.1583	0.0992	0.1179	0.1041	0.0155	0.1474	0.0485	0.0973	0.1434	0.0656	0.0969	0.1106	0.0673	0.1105	0.0872	0.0993	0.1032	0.0941
Don't know	0.0068	0.0036	0.0098	0.0076	0.0137	0.0087	-	0.006	0.0057	0.0082	0.0053	0.0022	0.019	0.0038	0.0115	0.0076	0.0077	-	-	0.0131	0.004	0.0043	-	0.0038	0.019	0.0038	0.0111	0.0122	0.0076	0.0077	-	-	0.0042	0.0129	0.0065	0.0144	0.0066	-	0.0081	0.008	0.0083	0.0042	-	0.0061	0.0037	0.0072	0.0137	0.0252	0.0121
Prefer not to say	0.0151	0.0214	0.0093	0.0098	0.015	0.0226	0.0155	0.0132	0.0098	0.0222	0.017	0.0141	0.0181	0.0173	0.0181	0.0169	0.0095	0.0057	-	0.0109	0.0248	0.0089	0.0217	0.0082	0.0181	0.0173	0.0178	0.0185	0.0169	0.0095	0.0057	-	0.0155	0.0063	0.0131	-	0.0094	0.0314	0.0389	0.0128	0.0069	0.0177	-	0.0239	0.0132	0.0191	0.0038	0.0113	0.0119
How many people, including yourself, are there in your household? Please include both adults and children.
Unweighted base	2240	1076	1164	96	309	400	404	1031	1364	876	523	373	192	260	530	1878	108	189	65	77	255	191	169	204	192	260	325	205	1878	108	189	65	891	309	1200	53	648	110	229	1136	271	223	84	509	1635	254	243	72	569
Base	2240	1086.4	1153.6	248.64	327.69	399.43	374	890.24	1276.8	963.2	521.92	360.64	199.41	293.44	508.43	1883.84	107.52	188.16	60.48	72.11	255.18	194.64	157.95	202.69	199.41	293.44	317.36	191.07	1883.84	107.52	188.16	60.48	885.79	310.22	1196.01	131.19	552.68	125.78	234.34	1032.16	272.55	204.31	76.31	635.34	1586.69	284.79	247.19	77.24	609.22
1	0.1897	0.1918	0.1878	0.072	0.1267	0.138	0.1875	0.2699	0.1645	0.2231	0.1792	0.1896	0.1799	0.2252	0.187	0.1905	0.1592	0.2363	0.0729	0.2855	0.183	0.1349	0.1798	0.1973	0.1799	0.2252	0.1983	0.1681	0.1905	0.1592	0.2363	0.0729	0.1831	0.1445	0.1731	0.056	0.261	0.1884	0.1817	0.0111	0.0154	0.5867	0.7251	0.3638	0.2483	0.0651	0.0211	-	0.039
2	0.3938	0.389	0.3983	0.1784	0.3932	0.2626	0.2949	0.5546	0.3975	0.389	0.4547	0.3709	0.3684	0.2713	0.3866	0.3826	0.5028	0.4161	0.4805	0.4357	0.4567	0.459	0.3952	0.352	0.3684	0.2713	0.3217	0.4945	0.3826	0.5028	0.4161	0.4805	0.3506	0.3459	0.3494	0.1109	0.5987	0.3433	0.3229	0.5216	0.6081	0.1977	0.13	0.1909	0.5152	0.0945	0.1307	0.0103	0.0985
3	0.1955	0.1971	0.194	0.2688	0.2266	0.2356	0.2446	0.125	0.2018	0.1872	0.1683	0.177	0.2212	0.239	0.2015	0.1956	0.1384	0.1978	0.2884	0.1286	0.1655	0.1867	0.1616	0.1891	0.2212	0.239	0.2203	0.1704	0.1956	0.1384	0.1978	0.2884	0.2013	0.2147	0.2048	0.2975	0.1148	0.2405	0.2574	0.2042	0.196	0.1395	0.0757	0.2075	0.1514	0.5203	0.1152	0.1138	0.3044
4	0.1542	0.1477	0.1604	0.3011	0.1546	0.2531	0.2282	0.0376	0.1762	0.1251	0.1382	0.1801	0.1566	0.1838	0.1622	0.1617	0.136	0.1175	0.067	0.107	0.1437	0.1426	0.2071	0.1591	0.1566	0.1838	0.1914	0.1136	0.1617	0.136	0.1175	0.067	0.1866	0.2269	0.1971	0.3881	0.0208	0.0809	0.1587	0.1933	0.1513	0.0501	0.0464	0.1412	0.065	0.2332	0.6093	0.2545	0.3885
5	0.0415	0.0461	0.0372	0.1016	0.0668	0.0707	0.0328	0.0059	0.0442	0.0379	0.0473	0.0252	0.0552	0.0384	0.0431	0.0414	0.0544	0.0323	0.0499	0.0432	0.0443	0.0528	0.0195	0.0297	0.0552	0.0384	0.05	0.0317	0.0414	0.0544	0.0323	0.0499	0.0493	0.0458	0.0484	0.1043	0.0031	0.076	0.043	0.0477	0.0221	0.0086	-	0.0565	0.0167	0.0602	0.0649	0.4218	0.108
6	0.016	0.0144	0.0174	0.0513	0.0089	0.0308	0.0093	0.0048	0.0109	0.0227	0.0106	0.0274	0.0041	0.0208	0.0196	0.0171	0.0092	-	0.0413	-	0.0069	0.0193	0.0275	0.0273	0.0041	0.0208	0.0183	0.0216	0.0171	0.0092	-	0.0413	0.022	0.012	0.0194	0.0289	-	0.026	0.0235	0.0192	0.0033	0.0088	0.011	0.0179	0.0022	0.023	0.0487	0.1524	0.0498
7	0.0049	0.0093	0.0008	0.0192	0.0136	0.0044	-	-	0.0021	0.0087	-	0.0276	-	0.0035	-	0.0058	-	-	-	-	-	-	0.0045	0.0456	-	0.0035	-	-	0.0058	-	-	-	0.007	-	0.0052	-	-	0.038	-	0.0019	0.0038	0.0035	-	0.0114	-	0.0038	0.01	0.021	0.0085
8 or more	0.0008	0.0008	0.0008	-	0.0027	-	-	0.001	0.0014	-	0.0017	-	-	0.0031	-	0.0009	-	-	-	-	-	0.0045	-	-	-	0.0031	-	-	0.0009	-	-	-	-	-	-	-	0.0016	0.007	-	-	-	-	0.0118	0.0014	0.0006	-	-	0.0117	0.0015
Don't know	0.0013	0.001	0.0016	0.0076	0.0034	-	-	-	0.0015	0.0012	-	-	0.0095	0.0038	-	0.0016	-	-	-	-	-	-	-	-	0.0095	0.0038	-	-	0.0016	-	-	-	-	0.0036	0.0009	0.0144	-	-	-	-	-	-	-	0.0047	-	-	-	0.0145	0.0018
Prefer not to say	0.0023	0.0028	0.0018	-	0.0034	0.0047	0.0027	0.0012	-	0.0052	-	0.0021	0.0052	0.0111	-	0.0027	-	-	-	-	-	-	0.0049	-	0.0052	0.0111	-	-	0.0027	-	-	-	-	0.0066	0.0017	-	-	-	0.0128	0.001	-	0.005	-	0.0047	0.0006	-	-	-	-
How many members of your household are 18 or older?
Unweighted base	2092	1003	1089	76	268	371	378	999	1277	815	495	347	176	230	496	1744	102	182	64	72	239	184	160	187	176	230	301	195	1744	102	182	64	826	293	1119	44	630	99	200	1072	241	215	81	472	1564	227	218	65	510
Base	2064.68	999.22	1065.46	197.35	286.09	369.01	350.46	861.77	1178.16	886.52	488.9	327.6	177.98	259.61	468.42	1722.52	101.94	180.54	59.68	67.59	234.85	186.46	149.54	178.06	177.98	259.61	286.75	181.67	1722.52	101.94	180.54	59.68	815.63	292.78	1108.41	110.3	536.42	109.67	199.88	969.53	238.64	197.1	73.15	575.12	1506.49	251.05	220.87	68.54	540.47
0	-	-	-	-	-	-	-	-	-	-	-	-	-	-	-	-	-	-	-	-	-	-	-	-	-	-	-	-	-	-	-	-	-	-	-	-	-	-	-	-	-	-	-	-	-	-	-	-	-
1	0.2203	0.2083	0.2315	0.1278	0.1727	0.1911	0.2387	0.2622	0.2065	0.2386	0.2267	0.2194	0.2015	0.2779	0.2146	0.2271	0.1743	0.22	0.1006	0.3158	0.2338	0.1854	0.2161	0.2223	0.2015	0.2779	0.2132	0.2168	0.2271	0.1743	0.22	0.1006	0.22	0.1963	0.2137	0.1227	0.253	0.2154	0.225	0.0225	0.0067	0.6729	0.7416	0.42	0.2608	0.1225	0.1086	0.1045	0.1145
2	0.532	0.519	0.5441	0.2566	0.603	0.6146	0.4677	0.5622	0.5444	0.5154	0.5776	0.5536	0.5604	0.3248	0.5363	0.5219	0.6583	0.5451	0.5654	0.5412	0.5615	0.611	0.5651	0.5441	0.5604	0.3248	0.5023	0.5901	0.5219	0.6583	0.5451	0.5654	0.532	0.5273	0.5308	0.2091	0.5976	0.5461	0.5326	0.7437	0.8567	0.2222	0.1076	0.2059	0.5181	0.5428	0.6502	0.5532	0.588
3	0.1341	0.1394	0.1292	0.2561	0.1099	0.1145	0.1886	0.1005	0.1298	0.1399	0.1085	0.1166	0.0943	0.2239	0.1344	0.133	0.0844	0.1466	0.2133	0.044	0.1139	0.1249	0.0804	0.147	0.0943	0.2239	0.1522	0.1064	0.133	0.0844	0.1466	0.2133	0.1346	0.1459	0.1376	0.2789	0.0917	0.1419	0.1445	0.1273	0.0836	0.0675	0.0776	0.1937	0.1389	0.1859	0.0605	0.1123	0.1253
4	0.0601	0.0681	0.0525	0.2621	0.0545	0.0228	0.0657	0.0293	0.0671	0.0507	0.0427	0.0531	0.0697	0.1059	0.0678	0.0638	0.0171	0.0438	0.0748	0.0401	0.0356	0.0524	0.0851	0.0262	0.0697	0.1059	0.0779	0.0518	0.0638	0.0171	0.0438	0.0748	0.0612	0.0647	0.0621	0.2695	0.02	0.0479	0.0473	0.0541	0.0165	0.0198	0.0317	0.1044	0.0592	0.0879	0.0465	0.0361	0.0644
5	0.0081	0.0135	0.003	0.0287	0.0188	0.002	0.0021	0.0049	0.0083	0.0079	-	0.0143	-	0.0109	0.0057	0.0059	0.0396	0.0142	-	-	-	-	0.0047	0.0223	-	0.0109	0.0062	0.0048	0.0059	0.0396	0.0142	-	0.0082	-	0.006	0.0514	0.0032	0.017	0.0042	0.0059	-	-	-	0.0192	0.0079	0.0058	0.0154	-	0.009
6	0.0058	0.0102	0.0017	0.0195	0.0072	0.0119	-	0.0019	0.0048	0.0071	0.0018	0.0023	0.0192	0.0035	0.0127	0.0069	-	-	-	-	0.0038	-	-	0.0043	0.0192	0.0035	0.0208	-	0.0069	-	-	-	0.0048	0.0057	0.005	0.0348	-	-	0.0128	0.0043	-	-	-	0.0134	0.0079	-	-	-	-
7	0.0022	0.0045	-	0.0188	-	-	-	0.0009	0.0038	-	-	0.0113	-	-	-	0.0022	-	-	0.0135	-	-	-	0.0248	-	-	-	-	-	0.0022	-	-	0.0135	-	-	-	0.0336	0.0015	-	-	0.0008	-	-	-	0.0064	0.003	-	-	-	-
8 or more	-	-	-	-	-	-	-	-	-	-	-	-	-	-	-	-	-	-	-	-	-	-	-	-	-	-	-	-	-	-	-	-	-	-	-	-	-	-	-	-	-	-	-	-	-	-	-	-	-
Don't know	0.0375	0.0369	0.0381	0.0305	0.0339	0.0431	0.0371	0.0381	0.0354	0.0404	0.0428	0.0294	0.0548	0.0531	0.0284	0.0391	0.0262	0.0303	0.0324	0.0589	0.0513	0.0262	0.0239	0.0339	0.0548	0.0531	0.0274	0.0301	0.0391	0.0262	0.0303	0.0324	0.0392	0.0602	0.0448	-	0.0329	0.0317	0.0337	0.0414	0.0365	0.0176	0.0416	0.0369	0.0042	0.0551	0.1189	0.1939	0.0988
Are you the parent/ guardian of children of any of the following ages? (Please select all that apply. If you do not have any children, please select the "Not applicable" option)
Unweighted base	2240	1076	1164	96	309	400	404	1031	1364	876	523	373	192	260	530	1878	108	189	65	77	255	191	169	204	192	260	325	205	1878	108	189	65	891	309	1200	53	648	110	229	1136	271	223	84	509	1635	254	243	72	569
Base	2240	1086.4	1153.6	248.64	327.69	399.43	374	890.24	1276.8	963.2	521.92	360.64	199.41	293.44	508.43	1883.84	107.52	188.16	60.48	72.11	255.18	194.64	157.95	202.69	199.41	293.44	317.36	191.07	1883.84	107.52	188.16	60.48	885.79	310.22	1196.01	131.19	552.68	125.78	234.34	1032.16	272.55	204.31	76.31	635.34	1586.69	284.79	247.19	77.24	609.22
Under 6 months old	0.0111	0.0087	0.0134	0.0082	0.0381	0.024	-	0.0009	0.0109	0.0114	0.011	0.0165	0.013	0.01	0.0097	0.0118	0.0093	0.0095	-	0.0125	0.0107	0.0109	0.0052	0.0252	0.013	0.01	0.0155	-	0.0118	0.0093	0.0095	-	0.0095	0.0097	0.0095	0.0112	-	0.0239	0.0387	0.0127	0.013	0.0144	-	0.007	0.003	0.0353	0.0296	0.0237	0.0315
Between 6 and 12 months old	0.0072	0.0051	0.0091	0.0076	0.0225	0.0143	0.0028	-	0.0072	0.0071	0.0085	0.007	0.0043	0.0072	0.006	0.0069	0.0101	-	0.0329	0.0122	0.0037	0.0135	0.0159	-	0.0043	0.0072	0.0067	0.0047	0.0069	0.0101	-	0.0329	0.0122	0.0106	0.0118	-	-	-	0.0082	0.0118	0.0143	-	-	-	-	0.0335	0.022	-	0.0246
1 year old	0.017	0.0144	0.0195	0.0079	0.037	0.0564	0.0042	-	0.021	0.0118	0.0088	0.0172	0.0128	0.0134	0.0216	0.015	0.0086	0.0478	-	-	0.007	0.0144	0.0156	0.0185	0.0128	0.0134	0.0147	0.0329	0.015	0.0086	0.0478	-	0.021	0.0417	0.0263	-	-	0.0133	0.0212	0.027	0.0305	-	-	0.0031	-	0.0516	0.0661	0.0524	0.0576
2 years old	0.0256	0.0275	0.0238	-	0.0999	0.0519	0.0103	-	0.0257	0.0254	0.0228	0.0284	0.05	0.0108	0.0299	0.0268	0.0285	0.0155	0.0144	0.0157	0.0192	0.03	0.0317	0.0258	0.05	0.0108	0.0305	0.0291	0.0268	0.0285	0.0155	0.0144	0.031	0.0324	0.0314	-	-	0.0334	0.0665	0.0419	0.0333	0.0043	-	0.0064	0.0013	0.0584	0.1126	0.1303	0.0895
3 years old	0.0214	0.0231	0.0197	-	0.0528	0.061	0.0118	0.002	0.0244	0.0173	0.0138	0.0216	0.0136	0.0191	0.0307	0.0207	0.0426	0.0188	0.0132	0.0292	0.0164	0.0048	0.0162	0.0259	0.0136	0.0191	0.0359	0.022	0.0207	0.0426	0.0188	0.0132	0.031	0.035	0.032	-	0.0014	0.0252	0.024	0.0338	0.037	0.0092	-	0.0015	0.001	0.0544	0.0956	0.0918	0.0759
4 years old	0.022	0.0191	0.0247	0.0082	0.051	0.0715	0.0052	-	0.0278	0.0142	0.0173	0.0131	0.024	0.0231	0.0379	0.0237	0.0086	0.0148	0.0153	0.0281	0.0132	0.0187	0.0174	0.0098	0.024	0.0231	0.0385	0.0369	0.0237	0.0086	0.0148	0.0153	0.0287	0.059	0.0366	-	-	0.0125	0.0168	0.0321	0.024	0.0094	0.0193	0.0081	0.0016	0.0442	0.0746	0.1946	0.0756
5 years old	0.0253	0.0272	0.0235	0.0073	0.0508	0.0738	0.0181	0.0022	0.0254	0.0252	0.034	0.0211	0.0316	0.0061	0.0358	0.0274	0.0294	0.0097	-	0.0125	0.0326	0.0439	0.0048	0.0338	0.0316	0.0061	0.0402	0.0286	0.0274	0.0294	0.0097	-	0.0342	0.0503	0.0383	-	-	0.022	0.0344	0.0423	0.021	0.0138	0.0111	0.0057	0.0007	0.0408	0.1257	0.1417	0.0881
6 years old	0.023	0.0201	0.0258	-	0.0527	0.0747	0.0073	0.002	0.0241	0.0216	0.0279	0.0387	0.0127	0.0075	0.0225	0.0237	0.0187	0.0212	0.0149	0.0296	0.0259	0.0299	0.0364	0.0405	0.0127	0.0075	0.0281	0.0131	0.0237	0.0187	0.0212	0.0149	0.0321	0.0287	0.0312	-	0.0015	0.0556	0.0272	0.0333	0.0262	0.0232	0.0193	0.006	0.002	0.0243	0.1245	0.1302	0.0784
7 years old	0.0179	0.0167	0.0191	-	0.0339	0.0569	0.0142	0.0012	0.0168	0.0194	0.0118	0.0311	0.0184	0.0174	0.0216	0.0197	0.0092	0.0107	-	-	0.0066	0.0231	0.0484	0.0176	0.0184	0.0174	0.03	0.0076	0.0197	0.0092	0.0107	-	0.0226	0.0329	0.0252	0.0115	0.0019	0.0237	0.019	0.029	0.0118	0.014	-	0.0066	0.0012	0.0362	0.0697	0.1376	0.0627
8 years old	0.0222	0.0225	0.0219	-	0.0193	0.0735	0.0352	0.001	0.0203	0.0247	0.026	0.0221	0.0223	0.0099	0.0237	0.0218	0.0232	0.0186	0.0458	0.0125	0.0189	0.0404	0.0252	0.0197	0.0223	0.0099	0.0244	0.0227	0.0218	0.0232	0.0186	0.0458	0.0331	0.027	0.0315	-	0.0019	0.0328	0.0293	0.029	0.0174	0.039	0.0193	0.0088	0.0034	0.0486	0.0868	0.1184	0.0729
9 years old	0.0189	0.0177	0.0201	-	0.0206	0.0608	0.0258	0.0018	0.0222	0.0145	0.014	0.0339	0.0206	0.0155	0.0151	0.019	0.0372	0.0089	0.0132	0.014	0.017	0.0101	0.0432	0.0268	0.0206	0.0155	0.0191	0.0085	0.019	0.0372	0.0089	0.0132	0.0245	0.0347	0.0271	-	-	0.0476	0.0165	0.0233	0.0305	0.0295	0.011	0.0049	-	0.0299	0.0864	0.1497	0.068
10 years old	0.0194	0.0175	0.0211	-	0.0167	0.0726	0.0237	-	0.0165	0.0232	0.0238	0.0225	0.0126	0.0111	0.0165	0.0184	0.0198	0.0157	0.0591	-	0.0297	0.0249	0.0176	0.0263	0.0126	0.0111	0.0236	0.0046	0.0184	0.0198	0.0157	0.0591	0.0259	0.0266	0.0261	-	0.0019	0.0152	0.0395	0.022	0.0216	0.031	-	0.0118	0.0026	0.0386	0.062	0.1428	0.0613
11 years old	0.0216	0.0217	0.0215	-	0.0168	0.065	0.0412	0.0018	0.0216	0.0216	0.02	0.0247	0.0383	0.0096	0.0134	0.0195	0.0251	0.0482	-	0.0265	0.0264	0.0093	0.0233	0.0257	0.0383	0.0096	0.016	0.0091	0.0195	0.0251	0.0482	-	0.0354	0.0301	0.034	-	0.0014	0.0205	0.0188	0.0326	0.028	0.0189	-	0.0035	0.0031	0.0192	0.1031	0.1626	0.0714
12 years old	0.0216	0.0202	0.0229	-	0.0163	0.0453	0.0603	0.0026	0.0218	0.0213	0.0176	0.033	0.0278	0.0185	0.0209	0.0227	-	0.03	-	0.0125	0.0229	0.0126	0.0451	0.0236	0.0278	0.0185	0.0176	0.0263	0.0227	-	0.03	-	0.0376	0.0113	0.0308	-	0.0029	0.0122	0.0357	0.0328	0.0095	0.0329	-	0.008	0.0024	0.0449	0.0851	0.116	0.0702
13 years old	0.0183	0.0204	0.0163	0.0149	0.0088	0.026	0.0545	0.0041	0.0233	0.0117	0.0312	0.0131	0.0267	0.0065	0.0135	0.0186	0.0213	0.0151	0.0132	0.0265	0.0236	0.0429	0.0192	0.0084	0.0267	0.0065	0.0162	0.0091	0.0186	0.0213	0.0151	0.0132	0.0264	0.0318	0.0278	-	0.0019	0.0219	0.0169	0.0253	0.0246	0.0136	-	0.0086	0.0011	0.0255	0.1121	0.055	0.0644
14 years old	0.0207	0.0203	0.021	0.0149	0.0217	0.0324	0.0517	0.0036	0.0194	0.0224	0.0225	0.0317	0.0237	0.0141	0.011	0.02	0.0231	0.0189	0.0433	0.0246	0.0356	0.0044	0.021	0.0401	0.0237	0.0141	0.0126	0.0083	0.02	0.0231	0.0189	0.0433	0.0275	0.0318	0.0286	0.0282	-	0.0223	0.0235	0.0298	0.0165	0.0224	-	0.0102	0.0012	0.0473	0.0966	0.0799	0.0714
15 years old	0.0187	0.0137	0.0233	-	0.0028	0.0264	0.0697	0.0048	0.0184	0.019	0.0244	0.0072	0.0261	0.0192	0.0216	0.0197	0.0256	0.0101	-	0.0284	0.0287	0.0173	0.0107	0.0045	0.0261	0.0192	0.0213	0.0222	0.0197	0.0256	0.0101	-	0.032	0.0227	0.0296	-	0.0027	-	0.0209	0.0267	0.0169	0.0191	0.0369	0.003	0.0024	0.0488	0.0623	0.1118	0.0623
16 years old	0.0177	0.0192	0.0163	-	0.003	0.0347	0.0513	0.0063	0.0167	0.0191	0.0176	0.0213	0.0199	0.0131	0.0153	0.0172	0.0251	0.0175	0.0189	0.0117	0.0178	0.0196	0.0091	0.0309	0.0199	0.0131	0.0185	0.0101	0.0172	0.0251	0.0175	0.0189	0.0311	0.0116	0.026	-	0.0015	0.0151	0.0244	0.0231	0.0311	0.0224	-	0.0044	0.0018	0.0427	0.0673	0.0782	0.0572
17 years old	0.0186	0.0168	0.0203	-	-	0.02	0.0672	0.0096	0.0176	0.0199	0.0223	0.0274	0.0102	0.0122	0.0168	0.0189	0.0254	0.0046	0.0391	-	0.0282	0.0228	0.0277	0.0272	0.0102	0.0122	0.0214	0.0092	0.0189	0.0254	0.0046	0.0391	0.0248	0.0363	0.0278	-	0.0013	-	0.0327	0.0261	0.0125	0.0315	-	0.0077	0.0019	0.0551	0.0683	0.0656	0.0618
18 years old	0.018	0.0126	0.0231	-	-	0.0346	0.0595	0.0049	0.0166	0.02	0.0172	0.0224	0.0365	0.0092	0.0158	0.0186	0.0158	0.0194	-	0.0386	0.0071	0.0226	0.0273	0.0186	0.0365	0.0092	0.0253	-	0.0186	0.0158	0.0194	-	0.0235	0.0262	0.0242	-	0.0014	-	0.0458	0.0251	0.0063	0.0357	0.0159	0.0067	0.0089	0.0548	0.0237	0.0629	0.0432
Older than 18 years old	0.3629	0.3257	0.398	0.0301	0.0123	0.0528	0.3352	0.7357	0.3351	0.3997	0.3701	0.3367	0.3583	0.267	0.4037	0.3555	0.3701	0.401	0.4629	0.4255	0.3458	0.3815	0.3996	0.2877	0.3583	0.267	0.3743	0.4526	0.3555	0.3701	0.401	0.4629	0.1949	0.3873	0.2448	-	0.7772	0.171	0.295	0.5157	0.1986	0.5739	0.712	0.0717	0.4592	0.1212	0.0964	0.1496	0.1147
Not applicable - I do not have any children	0.4256	0.4763	0.3779	0.901	0.6474	0.4267	0.3426	0.2456	0.4413	0.4048	0.4183	0.4145	0.4067	0.5796	0.3752	0.4298	0.411	0.4066	0.3787	0.4085	0.432	0.4038	0.3665	0.452	0.4067	0.5796	0.3732	0.3787	0.4298	0.411	0.4066	0.3787	0.5121	0.2771	0.4511	0.949	0.2152	0.6158	0.3965	0.1939	0.5291	0.2463	0.2456	0.8372	0.5225	0.2016	0.1258	0.1876	0.1691
How many bedrooms does your primary residence (whether owned or rented) have in total?
Unweighted base	2240	1076	1164	96	309	400	404	1031	1364	876	523	373	192	260	530	1878	108	189	65	77	255	191	169	204	192	260	325	205	1878	108	189	65	891	309	1200	53	648	110	229	1136	271	223	84	509	1635	254	243	72	569
Base	2240	1086.4	1153.6	248.64	327.69	399.43	374	890.24	1276.8	963.2	521.92	360.64	199.41	293.44	508.43	1883.84	107.52	188.16	60.48	72.11	255.18	194.64	157.95	202.69	199.41	293.44	317.36	191.07	1883.84	107.52	188.16	60.48	885.79	310.22	1196.01	131.19	552.68	125.78	234.34	1032.16	272.55	204.31	76.31	635.34	1586.69	284.79	247.19	77.24	609.22
I have a studio flat	0.0091	0.0138	0.0046	0.0076	0.0269	0.0042	0.0091	0.005	0.0097	0.0082	0.0082	0.0023	0.0102	0.0127	0.0165	0.0102	0.0091	-	-	-	0.006	0.0142	-	0.0042	0.0102	0.0127	0.0143	0.0201	0.0102	0.0091	-	-	0.0083	0.0083	0.0083	0.0211	0.0033	0.0326	0.0073	-	0.0186	0.0137	0.0118	0.0181	0.011	0.0067	-	0.0117	0.0046
1	0.0756	0.0889	0.0632	0.0959	0.0778	0.062	0.0779	0.0744	0.0709	0.0819	0.059	0.0488	0.0639	0.1385	0.0882	0.0778	0.0422	0.0924	0.0143	0.0644	0.0493	0.0699	0.0731	0.0298	0.0639	0.1385	0.121	0.0336	0.0778	0.0422	0.0924	0.0143	0.0898	0.044	0.0779	0.0444	0.0731	0.1087	0.0699	0.0221	0.087	0.1342	0.1045	0.1347	0.0978	0.034	0.0113	0.0121	0.022
2	0.2555	0.2415	0.2687	0.2027	0.3247	0.2712	0.2422	0.2433	0.2213	0.3009	0.2684	0.2262	0.2216	0.3148	0.2403	0.255	0.2343	0.2929	0.1918	0.2228	0.2811	0.2687	0.2088	0.2398	0.2216	0.3148	0.2572	0.2122	0.255	0.2343	0.2929	0.1918	0.2733	0.2323	0.2627	0.1298	0.2123	0.3389	0.3461	0.1895	0.3477	0.3503	0.2676	0.2926	0.277	0.2536	0.1799	0.1142	0.206
3	0.3924	0.367	0.4163	0.2611	0.3688	0.4191	0.3897	0.4269	0.3738	0.417	0.4405	0.4607	0.4133	0.2704	0.3735	0.3969	0.4427	0.3394	0.3273	0.4532	0.4698	0.3973	0.4662	0.4565	0.4133	0.2704	0.3604	0.3954	0.3969	0.4427	0.3394	0.3273	0.3826	0.426	0.3938	0.2802	0.4615	0.2632	0.3542	0.4485	0.4117	0.3886	0.4355	0.2966	0.3823	0.4226	0.4405	0.3914	0.4259
4	0.194	0.2073	0.1814	0.232	0.1428	0.1939	0.2088	0.196	0.238	0.1356	0.1762	0.1872	0.2387	0.1619	0.2024	0.1898	0.1587	0.218	0.3127	0.1925	0.1478	0.2074	0.1937	0.1821	0.2387	0.1619	0.1702	0.256	0.1898	0.1587	0.218	0.3127	0.191	0.2042	0.1944	0.2691	0.2001	0.2049	0.1293	0.2623	0.1196	0.0822	0.1201	0.159	0.1714	0.2005	0.2886	0.3539	0.2557
5	0.0495	0.0551	0.0443	0.1379	0.0323	0.0306	0.0529	0.0382	0.0685	0.0243	0.0321	0.0349	0.0334	0.0619	0.0644	0.0461	0.1051	0.0375	0.0936	0.0449	0.028	0.0328	0.0252	0.0425	0.0334	0.0619	0.0655	0.0625	0.0461	0.1051	0.0375	0.0936	0.0398	0.0528	0.0432	0.1977	0.0357	0.0067	0.0546	0.056	0.0153	0.0261	0.036	0.0585	0.0451	0.0408	0.0731	0.0767	0.0585
6 or more	0.0131	0.0172	0.0093	0.0482	0.0025	0.0065	0.0091	0.0119	0.0114	0.0154	0.0096	0.0276	0.0043	0.0182	0.0111	0.0142	0.008	-	0.0279	0.0222	0.0103	0.0041	0.0052	0.0451	0.0043	0.0182	0.0089	0.0148	0.0142	0.008	-	0.0279	0.0077	0.0109	0.0085	0.0433	0.0122	0.038	0.0084	0.0125	-	-	0.0245	0.0217	0.0093	0.0286	0.0066	-	0.016
Prefer not to say	0.0108	0.0094	0.0122	0.0147	0.0242	0.0124	0.0103	0.0043	0.0064	0.0166	0.006	0.0122	0.0146	0.0216	0.0035	0.0099	-	0.0198	0.0323	-	0.0078	0.0058	0.0278	-	0.0146	0.0216	0.0025	0.0053	0.0099	-	0.0198	0.0323	0.0076	0.0214	0.0112	0.0144	0.0018	0.007	0.0302	0.0092	-	0.005	-	0.0187	0.006	0.0131	-	0.0401	0.0112
How many children, if any, of the following ages, are there in your household? (Please select one option on each row)
0 to 4 years old
Unweighted base	1782	862	920	89	267	343	329	754	1119	663	421	297	153	192	427	1490	89	143	60	55	204	162	136	161	153	192	258	169	1490	89	143	60	730	258	988	49	480	85	180	1122	266	87	21	272	1211	240	237	71	548
Base: All UK Adults with more than one person in their household	1807.02	873.95	933.07	228.86	283.93	342.42	302.86	648.94	1064.85	742.17	428.37	291.48	160.62	222.99	413.38	1516.84	90.41	143.7	56.07	51.52	208.48	168.37	128.78	162.7	160.62	222.99	254.43	158.95	1516.84	90.41	143.7	56.07	723.56	262.25	985.81	121.95	408.43	102.08	188.74	1019.7	268.35	83.41	20.98	398.16	1191.7	266.26	241.96	76.12	584.35
0	0.8568	0.8619	0.852	0.8889	0.6837	0.6998	0.9332	0.9684	0.8582	0.8547	0.874	0.8584	0.8086	0.8751	0.8287	0.8519	0.8415	0.8934	0.9204	0.9002	0.8698	0.8712	0.8409	0.8724	0.8086	0.8751	0.8234	0.8372	0.8519	0.8415	0.8934	0.9204	0.8269	0.7753	0.8132	0.9713	0.9648	0.8383	0.7868	0.8377	0.8452	0.8964	0.9297	0.912	0.969	0.6813	0.6103	0.5648	0.6367
1	0.0944	0.0877	0.1006	0.026	0.2374	0.24	0.0374	0.0056	0.0975	0.0899	0.0819	0.091	0.1345	0.0685	0.1257	0.0992	0.1076	0.0603	0.0298	0.0624	0.0666	0.1068	0.0999	0.0839	0.1345	0.0685	0.1326	0.1147	0.0992	0.1076	0.0603	0.0298	0.1247	0.1529	0.1322	0.0287	0.0022	0.1334	0.1175	0.1132	0.1222	0.0701	0.0703	0.0352	0.0076	0.2852	0.2329	0.3423	0.271
2	0.0202	0.0201	0.0202	0.0102	0.067	0.0441	-	-	0.0224	0.017	0.0092	0.0223	0.0117	0.0381	0.0265	0.0209	0.0102	0.0197	0.0165	-	0.019	-	0.0153	0.0279	0.0117	0.0381	0.0332	0.0157	0.0209	0.0102	0.0197	0.0165	0.0268	0.0368	0.0295	-	-	-	0.0392	0.0238	0.0252	0.0129	-	0.0111	-	0.0231	0.0971	0.0798	0.0612
3	0.0011	0.001	0.0011	-	0.0032	0.0029	-	-	0.0018	-	0.0021	-	-	-	-	0.0006	-	0.0069	-	0.0175	-	-	-	-	-	-	-	-	0.0006	-	0.0069	-	0.0026	-	0.0019	-	-	-	-	0.0019	-	-	-	-	-	-	0.0037	0.0131	0.0032
4	0.0035	0.0051	0.002	0.0241	-	-	-	0.0012	0.0059	-	0.0104	0.0063	-	-	-	0.0041	-	-	-	-	0.0036	0.022	-	0.0112	-	-	-	-	0.0041	-	-	-	0.001	0.0141	0.0045	-	-	-	0.0097	0.0007	-	-	-	0.0139	0.0006	-	0.0228	-	0.0095
5	0.0005	-	0.001	-	-	0.0027	-	-	0.0009	-	-	-	-	0.0042	-	0.0006	-	-	-	-	-	-	-	-	-	0.0042	-	-	0.0006	-	-	-	0.0013	-	0.001	-	-	-	-	0.0009	-	-	-	-	-	-	0.0039	-	0.0016
6 or more	0.0048	0.0099	-	0.0343	-	-	-	0.0013	0.0035	0.0067	-	-	0.0284	-	0.01	0.0057	-	-	-	-	-	-	-	-	0.0284	-	-	0.026	0.0057	-	-	-	0.0057	-	0.0042	-	0.0021	-	0.0197	0.0008	-	-	-	0.0104	0.0007	-	0.0171	-	0.0071
Prefer not to say	0.0188	0.0142	0.0231	0.0166	0.0087	0.0104	0.0294	0.0235	0.0099	0.0316	0.0224	0.022	0.0168	0.0141	0.0092	0.0169	0.0406	0.0196	0.0333	0.0199	0.041	-	0.044	0.0047	0.0168	0.0141	0.0109	0.0064	0.0169	0.0406	0.0196	0.0333	0.0109	0.0209	0.0135	-	0.0309	0.0283	0.0272	0.021	0.0074	0.0206	-	0.0175	0.0221	0.0104	0.0121	-	0.0098
5 to 17 years old
Unweighted base	1782	862	920	89	267	343	329	754	1119	663	421	297	153	192	427	1490	89	143	60	55	204	162	136	161	153	192	258	169	1490	89	143	60	730	258	988	49	480	85	180	1122	266	87	21	272	1211	240	237	71	548
Base: All UK Adults with more than one person in their household	1807.02	873.95	933.07	228.86	283.93	342.42	302.86	648.94	1064.85	742.17	428.37	291.48	160.62	222.99	413.38	1516.84	90.41	143.7	56.07	51.52	208.48	168.37	128.78	162.7	160.62	222.99	254.43	158.95	1516.84	90.41	143.7	56.07	723.56	262.25	985.81	121.95	408.43	102.08	188.74	1019.7	268.35	83.41	20.98	398.16	1191.7	266.26	241.96	76.12	584.35
0	0.7276	0.7311	0.7243	0.6421	0.7697	0.5143	0.5562	0.9317	0.7403	0.7092	0.6995	0.6789	0.6644	0.7961	0.753	0.7206	0.7695	0.7662	0.7491	0.795	0.6669	0.7107	0.7086	0.6554	0.6644	0.7961	0.7174	0.81	0.7206	0.7695	0.7662	0.7491	0.6574	0.6749	0.662	0.7523	0.9485	0.5968	0.6464	0.7292	0.7908	0.5758	0.6561	0.7215	0.9624	0.316	0.2257	0.1825	0.2612
1	0.1398	0.1441	0.1357	0.2228	0.1123	0.238	0.2254	0.0307	0.1366	0.1443	0.1663	0.1614	0.1871	0.0954	0.1269	0.1464	0.1016	0.123	0.0649	0.1316	0.1778	0.1626	0.1357	0.1818	0.1871	0.0954	0.1453	0.0973	0.1464	0.1016	0.123	0.0649	0.1701	0.1823	0.1733	0.2138	0.012	0.185	0.1688	0.131	0.1119	0.1407	0.1775	0.1846	0.0064	0.6536	0.2443	0.132	0.4161
2	0.0908	0.0799	0.101	0.0528	0.0745	0.2016	0.1824	0.0101	0.0935	0.0869	0.0931	0.1132	0.0982	0.0763	0.0746	0.09	0.0872	0.0911	0.1171	0.0164	0.1012	0.1066	0.1199	0.1078	0.0982	0.0763	0.099	0.0356	0.09	0.0872	0.0911	0.1171	0.1303	0.1145	0.1261	0.0161	0.0043	0.1134	0.1299	0.1014	0.0794	0.2192	0.0962	0.0453	0.0056	0.0161	0.4969	0.409	0.2664
3	0.0138	0.0131	0.0144	0.0346	0.0153	0.0312	0.0065	-	0.0151	0.0119	0.0087	0.0117	0.0231	0.0139	0.0193	0.0145	0.0109	-	0.0356	0.0175	0.0045	0.0113	-	0.021	0.0231	0.0139	0.0192	0.0194	0.0145	0.0109	-	0.0356	0.0187	0.0075	0.0157	0.0178	-	0.0199	0.0278	0.0129	0.0071	0.0117	-	0.0129	-	0.0072	0.0038	0.2161	0.033
4	0.0047	0.0076	0.002	0.0209	0.0035	0.0024	0.0061	-	0.0016	0.009	0.0045	0.0164	0.0051	0.0042	-	0.0056	-	-	-	0.0195	0.0044	-	-	0.0294	0.0051	0.0042	-	-	0.0056	-	-	-	0.0037	-	0.0027	-	-	0.0567	-	0.0017	0.0035	0.0121	-	0.012	0.0008	-	-	0.0361	0.0047
5	0.0012	0.0008	0.0016	-	0.0052	0.0021	-	-	0.0021	-	0.0034	0.0025	-	-	-	0.0014	-	-	-	-	-	0.0088	0.0056	-	-	-	-	-	0.0014	-	-	-	0.003	-	0.0022	-	-	-	-	-	-	0.0086	0.0703	-	0.0012	-	-	0.0094	0.0012
6 or more	0.0034	0.007	-	0.0181	0.004	-	-	0.0013	-	0.0082	-	-	0.0053	-	0.0127	0.004	-	-	-	-	-	-	-	-	0.0053	-	0.0045	0.026	0.004	-	-	-	0.0073	-	0.0053	-	0.0021	-	-	0.0008	-	-	-	0.0132	0.0007	-	0.0171	0.0149	0.009
Prefer not to say	0.0188	0.0164	0.0211	0.0089	0.0154	0.0104	0.0234	0.0261	0.0108	0.0304	0.0244	0.016	0.0168	0.0141	0.0135	0.0175	0.0308	0.0196	0.0333	0.0199	0.0452	-	0.0303	0.0047	0.0168	0.0141	0.0146	0.0118	0.0175	0.0308	0.0196	0.0333	0.0097	0.0209	0.0126	-	0.0332	0.0283	0.0272	0.0228	0.0074	0.032	-	0.0105	0.0228	0.0072	0.0121	-	0.0083
Do you currently have any pets that live in your home?
Unweighted base	2240	1076	1164	96	309	400	404	1031	1364	876	523	373	192	260	530	1878	108	189	65	77	255	191	169	204	192	260	325	205	1878	108	189	65	891	309	1200	53	648	110	229	1136	271	223	84	509	1635	254	243	72	569
Base: All UK Adults	2240	1086.4	1153.6	248.64	327.69	399.43	374	890.24	1276.8	963.2	521.92	360.64	199.41	293.44	508.43	1883.84	107.52	188.16	60.48	72.11	255.18	194.64	157.95	202.69	199.41	293.44	317.36	191.07	1883.84	107.52	188.16	60.48	885.79	310.22	1196.01	131.19	552.68	125.78	234.34	1032.16	272.55	204.31	76.31	635.34	1586.69	284.79	247.19	77.24	609.22
Yes, I do	0.4635	0.4157	0.5085	0.438	0.4865	0.5217	0.5753	0.3891	0.4381	0.4972	0.4913	0.5207	0.4756	0.3364	0.4666	0.4645	0.4508	0.458	0.4727	0.3908	0.5106	0.5033	0.6276	0.4374	0.4756	0.3364	0.4452	0.5022	0.4645	0.4508	0.458	0.4727	0.5054	0.5325	0.5124	0.4807	0.3483	0.445	0.4861	0.5009	0.5334	0.4486	0.42	0.3867	0.4234	0.5469	0.568	0.6111	0.5636
No, I don't	0.5365	0.5843	0.4915	0.562	0.5135	0.4783	0.4247	0.6109	0.5619	0.5028	0.5087	0.4793	0.5244	0.6636	0.5334	0.5355	0.5492	0.542	0.5273	0.6092	0.4894	0.4967	0.3724	0.5626	0.5244	0.6636	0.5548	0.4978	0.5355	0.5492	0.542	0.5273	0.4946	0.4675	0.4876	0.5193	0.6517	0.555	0.5139	0.4991	0.4666	0.5514	0.58	0.6133	0.5766	0.4531	0.432	0.3889	0.4364
Does your primary home (i.e. the one you spend most time at) include access to any outside space (e.g. a garden, yard, balcony, terrace etc.)?
Unweighted base	2240	1076	1164	96	309	400	404	1031	1364	876	523	373	192	260	530	1878	108	189	65	77	255	191	169	204	192	260	325	205	1878	108	189	65	891	309	1200	53	648	110	229	1136	271	223	84	509	1635	254	243	72	569
Base: All UK Adults	2240	1086.4	1153.6	248.64	327.69	399.43	374	890.24	1276.8	963.2	521.92	360.64	199.41	293.44	508.43	1883.84	107.52	188.16	60.48	72.11	255.18	194.64	157.95	202.69	199.41	293.44	317.36	191.07	1883.84	107.52	188.16	60.48	885.79	310.22	1196.01	131.19	552.68	125.78	234.34	1032.16	272.55	204.31	76.31	635.34	1586.69	284.79	247.19	77.24	609.22
Yes, it does	0.9197	0.9115	0.9274	0.8707	0.8939	0.8998	0.9076	0.9568	0.9263	0.9108	0.9274	0.9383	0.9213	0.8459	0.9317	0.9173	1	0.8847	0.9592	0.9317	0.9186	0.9374	0.944	0.9338	0.9213	0.8459	0.915	0.9593	0.9173	1	0.8847	0.9592	0.8935	0.9568	0.9099	0.9036	0.9606	0.8691	0.909	0.9728	0.8932	0.9149	0.9094	0.8471	0.9095	0.9223	0.9713	0.9749	0.9489
No, it doesn't	0.0803	0.0885	0.0726	0.1293	0.1061	0.1002	0.0924	0.0432	0.0737	0.0892	0.0726	0.0617	0.0787	0.1541	0.0683	0.0827	-	0.1153	0.0408	0.0683	0.0814	0.0626	0.056	0.0662	0.0787	0.1541	0.085	0.0407	0.0827	-	0.1153	0.0408	0.1065	0.0432	0.0901	0.0964	0.0394	0.1309	0.091	0.0272	0.1068	0.0851	0.0906	0.1529	0.0905	0.0777	0.0287	0.0251	0.0511
Which ONE of the following best describes your current working situation?
Unweighted base	2240	1076	1164	96	309	400	404	1031	1364	876	523	373	192	260	530	1878	108	189	65	77	255	191	169	204	192	260	325	205	1878	108	189	65	891	309	1200	53	648	110	229	1136	271	223	84	509	1635	254	243	72	569
Base: All UK Adults	2240	1086.4	1153.6	248.64	327.69	399.43	374	890.24	1276.8	963.2	521.92	360.64	199.41	293.44	508.43	1883.84	107.52	188.16	60.48	72.11	255.18	194.64	157.95	202.69	199.41	293.44	317.36	191.07	1883.84	107.52	188.16	60.48	885.79	310.22	1196.01	131.19	552.68	125.78	234.34	1032.16	272.55	204.31	76.31	635.34	1586.69	284.79	247.19	77.24	609.22
Working full time (30 hours per week or more)	0.3332	0.4029	0.2675	0.1715	0.573	0.5518	0.4927	0.125	0.3911	0.2564	0.341	0.3497	0.2968	0.3386	0.3167	0.331	0.3077	0.3377	0.4308	0.3215	0.3535	0.3318	0.3486	0.3505	0.2968	0.3386	0.3531	0.2563	0.331	0.3077	0.3377	0.4308	0.8368	0.0071	0.6216	-	-	0.0083	0.0078	0.3127	0.4544	0.2915	0.0801	0.3607	0.3019	0.3978	0.4326	0.4659	0.4206
Usually working full time (30 hours per week or more), but currently furloughed	0.0692	0.0743	0.0644	0.1166	0.0933	0.0903	0.0763	0.0346	0.065	0.0747	0.0782	0.042	0.077	0.0801	0.0619	0.067	0.1039	0.0578	0.1092	0.0784	0.0867	0.0671	0.0426	0.0416	0.077	0.0801	0.0644	0.0577	0.067	0.1039	0.0578	0.1092	0.1348	0.0236	0.1059	0.0067	-	0.0224	0.1048	0.0521	0.0838	0.0612	0.034	0.0979	0.0636	0.0779	0.0913	0.0849	0.0842
Working part time (8-29 hours per week)	0.089	0.0499	0.1258	0.0314	0.0776	0.1146	0.1103	0.0888	0.088	0.0903	0.0909	0.0954	0.0819	0.0939	0.0834	0.0893	0.0889	0.085	0.0923	0.0564	0.0827	0.1144	0.0789	0.1083	0.0819	0.0939	0.0801	0.089	0.0893	0.0889	0.085	0.0923	0.005	0.6257	0.166	-	0.0014	-	-	0.1112	0.1031	0.0673	0.1023	0.0549	0.0716	0.1274	0.1587	0.0954	0.136
Usually working part time (8-29 hours per week), but currently furloughed	0.0357	0.0191	0.0512	0.0369	0.0238	0.0444	0.05	0.0298	0.0279	0.046	0.038	0.0319	0.0844	0.0264	0.0284	0.0373	0.0192	0.0299	0.0306	0.012	0.0409	0.0438	0.0304	0.0331	0.0844	0.0264	0.0298	0.0261	0.0373	0.0192	0.0299	0.0306	0.0039	0.2145	0.0585	-	0.0014	0.0163	0.0304	0.0371	0.0446	0.0394	0.0607	0.0189	0.0279	0.0434	0.0567	0.0448	0.049
Stay at home parent	0.0246	0.0022	0.0456	-	0.0517	0.0458	0.0368	0.0068	0.0159	0.0361	0.0149	0.032	0.032	0.0144	0.0319	0.0245	0.0491	0.0045	0.0456	0.0397	0.0063	0.017	0.0271	0.0359	0.032	0.0144	0.04	0.0186	0.0245	0.0491	0.0045	0.0456	-	0.0067	0.0017	-	0.0018	0.105	0.1654	0.0332	0.0538	0.02	-	0.0032	0.0033	0.0608	0.1086	0.0723	0.0816
Unemployed	0.0545	0.0605	0.0489	0.0801	0.0669	0.0728	0.0724	0.0272	0.0324	0.0838	0.0484	0.0733	0.0773	0.0575	0.0392	0.0552	0.0187	0.0711	0.0476	0.0677	0.0593	0.0271	0.0472	0.0937	0.0773	0.0575	0.0316	0.0518	0.0552	0.0187	0.0711	0.0476	0.0021	0.0066	0.0033	-	-	0.7328	0.1113	0.0251	0.0631	0.0495	0.0499	0.1026	0.0526	0.0688	0.0296	0.076	0.0538
Retired	0.2474	0.2402	0.2541	-	-	0.0022	0.0239	0.6114	0.2489	0.2452	0.2528	0.2333	0.1944	0.2039	0.2901	0.2454	0.2699	0.2654	0.2134	0.3045	0.2265	0.2682	0.2841	0.1937	0.1944	0.2039	0.2397	0.3739	0.2454	0.2699	0.2654	0.2134	-	0.0132	0.0034	-	0.9891	0.0071	0.0103	0.34	0.1066	0.3552	0.6253	0.0793	0.3309	0.0172	0.0463	0.0552	0.0338
Student (full-time or part-time)	0.0621	0.0763	0.0487	0.4943	0.0282	0.0044	0.0107	0.0013	0.0773	0.0418	0.0587	0.0736	0.0393	0.1292	0.0447	0.0667	0.056	0.039	-	0.019	0.0705	0.058	0.0758	0.0719	0.0393	0.1292	0.0536	0.0301	0.0667	0.056	0.039	-	-	-	-	0.9635	-	0.0496	0.0274	0.0059	0.0177	-	-	0.1996	0.061	0.1179	0.0182	0.0535	0.0693
Other	0.0766	0.0668	0.0858	0.0522	0.07	0.0635	0.125	0.0714	0.0485	0.1139	0.0719	0.0687	0.1074	0.033	0.0952	0.0753	0.077	0.1096	0.0159	0.0867	0.0699	0.069	0.0654	0.0713	0.1074	0.033	0.0973	0.0917	0.0753	0.077	0.1096	0.0159	0.0174	0.0933	0.0371	0.0155	0.0062	0.04	0.4982	0.0764	0.0729	0.1159	0.0477	0.0654	0.0836	0.0776	0.05	0.0375	0.0613
Don't know	0.0013	0.001	0.0016	0.0076	0.0034	-	-	-	0.0015	0.0012	-	-	0.0095	0.0038	-	0.0016	-	-	-	-	-	-	-	-	0.0095	0.0038	-	-	0.0016	-	-	-	-	0.0036	0.0009	0.0144	-	-	-	-	-	-	-	0.0047	-	-	-	0.0145	0.0018
Prefer not to say	0.0065	0.0067	0.0063	0.0094	0.0121	0.0103	0.002	0.0038	0.0034	0.0105	0.0052	-	-	0.0193	0.0084	0.0067	0.0095	-	0.0147	0.014	0.0038	0.0038	-	-	-	0.0193	0.0104	0.0049	0.0067	0.0095	-	0.0147	-	0.0058	0.0015	-	-	0.0186	0.0444	0.0063	-	-	-	0.0127	0.0033	0.0112	0.008	-	0.0085
In the past seven days, which, if any, of the following symptoms have you experienced? (Please select all that apply)
Unweighted base	2204	1060	1144	93	300	394	397	1020	1340	864	508	368	190	258	524	1848	108	188	60	76	246	186	167	201	190	258	322	202	1848	108	188	60	875	305	1180	52	640	110	222	1123	270	219	84	497	1610	253	236	70	559
Base: All UK Adults	2203.66	1069.12	1134.54	241.8	319.48	393.91	367.53	880.94	1252.15	951.51	507.62	355.62	194.82	291.46	503.13	1852.64	107.52	187.21	56.28	71.26	246.59	189.77	155.39	200.23	194.82	291.46	314.82	188.31	1852.64	107.52	187.21	56.28	870.63	306.55	1177.18	129.82	546.1	125.78	224.78	1020.77	271.61	201.13	76.31	623.23	1563.85	283.03	241.11	75.3	599.43
Cough	0.0595	0.0703	0.0493	0.0525	0.0701	0.0459	0.0413	0.0713	0.0559	0.0642	0.0784	0.0549	0.0679	0.0384	0.0475	0.0581	0.0634	0.0697	0.0648	0.0418	0.063	0.1122	0.0378	0.0682	0.0679	0.0384	0.0453	0.0511	0.0581	0.0634	0.0697	0.0648	0.0503	0.0594	0.0527	0.0502	0.0636	0.0589	0.0908	0.0526	0.0538	0.063	0.0786	0.0709	0.0602	0.0486	0.0597	0.0487	0.0531
High temperature / fever	0.0114	0.0173	0.006	0.0152	0.0206	0.0178	0.0095	0.0051	0.0126	0.0099	0.0176	0.0144	-	0.0126	0.0023	0.0102	0.0336	0.01	0.0159	0.0357	0.01	0.0206	0.0153	0.0136	-	0.0126	0.0036	-	0.0102	0.0336	0.01	0.0159	0.0166	0.0027	0.013	-	0.0045	0.0227	0.0205	0.0114	0.0067	0.0037	-	0.0176	0.0099	0.0115	0.0119	0.0261	0.0135
Shortness of breath / difficulties breathing	0.0457	0.0586	0.0335	0.0939	0.0314	0.0343	0.0209	0.0531	0.0401	0.053	0.0546	0.0387	0.0433	0.0667	0.0371	0.0475	0.0317	0.0438	0.0189	0.0314	0.0664	0.048	0.0309	0.0448	0.0433	0.0667	0.0351	0.0404	0.0475	0.0317	0.0438	0.0189	0.0291	0.0253	0.0281	0.1179	0.0469	0.0346	0.0992	0.0363	0.0283	0.0695	0.079	0.0577	0.0496	0.0213	0.0313	0.0655	0.0309
Runny or blocked nose	0.1239	0.1469	0.1021	0.1823	0.1136	0.1039	0.0982	0.1312	0.1204	0.1284	0.1119	0.1055	0.191	0.1393	0.1217	0.126	0.1284	0.1105	0.09	0.0841	0.109	0.1261	0.1037	0.1069	0.191	0.1393	0.1224	0.1205	0.126	0.1284	0.1105	0.09	0.1188	0.0846	0.1099	0.2157	0.1344	0.0943	0.135	0.1064	0.1484	0.1387	0.0968	0.141	0.1295	0.1469	0.0739	0.086	0.1099
Aches and pains	0.112	0.1042	0.1193	0.0955	0.0708	0.0954	0.0992	0.1442	0.1048	0.1214	0.1207	0.1022	0.1089	0.1221	0.1156	0.1147	0.0939	0.1012	0.0913	0.1167	0.1147	0.1302	0.1136	0.0933	0.1089	0.1221	0.1225	0.104	0.1147	0.0939	0.1012	0.0913	0.0925	0.1054	0.0959	0.0899	0.1307	0.0676	0.1885	0.1125	0.1052	0.1302	0.1793	0.1018	0.1204	0.0949	0.0762	0.0628	0.0834
Chest pain	0.0264	0.0303	0.0228	0.0404	0.0353	0.0228	0.0256	0.0214	0.0203	0.0345	0.0235	0.03	0.0416	0.025	0.0215	0.0264	0.0166	0.0255	0.051	0.0121	0.0202	0.0322	0.0165	0.0405	0.0416	0.025	0.0171	0.0288	0.0264	0.0166	0.0255	0.051	0.0202	0.0464	0.027	-	0.0232	0.0274	0.046	0.0214	0.0337	0.0184	0.0473	0.0321	0.0247	0.0418	0.0252	0.0223	0.0327
Chills / shivering	0.0202	0.02	0.0205	0.0248	0.0118	0.0347	0.0122	0.019	0.0247	0.0144	0.0273	0.016	0.0179	0.0272	0.0112	0.0198	0.0238	0.0199	0.0302	0.0357	0.0242	0.0283	0.0147	0.0169	0.0179	0.0272	0.0152	0.0045	0.0198	0.0238	0.0199	0.0302	0.0258	0.0151	0.023	-	0.0218	0.0065	0.0215	0.0189	0.0191	0.025	0.051	0.018	0.0162	0.0302	0.0335	-	0.0278
Sore throat	0.0657	0.0634	0.0678	0.1241	0.0619	0.069	0.069	0.0482	0.0732	0.0558	0.0732	0.0661	0.0503	0.0818	0.055	0.0658	0.0779	0.0629	0.0472	0.0267	0.0535	0.1162	0.0632	0.0683	0.0503	0.0818	0.0592	0.0479	0.0658	0.0779	0.0629	0.0472	0.0735	0.0742	0.0737	0.0548	0.0431	0.0445	0.0967	0.0531	0.0754	0.0579	0.0116	0.0923	0.0644	0.0773	0.0712	0.0357	0.0696
Diarrhoea	0.0495	0.0519	0.0472	0.0715	0.0572	0.0351	0.0573	0.0437	0.0485	0.0508	0.0532	0.0446	0.0515	0.0655	0.0498	0.0524	0.0416	0.0296	0.0345	0.0234	0.0687	0.0443	0.0526	0.0383	0.0515	0.0655	0.0469	0.0547	0.0524	0.0416	0.0296	0.0345	0.057	0.0537	0.0561	0.048	0.0289	0.016	0.0842	0.0473	0.0427	0.0443	0.0528	0.0566	0.0501	0.0612	0.0249	0.0647	0.047
Headache	0.15	0.1405	0.159	0.1603	0.1875	0.1878	0.1277	0.1261	0.1395	0.1639	0.1641	0.1684	0.1676	0.135	0.1414	0.1545	0.1678	0.0994	0.1361	0.1161	0.1649	0.181	0.193	0.1493	0.1676	0.135	0.1689	0.0953	0.1545	0.1678	0.0994	0.1361	0.1627	0.1548	0.1606	0.1213	0.1258	0.1438	0.1736	0.1407	0.1494	0.1583	0.1589	0.1627	0.1469	0.148	0.1569	0.1324	0.1496
Stomach ache	0.054	0.0332	0.0736	0.1118	0.0491	0.0421	0.0424	0.0501	0.0446	0.0664	0.0443	0.0747	0.0397	0.0411	0.0638	0.0544	0.0765	0.0391	0.0457	0.0503	0.0433	0.0434	0.0452	0.0977	0.0397	0.0411	0.0653	0.0612	0.0544	0.0765	0.0391	0.0457	0.0457	0.0465	0.0459	0.0623	0.0499	0.0566	0.1	0.0418	0.0582	0.0368	0.0317	0.08	0.056	0.0702	0.0183	0.049	0.0467
Feeling tired or having low energy	0.1999	0.1767	0.2218	0.1884	0.2355	0.2174	0.1718	0.1941	0.199	0.2012	0.2377	0.1852	0.1679	0.2163	0.1995	0.2065	0.1331	0.1909	0.141	0.1801	0.2624	0.2272	0.1913	0.1804	0.1679	0.2163	0.1927	0.2109	0.2065	0.1331	0.1909	0.141	0.1922	0.1951	0.193	0.1804	0.1861	0.1885	0.2877	0.1835	0.1801	0.2341	0.2432	0.2226	0.2029	0.2306	0.1755	0.1196	0.1945
Loss of sense of smell or taste	0.0146	0.0132	0.0159	0.0252	0.0089	0.0145	0.0109	0.0152	0.0067	0.0248	0.0141	0.024	0.0212	0.0101	0.0071	0.0142	0.0258	0.0159	-	-	0.0141	0.0193	0.0151	0.031	0.0212	0.0101	0.0024	0.0149	0.0142	0.0258	0.0159	-	0.0078	0.0193	0.0108	0.0318	0.0141	0.0065	0.0297	0.0119	0.0068	0.0136	0.0369	0.02	0.014	0.0106	0.0183	-	0.0124
None of these	0.585	0.596	0.5746	0.4584	0.5645	0.6089	0.6396	0.5937	0.5907	0.5774	0.5681	0.5867	0.5634	0.5731	0.5783	0.5747	0.6706	0.6396	0.5766	0.653	0.5609	0.5456	0.5986	0.5775	0.5634	0.5731	0.5641	0.6021	0.5747	0.6706	0.6396	0.5766	0.6033	0.5979	0.6019	0.4806	0.602	0.6297	0.4904	0.6271	0.6069	0.5121	0.5542	0.5296	0.5907	0.5532	0.5993	0.6012	0.5778
Don't know	0.0094	0.0118	0.0072	0.0367	0.0105	0.0103	-	0.0051	0.0038	0.0169	0.004	-	0.0159	0.0281	0.0114	0.0103	0.0074	0.005	-	0.0285	-	-	-	-	0.0159	0.0281	0.0182	-	0.0103	0.0074	0.005	-	0.0128	0.0103	0.0121	0.0146	0.0033	-	0.0126	0.0031	-	0.004	0.0129	0.0255	0.0049	0.0175	0.005	0.0418	0.0155
In the past fourteen days, which, if any, of the following symptoms has someone else in your household experienced? (Please select all that apply)
Unweighted base	1782	862	920	89	267	343	329	754	1119	663	421	297	153	192	427	1490	89	143	60	55	204	162	136	161	153	192	258	169	1490	89	143	60	730	258	988	49	480	85	180	1122	266	87	21	272	1211	240	237	71	548
Base: All UK Adults who live with at least one other person	1807.02	873.95	933.07	228.86	283.93	342.42	302.86	648.94	1064.85	742.17	428.37	291.48	160.62	222.99	413.38	1516.84	90.41	143.7	56.07	51.52	208.48	168.37	128.78	162.7	160.62	222.99	254.43	158.95	1516.84	90.41	143.7	56.07	723.56	262.25	985.81	121.95	408.43	102.08	188.74	1019.7	268.35	83.41	20.98	398.16	1191.7	266.26	241.96	76.12	584.35
Cough	0.0513	0.0677	0.036	0.0751	0.0485	0.0551	0.0354	0.0496	0.0624	0.0355	0.0451	0.0479	0.0607	0.0358	0.0628	0.0507	0.0559	0.043	0.0819	0.0219	0.0301	0.0708	0.0528	0.0439	0.0607	0.0358	0.0851	0.027	0.0507	0.0559	0.043	0.0819	0.0634	0.0366	0.0563	0.0791	0.0329	0.0447	0.0512	0.0487	0.0453	0.074	-	0.0621	0.0474	0.062	0.0549	0.0479	0.0572
High temperature / fever	0.0155	0.0199	0.0114	0.0168	0.0242	0.0181	0.0229	0.0065	0.0164	0.0142	0.0187	0.0165	0.0099	0.004	0.0193	0.0153	0.0099	0.0145	0.0321	0.0175	0.0208	0.0164	0.0059	0.0248	0.0099	0.004	0.0275	0.0061	0.0153	0.0099	0.0145	0.0321	0.0311	0.0036	0.0238	-	0.0042	0.0114	0.0091	0.0147	0.0156	0.0108	-	0.02	0.0117	0.0256	0.0187	0.0249	0.0227
Shortness of breath / difficulty breathing	0.0227	0.0331	0.0129	0.0415	0.0128	0.0154	0.0305	0.0206	0.0182	0.0292	0.0231	0.0192	0.0288	0.0341	0.022	0.0243	0.0265	0.0054	0.019	-	0.0254	0.0273	0.0192	0.0192	0.0288	0.0341	0.0192	0.0265	0.0243	0.0265	0.0054	0.019	0.0211	0.0036	0.0164	0.0536	0.014	0.0169	0.0576	0.0212	0.0152	0.0361	-	0.0309	0.0254	0.0035	0.0218	0.0251	0.0139
Runny or blocked nose	0.0685	0.0661	0.0707	0.0627	0.0784	0.0675	0.0736	0.0643	0.068	0.0691	0.0696	0.0583	0.0608	0.0597	0.0762	0.0669	0.0681	0.0756	0.0942	0.0351	0.0786	0.0691	0.0334	0.0781	0.0608	0.0597	0.0786	0.0724	0.0669	0.0681	0.0756	0.0942	0.0767	0.0537	0.0705	0.1011	0.0431	0.0621	0.0949	0.0686	0.0624	0.0834	-	0.0732	0.0607	0.1001	0.0681	0.0973	0.0865
Aches and pains	0.0711	0.0764	0.0661	0.0386	0.0576	0.0823	0.0739	0.0813	0.0592	0.0883	0.0832	0.0721	0.0473	0.048	0.0812	0.0715	0.0387	0.0711	0.1124	0.0737	0.0749	0.0964	0.0473	0.0917	0.0473	0.048	0.0881	0.07	0.0715	0.0387	0.0711	0.1124	0.0702	0.0601	0.0675	0.0236	0.0757	0.0835	0.1042	0.0799	0.0666	0.0926	0.0408	0.0517	0.0744	0.0675	0.0437	0.0376	0.0537
Chest pain	0.0143	0.0182	0.0106	-	0.0381	0.0113	0.0141	0.0106	0.0146	0.0138	0.0166	0.0028	0.0356	0.0045	0.023	0.0159	-	0.0114	-	0.0175	0.0043	0.0314	-	0.005	0.0356	0.0045	0.0192	0.0293	0.0159	-	0.0114	-	0.022	0.0119	0.0193	-	0.0082	-	0.0181	0.0125	0.0239	0.025	0.1283	0.0046	0.0117	0.0337	0.0073	0.0149	0.0203
Chills / shivering	0.0088	0.0088	0.0087	-	0.01	0.0123	0.0138	0.0071	0.0051	0.014	0.0046	0.004	0.0131	0.0086	0.0105	0.0076	0.0274	0.0065	0.0159	0.0202	0.0045	-	-	0.0072	0.0131	0.0086	0.0134	0.006	0.0076	0.0274	0.0065	0.0159	0.0115	0.0034	0.0094	-	0.0066	-	0.0207	0.0087	0.0079	0.0366	-	0.0045	0.0071	0.0149	0.0105	-	0.0111
Sore throat	0.0486	0.0442	0.0527	0.0566	0.059	0.0575	0.0519	0.035	0.0407	0.0599	0.0354	0.0557	0.0448	0.0554	0.048	0.0467	0.0695	0.0425	0.0825	-	0.0482	0.0303	0.0244	0.0805	0.0448	0.0554	0.0554	0.0363	0.0467	0.0695	0.0425	0.0825	0.0494	0.0524	0.0502	0.0454	0.0331	0.0708	0.0639	0.0493	0.051	0.0356	0.0408	0.0483	0.0464	0.0662	0.049	0.0289	0.0542
Diarrhoea	0.0278	0.0293	0.0264	0.0173	0.0313	0.0368	0.0278	0.0253	0.0266	0.0295	0.0198	0.0321	0.0235	0.0144	0.0381	0.0267	0.0456	0.0333	0.0142	0.0175	0.0211	0.0189	0.0128	0.0474	0.0235	0.0144	0.0387	0.0371	0.0267	0.0456	0.0333	0.0142	0.0396	0.0078	0.0311	0.0124	0.0253	0.0092	0.0359	0.0333	0.0069	0.0221	0.1193	0.0253	0.0238	0.0303	0.036	0.0555	0.036
Headache	0.0953	0.1023	0.0887	0.0706	0.1162	0.1247	0.0644	0.0938	0.078	0.1201	0.1054	0.0986	0.0896	0.0543	0.112	0.0967	0.112	0.0588	0.1241	0.082	0.0956	0.1247	0.093	0.103	0.0896	0.0543	0.1242	0.0925	0.0967	0.112	0.0588	0.1241	0.1109	0.1029	0.1088	0.0429	0.082	0.0957	0.0875	0.0937	0.0989	0.1861	0.1867	0.0746	0.0939	0.1078	0.0967	0.0691	0.0982
Stomach ache	0.0342	0.0297	0.0384	0.0525	0.0419	0.0318	0.0439	0.0211	0.0246	0.048	0.0374	0.0365	0.0491	0.0048	0.0395	0.0342	0.0226	0.0419	0.0321	0.0175	0.0424	0.0372	0.0201	0.0495	0.0491	0.0048	0.0425	0.0348	0.0342	0.0226	0.0419	0.0321	0.0342	0.0302	0.0332	0.0194	0.0185	0.083	0.0568	0.0293	0.0389	0.0631	0.1193	0.0345	0.026	0.0614	0.0317	0.0258	0.0445
Feeling tired or having low energy	0.1139	0.1163	0.1117	0.1008	0.1246	0.1354	0.0978	0.1101	0.1035	0.1289	0.131	0.129	0.0917	0.0697	0.1333	0.1181	0.0812	0.0997	0.0909	0.0923	0.1648	0.101	0.1236	0.1332	0.0917	0.0697	0.118	0.1577	0.1181	0.0812	0.0997	0.0909	0.1179	0.1064	0.1148	0.1028	0.0968	0.1088	0.1562	0.1183	0.1023	0.1252	0.259	0.1052	0.1097	0.1373	0.1103	0.0818	0.1189
Loss of smell / taste	0.0081	0.0086	0.0076	0.0071	0.0221	0.0031	0.0072	0.0052	0.0068	0.0099	0.0143	0.0075	0.0044	0.0048	0.0069	0.0085	-	0.0113	-	-	0.0083	0.0261	-	0.0134	0.0044	0.0048	0.0037	0.012	0.0085	-	0.0113	-	0.0115	0.007	0.0103	-	0.0044	0.016	0.0053	0.0053	0.0114	-	0.0703	0.0117	0.0098	0.0036	0.0082	-	0.005
None of these	0.6923	0.6674	0.7156	0.5695	0.6905	0.6613	0.7548	0.7235	0.6944	0.6892	0.6827	0.6675	0.6706	0.7423	0.6736	0.6848	0.7796	0.7264	0.667	0.6652	0.7051	0.6603	0.6941	0.6465	0.6706	0.7423	0.6522	0.7079	0.6848	0.7796	0.7264	0.667	0.6868	0.71	0.693	0.5876	0.7483	0.6075	0.6808	0.7096	0.7291	0.6107	0.598	0.6393	0.7104	0.6465	0.6722	0.7173	0.6664
Don't know	0.0303	0.0339	0.027	0.0966	0.0244	0.032	0.0121	0.0171	0.033	0.0264	0.0346	0.0368	0.0402	0.0299	0.021	0.0312	0.0212	0.0309	0.019	0.1084	0.0142	0.0373	0.0613	0.0174	0.0402	0.0299	0.0172	0.0269	0.0312	0.0212	0.0309	0.019	0.029	0.0242	0.0277	0.1036	0.0131	0.057	0.0193	0.0144	0.0169	0.0514	0.0461	0.0762	0.0315	0.0284	0.0087	0.0763	0.0265
Still thinking about coronavirus...Do you know if you have had, or currently have, coronavirus? (Please select the option that BEST applies to you)
Unweighted base	2240	1076	1164	96	309	400	404	1031	1364	876	523	373	192	260	530	1878	108	189	65	77	255	191	169	204	192	260	325	205	1878	108	189	65	891	309	1200	53	648	110	229	1136	271	223	84	509	1635	254	243	72	569
Base: All UK Adults	2240	1086.4	1153.6	248.64	327.69	399.43	374	890.24	1276.8	963.2	521.92	360.64	199.41	293.44	508.43	1883.84	107.52	188.16	60.48	72.11	255.18	194.64	157.95	202.69	199.41	293.44	317.36	191.07	1883.84	107.52	188.16	60.48	885.79	310.22	1196.01	131.19	552.68	125.78	234.34	1032.16	272.55	204.31	76.31	635.34	1586.69	284.79	247.19	77.24	609.22
I have definitely had it or definitely have it now	0.0139	0.0183	0.0098	0.0282	0.0236	0.0137	0.0099	0.0082	0.0157	0.0116	0.0266	0.0086	0.0039	0.0127	0.0075	0.0134	0.02	0.0151	0.0148	0.0109	0.0312	0.0264	0.0049	0.0114	0.0039	0.0127	0.0091	0.0049	0.0134	0.02	0.0151	0.0148	0.0236	0.0098	0.02	-	0.0058	0.0177	0.0077	0.0142	0.0035	-	0.0236	0.0217	0.0124	0.0036	0.0227	0.0529	0.0176
I have probably had it or probably have it now	0.0861	0.1009	0.0722	0.1108	0.1391	0.1132	0.0822	0.0492	0.0877	0.084	0.075	0.0915	0.119	0.126	0.0675	0.0887	0.0852	0.0648	0.0728	0.0533	0.0897	0.0638	0.0755	0.1039	0.119	0.126	0.0846	0.0391	0.0887	0.0852	0.0648	0.0728	0.104	0.0681	0.0947	0.1918	0.0332	0.144	0.077	0.0738	0.0831	0.0718	0.0591	0.1143	0.0756	0.1193	0.1121	0.0965	0.1135
I have probably not had it and probably don't have it now	0.4025	0.3916	0.4126	0.4256	0.4284	0.4216	0.4272	0.3675	0.4486	0.3412	0.421	0.3801	0.326	0.4176	0.4295	0.4049	0.4538	0.3812	0.3014	0.4533	0.3652	0.4822	0.3486	0.4047	0.326	0.4176	0.4229	0.4403	0.4049	0.4538	0.3812	0.3014	0.4495	0.4077	0.4387	0.4323	0.3464	0.2975	0.3896	0.4018	0.4289	0.371	0.2743	0.4227	0.4076	0.4386	0.3554	0.3962	0.3995
I have definitely not had it and definitely don't have it now	0.3566	0.3343	0.3775	0.3475	0.2635	0.3009	0.3444	0.4235	0.3136	0.4136	0.339	0.3925	0.3791	0.3002	0.3591	0.3529	0.3698	0.3701	0.4064	0.3797	0.3746	0.2772	0.4228	0.3689	0.3791	0.3002	0.3346	0.3999	0.3529	0.3698	0.3701	0.4064	0.2883	0.3494	0.3041	0.3009	0.4811	0.3665	0.3565	0.3643	0.3346	0.4261	0.5205	0.309	0.3652	0.3308	0.3721	0.2388	0.3359
Don't know	0.1409	0.1548	0.1279	0.088	0.1453	0.1507	0.1363	0.1517	0.1344	0.1496	0.1384	0.1274	0.172	0.1436	0.1364	0.1401	0.0712	0.1687	0.2046	0.1029	0.1393	0.1504	0.1482	0.1112	0.172	0.1436	0.1488	0.1157	0.1401	0.0712	0.1687	0.2046	0.1346	0.165	0.1425	0.075	0.1335	0.1744	0.1694	0.1459	0.1499	0.131	0.1225	0.1324	0.1392	0.1077	0.1377	0.2156	0.1336
To what extent, if at all, are you worried about coronavirus? (Please select the option that BEST applies to you)
Unweighted base	2240	1076	1164	96	309	400	404	1031	1364	876	523	373	192	260	530	1878	108	189	65	77	255	191	169	204	192	260	325	205	1878	108	189	65	891	309	1200	53	648	110	229	1136	271	223	84	509	1635	254	243	72	569
Base: All UK Adults	2240	1086.4	1153.6	248.64	327.69	399.43	374	890.24	1276.8	963.2	521.92	360.64	199.41	293.44	508.43	1883.84	107.52	188.16	60.48	72.11	255.18	194.64	157.95	202.69	199.41	293.44	317.36	191.07	1883.84	107.52	188.16	60.48	885.79	310.22	1196.01	131.19	552.68	125.78	234.34	1032.16	272.55	204.31	76.31	635.34	1586.69	284.79	247.19	77.24	609.22
Extremely worried	0.1298	0.084	0.173	0.0827	0.0763	0.1175	0.1698	0.1514	0.1233	0.1385	0.1493	0.1179	0.1591	0.1405	0.116	0.134	0.1378	0.0762	0.1535	0.1732	0.1806	0.0992	0.1455	0.0964	0.1591	0.1405	0.1112	0.1241	0.134	0.1378	0.0762	0.1535	0.1022	0.1539	0.1156	0.0914	0.1491	0.1243	0.1814	0.1385	0.1281	0.16	0.1604	0.1012	0.1182	0.1724	0.142	0.1512	0.1574
Very worried	0.2607	0.2324	0.2875	0.1736	0.2553	0.2774	0.2659	0.2774	0.2438	0.2832	0.2502	0.2802	0.2407	0.2119	0.2723	0.2549	0.317	0.2662	0.3243	0.2358	0.2449	0.2625	0.2921	0.271	0.2407	0.2119	0.3178	0.1967	0.2549	0.317	0.2662	0.3243	0.26	0.2682	0.2622	0.0924	0.2818	0.2778	0.2888	0.2842	0.2986	0.2464	0.1568	0.2178	0.2637	0.2653	0.2513	0.277	0.2611
Somewhat worried	0.4174	0.4338	0.402	0.501	0.4502	0.3883	0.3998	0.4024	0.4264	0.4055	0.3749	0.4536	0.4199	0.4293	0.4251	0.4168	0.3793	0.4685	0.3468	0.3427	0.3426	0.4293	0.4194	0.4803	0.4199	0.4293	0.3915	0.4807	0.4168	0.3793	0.4685	0.3468	0.424	0.4311	0.4258	0.545	0.4178	0.3158	0.3567	0.4134	0.3914	0.4	0.4652	0.4414	0.4205	0.4134	0.4261	0.3444	0.4098
Not very worried	0.1431	0.1834	0.1052	0.137	0.1672	0.1756	0.1055	0.1373	0.1585	0.1228	0.1641	0.103	0.1123	0.1682	0.1439	0.1421	0.1507	0.1483	0.1461	0.1736	0.1571	0.1698	0.0955	0.1088	0.1123	0.1682	0.1491	0.1353	0.1421	0.1507	0.1483	0.1461	0.1692	0.1103	0.1539	0.1405	0.1216	0.1795	0.1212	0.1384	0.1368	0.1201	0.1515	0.1615	0.1479	0.1135	0.1446	0.139	0.1293
Not at all worried	0.0412	0.0586	0.0248	0.0813	0.0445	0.0359	0.0495	0.0277	0.0423	0.0398	0.0522	0.0432	0.0534	0.032	0.0378	0.0436	0.0151	0.0361	0.0294	0.0466	0.0671	0.0348	0.043	0.0435	0.0534	0.032	0.0249	0.0592	0.0436	0.0151	0.0361	0.0294	0.0415	0.0231	0.0367	0.1163	0.0284	0.0707	0.0363	0.0223	0.0337	0.0685	0.0661	0.0626	0.045	0.0354	0.0321	0.0362	0.0342
Don't know	0.0077	0.0078	0.0076	0.0245	0.0064	0.0052	0.0094	0.0038	0.0058	0.0102	0.0092	0.002	0.0146	0.0182	0.0049	0.0087	-	0.0047	-	0.0281	0.0076	0.0043	0.0046	-	0.0146	0.0182	0.0055	0.004	0.0087	-	0.0047	-	0.0031	0.0135	0.0058	0.0144	0.0013	0.032	0.0155	0.0032	0.0114	0.005	-	0.0154	0.0047	-	0.0039	0.0522	0.0082
In the past twenty-four hours, how many times, if at all, have you left your home for each of the following reasons? (Please type your answers in the boxes below)
To go to the shops for groceries, toiletries or medicine
Unweighted base	2240	1076	1164	96	309	400	404	1031	1364	876	523	373	192	260	530	1878	108	189	65	77	255	191	169	204	192	260	325	205	1878	108	189	65	891	309	1200	53	648	110	229	1136	271	223	84	509	1635	254	243	72	569
Base	2240	1086.4	1153.6	248.64	327.69	399.43	374	890.24	1276.8	963.2	521.92	360.64	199.41	293.44	508.43	1883.84	107.52	188.16	60.48	72.11	255.18	194.64	157.95	202.69	199.41	293.44	317.36	191.07	1883.84	107.52	188.16	60.48	885.79	310.22	1196.01	131.19	552.68	125.78	234.34	1032.16	272.55	204.31	76.31	635.34	1586.69	284.79	247.19	77.24	609.22
To go to the shops for other items
Unweighted base	2240	1076	1164	96	309	400	404	1031	1364	876	523	373	192	260	530	1878	108	189	65	77	255	191	169	204	192	260	325	205	1878	108	189	65	891	309	1200	53	648	110	229	1136	271	223	84	509	1635	254	243	72	569
Base	2240	1086.4	1153.6	248.64	327.69	399.43	374	890.24	1276.8	963.2	521.92	360.64	199.41	293.44	508.43	1883.84	107.52	188.16	60.48	72.11	255.18	194.64	157.95	202.69	199.41	293.44	317.36	191.07	1883.84	107.52	188.16	60.48	885.79	310.22	1196.01	131.19	552.68	125.78	234.34	1032.16	272.55	204.31	76.31	635.34	1586.69	284.79	247.19	77.24	609.22
For exercise
Unweighted base	2240	1076	1164	96	309	400	404	1031	1364	876	523	373	192	260	530	1878	108	189	65	77	255	191	169	204	192	260	325	205	1878	108	189	65	891	309	1200	53	648	110	229	1136	271	223	84	509	1635	254	243	72	569
Base	2240	1086.4	1153.6	248.64	327.69	399.43	374	890.24	1276.8	963.2	521.92	360.64	199.41	293.44	508.43	1883.84	107.52	188.16	60.48	72.11	255.18	194.64	157.95	202.69	199.41	293.44	317.36	191.07	1883.84	107.52	188.16	60.48	885.79	310.22	1196.01	131.19	552.68	125.78	234.34	1032.16	272.55	204.31	76.31	635.34	1586.69	284.79	247.19	77.24	609.22
For a medical purpose excluding going to the shops/ pharmacy for medicine (e.g. an outpatient appointment)
Unweighted base	2240	1076	1164	96	309	400	404	1031	1364	876	523	373	192	260	530	1878	108	189	65	77	255	191	169	204	192	260	325	205	1878	108	189	65	891	309	1200	53	648	110	229	1136	271	223	84	509	1635	254	243	72	569
Base	2240	1086.4	1153.6	248.64	327.69	399.43	374	890.24	1276.8	963.2	521.92	360.64	199.41	293.44	508.43	1883.84	107.52	188.16	60.48	72.11	255.18	194.64	157.95	202.69	199.41	293.44	317.36	191.07	1883.84	107.52	188.16	60.48	885.79	310.22	1196.01	131.19	552.68	125.78	234.34	1032.16	272.55	204.31	76.31	635.34	1586.69	284.79	247.19	77.24	609.22
To go to work
Unweighted base	2240	1076	1164	96	309	400	404	1031	1364	876	523	373	192	260	530	1878	108	189	65	77	255	191	169	204	192	260	325	205	1878	108	189	65	891	309	1200	53	648	110	229	1136	271	223	84	509	1635	254	243	72	569
Base	2240	1086.4	1153.6	248.64	327.69	399.43	374	890.24	1276.8	963.2	521.92	360.64	199.41	293.44	508.43	1883.84	107.52	188.16	60.48	72.11	255.18	194.64	157.95	202.69	199.41	293.44	317.36	191.07	1883.84	107.52	188.16	60.48	885.79	310.22	1196.01	131.19	552.68	125.78	234.34	1032.16	272.55	204.31	76.31	635.34	1586.69	284.79	247.19	77.24	609.22
To help someone else (e.g. delivered medicine or done their shopping for them)
Unweighted base	2240	1076	1164	96	309	400	404	1031	1364	876	523	373	192	260	530	1878	108	189	65	77	255	191	169	204	192	260	325	205	1878	108	189	65	891	309	1200	53	648	110	229	1136	271	223	84	509	1635	254	243	72	569
Base	2240	1086.4	1153.6	248.64	327.69	399.43	374	890.24	1276.8	963.2	521.92	360.64	199.41	293.44	508.43	1883.84	107.52	188.16	60.48	72.11	255.18	194.64	157.95	202.69	199.41	293.44	317.36	191.07	1883.84	107.52	188.16	60.48	885.79	310.22	1196.01	131.19	552.68	125.78	234.34	1032.16	272.55	204.31	76.31	635.34	1586.69	284.79	247.19	77.24	609.22
To meet friends or family who do not live with you
Unweighted base	2240	1076	1164	96	309	400	404	1031	1364	876	523	373	192	260	530	1878	108	189	65	77	255	191	169	204	192	260	325	205	1878	108	189	65	891	309	1200	53	648	110	229	1136	271	223	84	509	1635	254	243	72	569
Base	2240	1086.4	1153.6	248.64	327.69	399.43	374	890.24	1276.8	963.2	521.92	360.64	199.41	293.44	508.43	1883.84	107.52	188.16	60.48	72.11	255.18	194.64	157.95	202.69	199.41	293.44	317.36	191.07	1883.84	107.52	188.16	60.48	885.79	310.22	1196.01	131.19	552.68	125.78	234.34	1032.16	272.55	204.31	76.31	635.34	1586.69	284.79	247.19	77.24	609.22
Other
Unweighted base	2240	1076	1164	96	309	400	404	1031	1364	876	523	373	192	260	530	1878	108	189	65	77	255	191	169	204	192	260	325	205	1878	108	189	65	891	309	1200	53	648	110	229	1136	271	223	84	509	1635	254	243	72	569
Base	2240	1086.4	1153.6	248.64	327.69	399.43	374	890.24	1276.8	963.2	521.92	360.64	199.41	293.44	508.43	1883.84	107.52	188.16	60.48	72.11	255.18	194.64	157.95	202.69	199.41	293.44	317.36	191.07	1883.84	107.52	188.16	60.48	885.79	310.22	1196.01	131.19	552.68	125.78	234.34	1032.16	272.55	204.31	76.31	635.34	1586.69	284.79	247.19	77.24	609.22
In the past seven days, how many times, if at all, have you left your home for each of the following reasons? (Please type your answers in the boxes below)
To go to the shops for groceries, toiletries or medicine
Unweighted base	2240	1076	1164	96	309	400	404	1031	1364	876	523	373	192	260	530	1878	108	189	65	77	255	191	169	204	192	260	325	205	1878	108	189	65	891	309	1200	53	648	110	229	1136	271	223	84	509	1635	254	243	72	569
Base	2240	1086.4	1153.6	248.64	327.69	399.43	374	890.24	1276.8	963.2	521.92	360.64	199.41	293.44	508.43	1883.84	107.52	188.16	60.48	72.11	255.18	194.64	157.95	202.69	199.41	293.44	317.36	191.07	1883.84	107.52	188.16	60.48	885.79	310.22	1196.01	131.19	552.68	125.78	234.34	1032.16	272.55	204.31	76.31	635.34	1586.69	284.79	247.19	77.24	609.22
To go to the shops for other items
Unweighted base	2240	1076	1164	96	309	400	404	1031	1364	876	523	373	192	260	530	1878	108	189	65	77	255	191	169	204	192	260	325	205	1878	108	189	65	891	309	1200	53	648	110	229	1136	271	223	84	509	1635	254	243	72	569
Base	2240	1086.4	1153.6	248.64	327.69	399.43	374	890.24	1276.8	963.2	521.92	360.64	199.41	293.44	508.43	1883.84	107.52	188.16	60.48	72.11	255.18	194.64	157.95	202.69	199.41	293.44	317.36	191.07	1883.84	107.52	188.16	60.48	885.79	310.22	1196.01	131.19	552.68	125.78	234.34	1032.16	272.55	204.31	76.31	635.34	1586.69	284.79	247.19	77.24	609.22
For exercise
Unweighted base	2240	1076	1164	96	309	400	404	1031	1364	876	523	373	192	260	530	1878	108	189	65	77	255	191	169	204	192	260	325	205	1878	108	189	65	891	309	1200	53	648	110	229	1136	271	223	84	509	1635	254	243	72	569
Base	2240	1086.4	1153.6	248.64	327.69	399.43	374	890.24	1276.8	963.2	521.92	360.64	199.41	293.44	508.43	1883.84	107.52	188.16	60.48	72.11	255.18	194.64	157.95	202.69	199.41	293.44	317.36	191.07	1883.84	107.52	188.16	60.48	885.79	310.22	1196.01	131.19	552.68	125.78	234.34	1032.16	272.55	204.31	76.31	635.34	1586.69	284.79	247.19	77.24	609.22
For a medical purpose excluding going to the shops/ pharmacy for medicine (e.g. an outpatient appointment)
Unweighted base	2240	1076	1164	96	309	400	404	1031	1364	876	523	373	192	260	530	1878	108	189	65	77	255	191	169	204	192	260	325	205	1878	108	189	65	891	309	1200	53	648	110	229	1136	271	223	84	509	1635	254	243	72	569
Base	2240	1086.4	1153.6	248.64	327.69	399.43	374	890.24	1276.8	963.2	521.92	360.64	199.41	293.44	508.43	1883.84	107.52	188.16	60.48	72.11	255.18	194.64	157.95	202.69	199.41	293.44	317.36	191.07	1883.84	107.52	188.16	60.48	885.79	310.22	1196.01	131.19	552.68	125.78	234.34	1032.16	272.55	204.31	76.31	635.34	1586.69	284.79	247.19	77.24	609.22
To go to work
Unweighted base	2240	1076	1164	96	309	400	404	1031	1364	876	523	373	192	260	530	1878	108	189	65	77	255	191	169	204	192	260	325	205	1878	108	189	65	891	309	1200	53	648	110	229	1136	271	223	84	509	1635	254	243	72	569
Base	2240	1086.4	1153.6	248.64	327.69	399.43	374	890.24	1276.8	963.2	521.92	360.64	199.41	293.44	508.43	1883.84	107.52	188.16	60.48	72.11	255.18	194.64	157.95	202.69	199.41	293.44	317.36	191.07	1883.84	107.52	188.16	60.48	885.79	310.22	1196.01	131.19	552.68	125.78	234.34	1032.16	272.55	204.31	76.31	635.34	1586.69	284.79	247.19	77.24	609.22
To help someone else (e.g. delivered medicine or done their shopping for them)
Unweighted base	2240	1076	1164	96	309	400	404	1031	1364	876	523	373	192	260	530	1878	108	189	65	77	255	191	169	204	192	260	325	205	1878	108	189	65	891	309	1200	53	648	110	229	1136	271	223	84	509	1635	254	243	72	569
Base	2240	1086.4	1153.6	248.64	327.69	399.43	374	890.24	1276.8	963.2	521.92	360.64	199.41	293.44	508.43	1883.84	107.52	188.16	60.48	72.11	255.18	194.64	157.95	202.69	199.41	293.44	317.36	191.07	1883.84	107.52	188.16	60.48	885.79	310.22	1196.01	131.19	552.68	125.78	234.34	1032.16	272.55	204.31	76.31	635.34	1586.69	284.79	247.19	77.24	609.22
To meet friends or family who do not live with you
Unweighted base	2240	1076	1164	96	309	400	404	1031	1364	876	523	373	192	260	530	1878	108	189	65	77	255	191	169	204	192	260	325	205	1878	108	189	65	891	309	1200	53	648	110	229	1136	271	223	84	509	1635	254	243	72	569
Base	2240	1086.4	1153.6	248.64	327.69	399.43	374	890.24	1276.8	963.2	521.92	360.64	199.41	293.44	508.43	1883.84	107.52	188.16	60.48	72.11	255.18	194.64	157.95	202.69	199.41	293.44	317.36	191.07	1883.84	107.52	188.16	60.48	885.79	310.22	1196.01	131.19	552.68	125.78	234.34	1032.16	272.55	204.31	76.31	635.34	1586.69	284.79	247.19	77.24	609.22
Other
Unweighted base	2240	1076	1164	96	309	400	404	1031	1364	876	523	373	192	260	530	1878	108	189	65	77	255	191	169	204	192	260	325	205	1878	108	189	65	891	309	1200	53	648	110	229	1136	271	223	84	509	1635	254	243	72	569
Base	2240	1086.4	1153.6	248.64	327.69	399.43	374	890.24	1276.8	963.2	521.92	360.64	199.41	293.44	508.43	1883.84	107.52	188.16	60.48	72.11	255.18	194.64	157.95	202.69	199.41	293.44	317.36	191.07	1883.84	107.52	188.16	60.48	885.79	310.22	1196.01	131.19	552.68	125.78	234.34	1032.16	272.55	204.31	76.31	635.34	1586.69	284.79	247.19	77.24	609.22
In the past twenty-four hours, have you had visitors inside your home?
Unweighted base	2240	1076	1164	96	309	400	404	1031	1364	876	523	373	192	260	530	1878	108	189	65	77	255	191	169	204	192	260	325	205	1878	108	189	65	891	309	1200	53	648	110	229	1136	271	223	84	509	1635	254	243	72	569
Base: All UK Adults	2240	1086.4	1153.6	248.64	327.69	399.43	374	890.24	1276.8	963.2	521.92	360.64	199.41	293.44	508.43	1883.84	107.52	188.16	60.48	72.11	255.18	194.64	157.95	202.69	199.41	293.44	317.36	191.07	1883.84	107.52	188.16	60.48	885.79	310.22	1196.01	131.19	552.68	125.78	234.34	1032.16	272.55	204.31	76.31	635.34	1586.69	284.79	247.19	77.24	609.22
Yes	0.0428	0.054	0.0324	0.061	0.0789	0.0249	0.0326	0.0368	0.0427	0.043	0.0412	0.034	0.0914	0.0469	0.0274	0.0423	0.0692	0.0364	0.0325	0.025	0.0187	0.0767	0.0204	0.0447	0.0914	0.0469	0.0293	0.0244	0.0423	0.0692	0.0364	0.0325	0.0396	0.0628	0.0457	0.0721	0.0258	0.057	0.0445	0.0342	0.0359	0.03	0.0866	0.0601	0.0433	0.0314	0.0493	0.0641	0.0428
No	0.9547	0.9423	0.9663	0.939	0.904	0.9751	0.9674	0.9632	0.9558	0.9532	0.9539	0.966	0.9086	0.9459	0.9726	0.9552	0.9308	0.9586	0.9675	0.975	0.9713	0.9233	0.9796	0.9553	0.9086	0.9459	0.9707	0.9756	0.9552	0.9308	0.9586	0.9675	0.9592	0.9285	0.9512	0.9279	0.9742	0.9356	0.9514	0.9633	0.9641	0.97	0.9134	0.9352	0.9548	0.9686	0.9443	0.9214	0.9527
Don't know	0.0025	0.0037	0.0014	-	0.0171	-	-	-	0.0015	0.0038	0.0049	-	-	0.0072	-	0.0025	-	0.005	-	-	0.01	-	-	-	-	0.0072	-	-	0.0025	-	0.005	-	0.0011	0.0087	0.0031	-	-	0.0074	0.0041	0.0025	-	-	-	0.0048	0.0018	-	0.0064	0.0145	0.0044
In the past seven days, have you had visitors inside your home?
Unweighted base	2155	1027	1128	91	287	391	392	994	1317	838	504	362	177	247	519	1809	100	183	63	75	250	179	165	197	177	247	318	201	1809	100	183	63	859	293	1152	50	631	104	218	1100	263	216	78	481	1570	248	234	68	550
Base: All UK Adults	2144.05	1027.78	1116.27	233.47	301.84	389.48	361.82	857.45	1222.25	921.8	500.43	348.37	181.17	279.69	494.49	1804.15	100.08	181.31	58.51	70.3	250.42	179.71	154.73	193.64	181.17	279.69	308.08	186.41	1804.15	100.08	181.31	58.51	850.67	290.73	1141.4	121.73	538.4	118.61	223.91	996.89	262.77	198.19	69.7	597.19	1517.95	275.84	235	72.29	583.13
Yes	0.0448	0.05	0.04	0.0713	0.0258	0.0406	0.0341	0.0507	0.0438	0.0462	0.0494	0.0426	0.0463	0.0669	0.0374	0.0472	0.0828	0.0145	-	0.0527	0.0633	0.0288	0.0338	0.0496	0.0463	0.0669	0.038	0.0365	0.0472	0.0828	0.0145	-	0.0454	0.0444	0.0451	0.0677	0.0485	0.0162	0.0368	0.0313	0.0105	0.0756	0.1099	0.0661	0.0528	0.0198	0.0279	0.038	0.0253
No	0.952	0.9461	0.9575	0.9206	0.9577	0.9594	0.9659	0.9493	0.9523	0.9516	0.9468	0.9574	0.9432	0.9256	0.9626	0.9495	0.9172	0.9804	1	0.9473	0.9291	0.9712	0.9662	0.9504	0.9432	0.9256	0.962	0.9635	0.9495	0.9172	0.9804	1	0.9523	0.9518	0.9522	0.9168	0.9515	0.9759	0.9589	0.9677	0.9895	0.9244	0.8901	0.9242	0.9453	0.9802	0.9721	0.9336	0.9712
Don't know	0.0032	0.0039	0.0025	0.0081	0.0164	-	-	-	0.0039	0.0023	0.0038	-	0.0104	0.0076	-	0.0033	-	0.0052	-	-	0.0076	-	-	-	0.0104	0.0076	-	-	0.0033	-	0.0052	-	0.0023	0.0038	0.0027	0.0155	-	0.0079	0.0043	0.001	-	-	-	0.0098	0.0019	-	-	0.0284	0.0035
You previously said that you, or someone you live with, recently developed a cough or fever... Since those symptoms began, on average approximately how many times a day... (Please type your answers in the boxes below)
Do you wash your hands with soap and water, for more than 20 seconds
Unweighted base	218	125	93	11	35	37	31	104	134	84	61	35	21	16	41	174	12	24	8	6	26	29	14	21	21	16	28	13	174	12	24	8	89	26	115	6	55	11	31	114	28	16	7	52	153	23	25	9	57
Base	224.59	134	90.58	33.59	35.33	37.74	28.47	89.46	137.57	87.02	62.72	31.55	25.9	19.07	45.1	184.35	10.54	22.22	7.47	5.52	24.76	32.44	12.29	19.26	25.9	19.07	33.81	11.3	184.35	10.54	22.22	7.47	89.94	25.1	115.03	16.17	47	14.27	32.11	104.55	25.34	16.59	6	68.4	147.85	28.47	28.27	9.26	65.99
Does someone in your home clean objects or surfaces that you or others touch
Unweighted base	218	125	93	11	35	37	31	104	134	84	61	35	21	16	41	174	12	24	8	6	26	29	14	21	21	16	28	13	174	12	24	8	89	26	115	6	55	11	31	114	28	16	7	52	153	23	25	9	57
Base	224.59	134	90.58	33.59	35.33	37.74	28.47	89.46	137.57	87.02	62.72	31.55	25.9	19.07	45.1	184.35	10.54	22.22	7.47	5.52	24.76	32.44	12.29	19.26	25.9	19.07	33.81	11.3	184.35	10.54	22.22	7.47	89.94	25.1	115.03	16.17	47	14.27	32.11	104.55	25.34	16.59	6	68.4	147.85	28.47	28.27	9.26	65.99
Have you/ the person in your household with symptoms shared hand and/ or bath towels with anyone else in the household?
Unweighted base	218	125	93	11	35	37	31	104	134	84	61	35	21	16	41	174	12	24	8	6	26	29	14	21	21	16	28	13	174	12	24	8	89	26	115	6	55	11	31	114	28	16	7	52	153	23	25	9	57
Base: All UK adults who live with someone and have personally experienced a cough or high temperature or someone in their household has experienced a cough or high temperature	224.59	134	90.58	33.59	35.33	37.74	28.47	89.46	137.57	87.02	62.72	31.55	25.9	19.07	45.1	184.35	10.54	22.22	7.47	5.52	24.76	32.44	12.29	19.26	25.9	19.07	33.81	11.3	184.35	10.54	22.22	7.47	89.94	25.1	115.03	16.17	47	14.27	32.11	104.55	25.34	16.59	6	68.4	147.85	28.47	28.27	9.26	65.99
Yes	0.3799	0.3766	0.3848	0.3311	0.5592	0.6533	0.269	0.2474	0.4263	0.3066	0.3772	0.2022	0.537	0.3014	0.4021	0.3679	0.5038	0.3035	0.7285	0.5091	0.4059	0.3328	0.2571	0.1671	0.537	0.3014	0.4428	0.28	0.3679	0.5038	0.3035	0.7285	0.4971	0.3602	0.4672	0.459	0.2089	0.4087	0.2647	0.4543	0.4492	0.3308	0.1613	0.2921	0.3007	0.4924	0.7324	0.4065	0.5832
No	0.582	0.5826	0.581	0.5546	0.3764	0.3044	0.731	0.7432	0.5115	0.6934	0.6093	0.7526	0.4315	0.6986	0.4955	0.5903	0.4962	0.6584	0.2715	0.4909	0.5941	0.6411	0.6268	0.8329	0.4315	0.6986	0.4205	0.72	0.5903	0.4962	0.6584	0.2715	0.4942	0.6071	0.5189	0.2511	0.7731	0.5913	0.6908	0.5297	0.4637	0.6692	0.8387	0.6393	0.6618	0.5076	0.1881	0.5094	0.371
Don't know	0.0381	0.0408	0.0342	0.1143	0.0644	0.0423	-	0.0095	0.0622	-	0.0135	0.0452	0.0316	-	0.1024	0.0418	-	0.0381	-	-	-	0.0261	0.1161	-	0.0316	-	0.1366	-	0.0418	-	0.0381	-	0.0087	0.0326	0.0139	0.2899	0.018	-	0.0445	0.0159	0.0871	-	-	0.0685	0.0374	-	0.0795	0.0841	0.0458
Which ONE, if any, of the following are you personally currently doing?
Unweighted base	2240	1076	1164	96	309	400	404	1031	1364	876	523	373	192	260	530	1878	108	189	65	77	255	191	169	204	192	260	325	205	1878	108	189	65	891	309	1200	53	648	110	229	1136	271	223	84	509	1635	254	243	72	569
Base: All UK adults	2240	1086.4	1153.6	248.64	327.69	399.43	374	890.24	1276.8	963.2	521.92	360.64	199.41	293.44	508.43	1883.84	107.52	188.16	60.48	72.11	255.18	194.64	157.95	202.69	199.41	293.44	317.36	191.07	1883.84	107.52	188.16	60.48	885.79	310.22	1196.01	131.19	552.68	125.78	234.34	1032.16	272.55	204.31	76.31	635.34	1586.69	284.79	247.19	77.24	609.22
Not self-isolating	0.7593	0.7651	0.7538	0.7613	0.8616	0.8623	0.835	0.643	0.7837	0.7269	0.7581	0.7973	0.7312	0.7062	0.7491	0.7522	0.7858	0.8077	0.7804	0.7916	0.7721	0.7272	0.7591	0.8271	0.7312	0.7062	0.7712	0.7124	0.7522	0.7858	0.8077	0.7804	0.862	0.8327	0.8544	0.8318	0.5536	0.7909	0.7014	0.7596	0.8404	0.6914	0.5097	0.7829	0.7405	0.8145	0.8365	0.7555	0.8159
Self-isolating for 7 days	0.0203	0.0242	0.0166	0.053	0.0293	0.0147	0.0236	0.009	0.0246	0.0146	0.035	0.011	0.0288	0.0359	0.0101	0.0232	0.0085	0.0047	-	0.014	0.0156	0.0683	0.0146	0.0082	0.0288	0.0359	0.0111	0.0086	0.0232	0.0085	0.0047	-	0.0194	0.0366	0.0239	0.0507	0.0092	0.0207	0.011	0.0144	0.0195	0.0081	0.0353	0.0329	0.0157	0.0379	0.0292	0.0222	0.0324
Self-isolating for 14 days	0.0308	0.0405	0.0218	0.0682	0.0202	0.0171	0.0056	0.0411	0.0276	0.0352	0.0381	0.0254	0.0366	0.0478	0.0314	0.0352	0.0083	0.0044	0.0176	0.0234	0.0279	0.0569	0.0415	0.0128	0.0366	0.0478	0.029	0.0353	0.0352	0.0083	0.0044	0.0176	0.0225	0.0177	0.0212	0.0434	0.0467	0.0456	0.0276	0.026	0.0126	0.043	0.0682	0.0332	0.0255	0.0189	0.0476	0.0768	0.0378
Self-isolating for at least 12 weeks	0.1896	0.1702	0.2079	0.1176	0.0889	0.1059	0.1358	0.3069	0.1641	0.2234	0.1688	0.1663	0.2034	0.2101	0.2094	0.1894	0.1974	0.1832	0.202	0.171	0.1844	0.1476	0.1848	0.1519	0.2034	0.2101	0.1887	0.2437	0.1894	0.1974	0.1832	0.202	0.0962	0.113	0.1005	0.0741	0.3905	0.1428	0.26	0.1999	0.1274	0.2576	0.3869	0.151	0.2184	0.1288	0.0868	0.1455	0.1138
Which, if any, of the following are your household member(s) currently doing? (Please select all that apply)
Unweighted base	1782	862	920	89	267	343	329	754	1119	663	421	297	153	192	427	1490	89	143	60	55	204	162	136	161	153	192	258	169	1490	89	143	60	730	258	988	49	480	85	180	1122	266	87	21	272	1211	240	237	71	548
Base: All UK adults who live with someone	1807.02	873.95	933.07	228.86	283.93	342.42	302.86	648.94	1064.85	742.17	428.37	291.48	160.62	222.99	413.38	1516.84	90.41	143.7	56.07	51.52	208.48	168.37	128.78	162.7	160.62	222.99	254.43	158.95	1516.84	90.41	143.7	56.07	723.56	262.25	985.81	121.95	408.43	102.08	188.74	1019.7	268.35	83.41	20.98	398.16	1191.7	266.26	241.96	76.12	584.35
Not self-isolating	0.7768	0.7706	0.7825	0.7987	0.8432	0.8654	0.8271	0.6697	0.7896	0.7584	0.7519	0.8111	0.7774	0.7522	0.7754	0.7724	0.8084	0.8348	0.6951	0.8359	0.7569	0.7199	0.7517	0.8581	0.7774	0.7522	0.7919	0.7489	0.7724	0.8084	0.8348	0.6951	0.851	0.8326	0.8461	0.8837	0.6114	0.7986	0.6914	0.7509	0.8673	0.7725	0.6478	0.7994	0.7608	0.8302	0.8249	0.7269	0.8145
Self-isolating for 7 days	0.0211	0.0231	0.0191	0.0754	0.0237	0.0077	0.0175	0.0095	0.0279	0.0112	0.029	0.0134	0.036	0.0176	0.0252	0.024	0.0083	0.0062	-	-	0.0182	0.0512	0.0176	0.0101	0.036	0.0176	0.0332	0.0123	0.024	0.0083	0.0062	-	0.0147	0.0342	0.0199	0.0563	0.0129	0.0171	0.0244	0.0106	0.0243	0.0133	0.1283	0.0333	0.0091	0.0511	0.0262	0.0347	0.0387
Self-isolating for 14 days	0.0366	0.0453	0.0284	0.1004	0.03	0.0273	0.0129	0.0328	0.0405	0.031	0.0421	0.0251	0.0295	0.0697	0.0423	0.0416	-	0.0129	0.019	0.0153	0.0389	0.0543	0.0366	0.016	0.0295	0.0697	0.0443	0.0392	0.0416	-	0.0129	0.019	0.0354	0.0319	0.0344	0.0172	0.0394	0.0562	0.0434	0.0315	0.013	0.0381	0.047	0.0568	0.0263	0.0461	0.0525	0.0656	0.0513
Self-isolating for at least 12 weeks	0.1795	0.1778	0.181	0.0759	0.1213	0.1081	0.1506	0.2925	0.1593	0.2084	0.1847	0.1534	0.1917	0.174	0.185	0.178	0.1916	0.1461	0.2859	0.1488	0.1902	0.1889	0.194	0.1213	0.1917	0.174	0.1685	0.2116	0.178	0.1916	0.1461	0.2859	0.1137	0.1081	0.1122	0.0755	0.3414	0.1468	0.2651	0.2134	0.1058	0.1761	0.2472	0.1369	0.2106	0.1082	0.1113	0.1728	0.1179
For the following question, if you have more than one job, please think about your MAIN job (i.e. the job you do most often).By "outside of my home", we mean your place of work/ study is situated outside of your home (i.e. you don't work or study at home full-time).Which, if any, of the following BEST describes your working arrangement before the Coronavirus (COVID-19) pandemic? (Please select th…
Unweighted base	2240	1076	1164	96	309	400	404	1031	1364	876	523	373	192	260	530	1878	108	189	65	77	255	191	169	204	192	260	325	205	1878	108	189	65	891	309	1200	53	648	110	229	1136	271	223	84	509	1635	254	243	72	569
Base: All UK adults	2240	1086.4	1153.6	248.64	327.69	399.43	374	890.24	1276.8	963.2	521.92	360.64	199.41	293.44	508.43	1883.84	107.52	188.16	60.48	72.11	255.18	194.64	157.95	202.69	199.41	293.44	317.36	191.07	1883.84	107.52	188.16	60.48	885.79	310.22	1196.01	131.19	552.68	125.78	234.34	1032.16	272.55	204.31	76.31	635.34	1586.69	284.79	247.19	77.24	609.22
Self-employed, working primarily outside of my home	0.0529	0.069	0.0377	0.0435	0.0664	0.0524	0.0512	0.0515	0.0387	0.0717	0.0342	0.0546	0.0747	0.065	0.0647	0.0554	0.007	0.043	0.0867	0.0271	0.0263	0.0472	0.0345	0.0702	0.0747	0.065	0.067	0.061	0.0554	0.007	0.043	0.0867	0.0575	0.0896	0.0659	-	0.005	0.0528	0.1294	0.0499	0.0792	0.066	0.0234	0.0416	0.0514	0.0599	0.0502	0.0239	0.0514
In full-time paid work (30 hours per week or more), working primarily outside of my home	0.3188	0.3743	0.2665	0.251	0.5644	0.5041	0.4374	0.1142	0.3579	0.2668	0.3629	0.2933	0.3257	0.2937	0.2853	0.3139	0.3181	0.3362	0.416	0.392	0.3599	0.3562	0.322	0.271	0.3257	0.2937	0.3083	0.2473	0.3139	0.3181	0.3362	0.416	0.7583	0.0126	0.5649	0.0155	0.0018	0.0948	0.1	0.2904	0.4278	0.2701	0.0609	0.3681	0.2865	0.4043	0.4001	0.4753	0.4116
In part-time paid work (8-29 hours per week), working primarily outside of my home	0.1014	0.0476	0.1521	0.0138	0.1015	0.1342	0.1444	0.0931	0.0817	0.1276	0.1109	0.1044	0.1125	0.0828	0.0956	0.1013	0.0825	0.1061	0.1228	0.0559	0.11	0.1325	0.096	0.111	0.1125	0.0828	0.1028	0.0837	0.1013	0.0825	0.1061	0.1228	0.0022	0.6923	0.1812	-	0.0081	0.0062	0.0223	0.1227	0.1252	0.0966	0.1363	0.0571	0.0819	0.1514	0.1857	0.0698	0.1549
In full-time paid work (30 hours per week or more), working primarily inside my home	0.064	0.0701	0.0583	0.0534	0.086	0.1111	0.1028	0.0215	0.0901	0.0294	0.0422	0.0666	0.0541	0.0941	0.0683	0.0633	0.0762	0.063	0.0692	-	0.0662	0.0264	0.0487	0.0806	0.0541	0.0941	0.0816	0.0464	0.0633	0.0762	0.063	0.0692	0.1584	0.003	0.1181	-	-	0.0093	0.0043	0.0559	0.0889	0.0426	0.0289	0.0768	0.0563	0.0669	0.0945	0.0959	0.0818
In part-time paid work (8-29 hours per week), working primarily inside my home	0.0173	0.0075	0.0265	0.0081	0.0075	0.0259	0.0202	0.0184	0.0214	0.0119	0.0153	0.0275	0.0212	0.0232	0.0096	0.0179	0.0181	0.016	-	-	0.0174	0.0183	0.0194	0.0338	0.0212	0.0232	0.0051	0.017	0.0179	0.0181	0.016	-	0.0033	0.1132	0.0318	-	-	-	0.0032	0.0223	0.0099	0.0195	-	0.0128	0.0162	0.0198	0.0179	0.0386	0.0214
In full-time education and studying outside my home (e.g. travelling to classes, lectures, meetings etc.)	0.0454	0.0529	0.0384	0.3592	0.0281	-	0.0086	-	0.0602	0.0258	0.0453	0.037	0.0488	0.0953	0.0414	0.0508	0.056	-	-	0.019	0.0587	0.0375	0.0171	0.0525	0.0488	0.0953	0.051	0.0254	0.0508	0.056	-	-	0.001	0.0068	0.0025	0.7467	-	-	0.0035	0.0031	0.0147	-	-	0.1467	0.043	0.105	0.0069	-	0.0519
In part-time education and studying outside my home (e.g. travelling to classes, lectures, meetings etc.)	0.002	0.0006	0.0032	-	-	0.0044	0.0024	0.0019	0.0026	0.0011	-	0.0042	0.0052	0.0063	-	0.0023	-	-	-	-	-	-	0.0095	-	0.0052	0.0063	-	-	0.0023	-	-	-	-	0.0022	0.0006	0.0072	0.0019	-	0.0073	0.0034	0.003	-	-	-	0.0017	0.006	-	-	0.0028
Retired	0.2465	0.2392	0.2533	0.0082	-	0.0022	0.0235	0.6071	0.2494	0.2426	0.2521	0.2339	0.1893	0.2042	0.2903	0.2448	0.2699	0.2654	0.1974	0.3176	0.2254	0.2629	0.2789	0.1989	0.1893	0.2042	0.2324	0.3864	0.2448	0.2699	0.2654	0.1974	-	0.0106	0.0028	-	0.9787	0.0162	0.0252	0.3371	0.1061	0.3595	0.6253	0.0781	0.3284	0.0243	0.0463	0.0552	0.0371
Unemployed	0.0749	0.0759	0.074	0.1758	0.0815	0.0953	0.0889	0.0293	0.0492	0.1091	0.075	0.0896	0.0855	0.0761	0.0499	0.0723	0.0729	0.0964	0.0931	0.1098	0.0736	0.0639	0.0773	0.0991	0.0855	0.0761	0.0413	0.0641	0.0723	0.0729	0.0964	0.0931	0.001	0.0216	0.0063	0.1394	0.0018	0.799	0.1727	0.0391	0.0612	0.0684	0.0606	0.1451	0.0635	0.0801	0.1035	0.164	0.1003
None of these	0.0768	0.0628	0.09	0.0871	0.0645	0.0705	0.1206	0.063	0.0487	0.1141	0.062	0.0889	0.0832	0.0593	0.0948	0.0778	0.0993	0.074	0.0147	0.0786	0.0625	0.0551	0.0965	0.083	0.0832	0.0593	0.1104	0.0689	0.0778	0.0993	0.074	0.0147	0.0183	0.0479	0.026	0.0913	0.0028	0.0219	0.5322	0.0761	0.0841	0.0772	0.0645	0.0737	0.071	0.0824	0.0948	0.0773	0.0868
Which, if either, of the following did you do before the Coronavirus (COVID-19) pandemic? (Please select all that apply)
Unweighted base	2240	1076	1164	96	309	400	404	1031	1364	876	523	373	192	260	530	1878	108	189	65	77	255	191	169	204	192	260	325	205	1878	108	189	65	891	309	1200	53	648	110	229	1136	271	223	84	509	1635	254	243	72	569
Base: All UK adults	2240	1086.4	1153.6	248.64	327.69	399.43	374	890.24	1276.8	963.2	521.92	360.64	199.41	293.44	508.43	1883.84	107.52	188.16	60.48	72.11	255.18	194.64	157.95	202.69	199.41	293.44	317.36	191.07	1883.84	107.52	188.16	60.48	885.79	310.22	1196.01	131.19	552.68	125.78	234.34	1032.16	272.55	204.31	76.31	635.34	1586.69	284.79	247.19	77.24	609.22
Work as a volunteer outside of my home	0.1012	0.0844	0.1169	0.0767	0.0993	0.0725	0.0656	0.1364	0.1024	0.0995	0.0768	0.0923	0.0725	0.129	0.1228	0.0999	0.1066	0.0864	0.1776	0.0277	0.0737	0.099	0.0632	0.1149	0.0725	0.129	0.1147	0.1363	0.0999	0.1066	0.0864	0.1776	0.0568	0.1167	0.0723	0.0957	0.1583	0.1393	0.096	0.1047	0.0454	0.125	0.1553	0.1045	0.1076	0.062	0.1007	0.1321	0.0866
Take care of someone (i.e. a friend or relative) outside of my home	0.0871	0.0594	0.1133	0.097	0.0657	0.071	0.1352	0.0793	0.0843	0.0909	0.1223	0.0716	0.0479	0.0778	0.0779	0.0858	0.0935	0.0931	0.0991	0.1484	0.1092	0.1298	0.0915	0.0561	0.0479	0.0778	0.0824	0.0704	0.0858	0.0935	0.0931	0.0991	0.0911	0.1463	0.1054	0.0155	0.0628	0.0913	0.0891	0.0839	0.0942	0.0647	0.0916	0.0958	0.076	0.121	0.0971	0.1762	0.1183
Neither of these	0.8163	0.8522	0.7826	0.8214	0.8316	0.8588	0.8128	0.7917	0.8143	0.8191	0.8031	0.8464	0.8742	0.7951	0.8062	0.8185	0.8	0.8205	0.7646	0.84	0.8034	0.789	0.8561	0.8388	0.8742	0.7951	0.8054	0.8076	0.8185	0.8	0.8205	0.7646	0.8584	0.7498	0.8302	0.8744	0.7848	0.7694	0.8126	0.8194	0.8605	0.8278	0.7535	0.7973	0.8246	0.8226	0.8043	0.6772	0.7967
Don't know	0.0071	0.0069	0.0073	0.0149	0.0127	0.0072	0.0026	0.0047	0.0068	0.0075	0.0104	0.0072	0.0146	0.0076	0.0053	0.0084	-	-	-	-	0.0178	0.0045	-	0.0128	0.0146	0.0076	0.0063	0.0037	0.0084	-	-	-	0.0029	0.0133	0.0056	0.0144	0.0029	0.0077	0.0201	0.0044	0.0035	0.005	0.0101	0.0135	0.0028	0.0025	0.0232	0.0145	0.0124
For the following question, please remember that your answers are always treated confidentially and are never analysed individually. You previously said that before the Coronavirus (COVID-19) pandemic you were working outside of your home...Are you still currently working or volunteering outside your home?
Unweighted base	1210	595	615	37	237	289	268	379	759	451	291	196	110	138	279	1014	50	103	43	36	146	109	83	113	110	138	183	96	1014	50	103	43	731	260	991	8	110	30	71	586	175	116	30	297	803	176	168	48	392
Base: All UK adults in paid or unpaid employment before COVID-19	1208.81	592.97	615.83	86.97	255.01	287.44	247.82	331.58	695.71	513.09	291.09	186.84	113.49	153.59	268.9	1013.9	50.53	102.85	41.52	35.09	142.69	113.31	77.42	109.42	113.49	153.59	176.43	92.47	1013.9	50.53	102.85	41.52	732.27	257.5	989.76	14.58	93.25	33.95	77.26	548.59	181.41	109.48	26.98	333.36	787.72	183.47	167.78	51.55	402.8
Yes, I am	0.3267	0.3453	0.3088	0.1592	0.2807	0.3444	0.4376	0.3077	0.2758	0.3957	0.3577	0.409	0.3732	0.2051	0.3119	0.3336	0.1734	0.2903	0.4349	0.4056	0.2987	0.4171	0.4281	0.3954	0.3732	0.2051	0.2977	0.3389	0.3336	0.1734	0.2903	0.4349	0.372	0.3749	0.3727	0.2685	0.1245	0.1399	0.0741	0.3559	0.3093	0.4095	0.3646	0.2667	0.3242	0.3879	0.2846	0.2948	0.333
No, I am not	0.6733	0.6547	0.6912	0.8408	0.7193	0.6556	0.5624	0.6923	0.7242	0.6043	0.6423	0.591	0.6268	0.7949	0.6881	0.6664	0.8266	0.7097	0.5651	0.5944	0.7013	0.5829	0.5719	0.6046	0.6268	0.7949	0.7023	0.6611	0.6664	0.8266	0.7097	0.5651	0.628	0.6251	0.6273	0.7315	0.8755	0.8601	0.9259	0.6441	0.6907	0.5905	0.6354	0.7333	0.6758	0.6121	0.7154	0.7052	0.667
For the following question, please remember that your answers are always treated confidentially and are never analysed individually. Which, if any, of the following reasons explain why you are still currently working outside of your home? (Please select all that apply. If your answer(s) do not appear in the list below, please type them in the "Other" box)
Unweighted base	393	202	191	7	65	90	117	114	213	180	102	79	40	29	86	336	10	29	18	15	45	42	35	44	40	29	54	32	336	10	29	18	271	96	367	2	14	4	6	203	52	45	10	83	252	70	50	16	136
Base: All UK adults who are currently working outside of their home	394.92	204.77	190.14	13.85	71.59	99	108.44	102.04	191.88	203.03	104.12	76.41	42.35	31.5	83.87	338.25	8.76	29.86	18.06	14.23	42.62	47.26	33.14	43.27	42.35	31.5	52.53	31.34	338.25	8.76	29.86	18.06	272.37	96.54	368.91	3.92	11.61	4.75	5.73	195.23	56.11	44.83	9.84	88.91	255.4	71.18	47.75	15.2	134.12
I work as a key/ critical worker	0.6066	0.6099	0.6032	0.4101	0.6625	0.5822	0.6594	0.5617	0.5752	0.6363	0.588	0.6734	0.5654	0.6266	0.5466	0.5978	0.603	0.683	0.648	0.6056	0.6247	0.5496	0.7344	0.6268	0.5654	0.6266	0.6067	0.4457	0.5978	0.603	0.683	0.648	0.6393	0.5993	0.6288	1	0.0664	0.6118	-	0.6291	0.514	0.6931	0.3987	0.5952	0.5735	0.6531	0.7212	0.6189	0.6735
I cannot afford to stop working now	0.105	0.1025	0.1078	0.1464	0.1391	0.0719	0.1282	0.0829	0.0907	0.1186	0.1304	0.0983	0.0788	0.1051	0.129	0.114	0.1036	0.0319	0.0593	0.0634	0.1515	0.1315	0.1184	0.0828	0.0788	0.1051	0.1589	0.0788	0.114	0.1036	0.0319	0.0593	0.1045	0.0943	0.1019	0.5177	-	0.2042	0.1579	0.0937	0.1144	0.1318	-	0.1221	0.0823	0.1503	0.1706	0.0595	0.1472
I am worried about losing my job	0.026	0.0308	0.0208	-	0.0741	0.0088	0.0239	0.0146	0.0327	0.0196	0.0512	0.0216	0.0168	-	0.0305	0.0303	-	-	-	-	0.0397	0.0771	0.0263	0.018	0.0168	-	0.0306	0.0302	0.0303	-	-	-	0.0376	-	0.0278	-	-	-	-	0.0163	0.0185	0.0195	0.1499	0.0415	0.0324	0.0133	0.0217	-	0.0148
My employer has asked me to go in to work	0.1704	0.2163	0.121	0.2298	0.1706	0.1673	0.1838	0.151	0.1945	0.1477	0.1884	0.0813	0.1624	0.2986	0.1754	0.168	0.311	0.2005	0.0979	-	0.2651	0.176	0.0795	0.0827	0.1624	0.2986	0.2254	0.0915	0.168	0.311	0.2005	0.0979	0.2069	0.1135	0.1824	-	-	-	-	0.1219	0.2303	0.1759	0.1236	0.2417	0.1814	0.1429	0.1569	0.2174	0.1563
I can't do my job from home	0.4578	0.475	0.4392	0.2422	0.4077	0.5133	0.4615	0.4643	0.3714	0.5394	0.4088	0.4697	0.5889	0.4357	0.4459	0.4568	0.4772	0.3742	0.6044	0.4015	0.4213	0.3997	0.3542	0.5582	0.5889	0.4357	0.4825	0.3846	0.4568	0.4772	0.3742	0.6044	0.4834	0.4438	0.4731	0.5177	0.2197	0.1633	0.1579	0.4452	0.4465	0.6115	0.1853	0.445	0.4848	0.4554	0.3406	0.5445	0.4247
I have an important task that I need to do in person (e.g. tend to animals, working in a lab etc.)	0.0891	0.097	0.0806	0.0958	0.1249	0.1106	0.0498	0.0841	0.0774	0.1003	0.0373	0.0849	0.1341	0.0587	0.175	0.0963	-	-	0.145	-	0.0715	0.0178	0.067	0.0985	0.1341	0.0587	0.1831	0.1615	0.0963	-	-	0.145	0.0863	0.074	0.0831	-	0.136	0.4485	0.1475	0.0897	0.037	0.1194	0.0857	0.106	0.0925	0.0585	0.1369	0.0568	0.0862
I want to reduce the workload of my colleagues/ staff	0.0387	0.0616	0.0141	0.1361	0.0809	0.0272	0.0317	0.0144	0.0685	0.0105	0.052	0.0208	0.1106	0.0293	0.0319	0.0452	-	-	-	-	0.0195	0.0969	0.048	-	0.1106	0.0293	0.0364	0.0242	0.0452	-	-	-	0.0424	0.0086	0.0336	-	0.0653	0.4485	-	0.0302	0.0677	0.0195	-	0.053	0.0314	0.0634	-	0.0547	0.0398
I need to go into work in order to keep my business going	0.0324	0.0521	0.0111	-	0.0512	0.042	0.0257	0.0215	0.0365	0.0285	0.0168	0.0554	0.0186	0.0423	0.056	0.0378	-	-	-	0.0634	-	0.0179	0.0533	0.0569	0.0186	0.0423	0.0894	-	0.0378	-	-	-	0.0421	0.0138	0.0347	-	-	-	-	0.0134	0.0657	0.0176	-	0.0642	0.036	0.0379	0.0189	-	0.0269
Other	0.0994	0.0569	0.1452	0.1282	0.0645	0.0902	0.0381	0.1942	0.1115	0.088	0.0887	0.1111	0.0575	0.1629	0.1568	0.1136	-	0.028	-	0.1959	0.0372	0.1028	0.1103	0.1118	0.0575	0.1629	0.1017	0.2491	0.1136	-	0.028	-	0.0673	0.0708	0.0682	-	0.7322	0.1633	0.8421	0.091	0.0964	0.0903	0.242	0.1086	0.1221	0.0521	0.0496	0.1322	0.0603
Don't know	0.0077	0.0087	0.0067	-	0.0122	0.0091	-	0.0125	0.0093	0.0063	0.0087	-	-	-	0.0104	0.0053	-	0.0427	-	-	-	0.0191	-	-	-	-	0.0166	-	0.0053	-	0.0427	-	0.0033	0.0132	0.0059	-	-	0.184	-	0.0111	-	-	-	0.0098	0.0084	-	0.0189	-	0.0067
For the following question, please remember that your answers are always treated confidentially and are never analysed individually. You previously said that before the Coronavirus (COVID-19) pandemic, you were taking care for someone (i.e. a friend or relative) outside of your home...Are you still currently taking care of someone (i.e. a friend or relative) outside your home?
Unweighted base	193	66	127	10	19	29	54	81	113	80	60	27	11	20	40	158	11	19	5	10	28	22	15	12	11	20	25	15	158	11	19	5	79	41	120	1	41	11	20	94	25	15	7	50	126	30	21	13	64
Base: All UK adults who were taking care of someone outside of their home before COVID-19	195.18	64.49	130.69	24.12	21.54	28.35	50.55	70.63	107.64	87.54	63.81	25.83	9.56	22.83	39.61	161.63	10.05	17.51	5.99	10.7	27.85	25.25	14.45	11.38	9.56	22.83	26.15	13.46	161.63	10.05	17.51	5.99	80.66	45.4	126.06	2.03	34.73	11.48	20.88	86.56	25.66	13.23	6.99	60.87	120.61	34.45	24	13.61	72.06
Yes, I am	0.5256	0.5153	0.5307	0.7638	0.4632	0.5914	0.4783	0.4708	0.5008	0.5562	0.5839	0.5551	0.4902	0.4356	0.3713	0.5007	0.6704	0.6037	0.7277	0.5596	0.5409	0.6415	0.5198	0.5999	0.4902	0.4356	0.3494	0.4137	0.5007	0.6704	0.6037	0.7277	0.5368	0.5746	0.5504	-	0.4069	0.5817	0.5937	0.4767	0.4568	0.5812	0.6402	0.5987	0.4704	0.5833	0.6722	0.5978	0.6156
No, I am not	0.4744	0.4847	0.4693	0.2362	0.5368	0.4086	0.5217	0.5292	0.4992	0.4438	0.4161	0.4449	0.5098	0.5644	0.6287	0.4993	0.3296	0.3963	0.2723	0.4404	0.4591	0.3585	0.4802	0.4001	0.5098	0.5644	0.6506	0.5863	0.4993	0.3296	0.3963	0.2723	0.4632	0.4254	0.4496	1	0.5931	0.4183	0.4063	0.5233	0.5432	0.4188	0.3598	0.4013	0.5296	0.4167	0.3278	0.4022	0.3844
Thinking about the period since the coronavirus (COVID-19) pandemic started in the UK (i.e. in late January 2020)...Have you started doing either of the following outside of your home? (Please select one option on each row)
NEW paid-work (i.e. part-time or full-time work that you did not do before the Coronavirus (COVID-19 outbreak)
Unweighted base	2240	1076	1164	96	309	400	404	1031	1364	876	523	373	192	260	530	1878	108	189	65	77	255	191	169	204	192	260	325	205	1878	108	189	65	891	309	1200	53	648	110	229	1136	271	223	84	509	1635	254	243	72	569
Base: All UK adults	2240	1086.4	1153.6	248.64	327.69	399.43	374	890.24	1276.8	963.2	521.92	360.64	199.41	293.44	508.43	1883.84	107.52	188.16	60.48	72.11	255.18	194.64	157.95	202.69	199.41	293.44	317.36	191.07	1883.84	107.52	188.16	60.48	885.79	310.22	1196.01	131.19	552.68	125.78	234.34	1032.16	272.55	204.31	76.31	635.34	1586.69	284.79	247.19	77.24	609.22
Yes, I have started doing this	0.0256	0.0284	0.023	0.0327	0.0636	0.0298	0.0361	0.0033	0.0267	0.0241	0.0259	0.0484	0.019	0.0302	0.0111	0.0261	0.0279	0.0222	0.0148	-	0.0249	0.0367	0.056	0.0425	0.019	0.0302	0.0121	0.0095	0.0261	0.0279	0.0222	0.0148	0.0409	0.0335	0.039	0.0179	0.0016	0.0144	0.0243	0.0192	0.0402	0.0039	0.0353	0.0364	0.0184	0.0697	0.0186	0.0108	0.0415
No, I have not started doing this	0.9744	0.9716	0.977	0.9673	0.9364	0.9702	0.9639	0.9967	0.9733	0.9759	0.9741	0.9516	0.981	0.9698	0.9889	0.9739	0.9721	0.9778	0.9852	1	0.9751	0.9633	0.944	0.9575	0.981	0.9698	0.9879	0.9905	0.9739	0.9721	0.9778	0.9852	0.9591	0.9665	0.961	0.9821	0.9984	0.9856	0.9757	0.9808	0.9598	0.9961	0.9647	0.9636	0.9816	0.9303	0.9814	0.9892	0.9585
NEW voluntary work (i.e. voluntary work that you did not do before the Coronavirus (COVID-19 outbreak)
Unweighted base	2240	1076	1164	96	309	400	404	1031	1364	876	523	373	192	260	530	1878	108	189	65	77	255	191	169	204	192	260	325	205	1878	108	189	65	891	309	1200	53	648	110	229	1136	271	223	84	509	1635	254	243	72	569
Base: All UK adults	2240	1086.4	1153.6	248.64	327.69	399.43	374	890.24	1276.8	963.2	521.92	360.64	199.41	293.44	508.43	1883.84	107.52	188.16	60.48	72.11	255.18	194.64	157.95	202.69	199.41	293.44	317.36	191.07	1883.84	107.52	188.16	60.48	885.79	310.22	1196.01	131.19	552.68	125.78	234.34	1032.16	272.55	204.31	76.31	635.34	1586.69	284.79	247.19	77.24	609.22
Yes, I have started doing this	0.0476	0.0344	0.06	0.0271	0.0687	0.0503	0.0552	0.0411	0.0556	0.0369	0.0478	0.0613	0.0381	0.0481	0.0463	0.049	0.0315	0.0347	0.0723	0.0426	0.0341	0.0677	0.077	0.049	0.0381	0.0481	0.0431	0.0516	0.049	0.0315	0.0347	0.0723	0.057	0.0588	0.0574	0.0067	0.033	0.0433	0.0568	0.0511	0.0449	0.0546	0.064	0.0402	0.0447	0.0719	0.0388	0.034	0.0537
No, I have not started doing this	0.9524	0.9656	0.94	0.9729	0.9313	0.9497	0.9448	0.9589	0.9444	0.9631	0.9522	0.9387	0.9619	0.9519	0.9537	0.951	0.9685	0.9653	0.9277	0.9574	0.9659	0.9323	0.923	0.951	0.9619	0.9519	0.9569	0.9484	0.951	0.9685	0.9653	0.9277	0.943	0.9412	0.9426	0.9933	0.967	0.9567	0.9432	0.9489	0.9551	0.9454	0.936	0.9598	0.9553	0.9281	0.9612	0.966	0.9463
The UK Government has given several instructions about what people should do during lockdown.For the following question, please think about whether the following statements are instructions from the UK Government for people where no one in the household has symptoms of Coronavirus, and no one in the household is extremely vulnerable.Do you think each of the following statements are true or false?…
You can leave your home once a day for exercise
Unweighted base	2240	1076	1164	96	309	400	404	1031	1364	876	523	373	192	260	530	1878	108	189	65	77	255	191	169	204	192	260	325	205	1878	108	189	65	891	309	1200	53	648	110	229	1136	271	223	84	509	1635	254	243	72	569
Base: All UK adults	2240	1086.4	1153.6	248.64	327.69	399.43	374	890.24	1276.8	963.2	521.92	360.64	199.41	293.44	508.43	1883.84	107.52	188.16	60.48	72.11	255.18	194.64	157.95	202.69	199.41	293.44	317.36	191.07	1883.84	107.52	188.16	60.48	885.79	310.22	1196.01	131.19	552.68	125.78	234.34	1032.16	272.55	204.31	76.31	635.34	1586.69	284.79	247.19	77.24	609.22
True	0.9732	0.9607	0.985	0.9261	0.9634	0.9685	0.9807	0.9889	0.9739	0.9723	0.9689	0.991	0.9565	0.9637	0.9711	0.9716	1	0.9748	0.9704	0.9719	0.9698	0.9666	0.9794	1	0.9565	0.9637	0.9651	0.9811	0.9716	1	0.9748	0.9704	0.9774	0.9499	0.9702	0.9856	0.9924	0.9452	0.9513	0.9807	0.9877	0.9868	0.9841	0.9542	0.9843	0.9661	0.9628	0.925	0.9596
False	0.0162	0.0263	0.0066	0.0429	0.0159	0.0217	0.0119	0.0082	0.0128	0.0206	0.0258	0.009	0.0061	0.0181	0.0184	0.0173	-	0.0155	0.012	0.0281	0.0228	0.0288	0.0206	-	0.0061	0.0181	0.0267	0.0047	0.0173	-	0.0155	0.012	0.0175	0.03	0.0207	-	0.0062	0.0326	0.0166	0.0138	0.0053	0.0043	0.0159	0.0291	0.0103	0.0309	0.0258	0.037	0.0296
Don't know	0.0106	0.013	0.0084	0.031	0.0207	0.0098	0.0074	0.0029	0.0132	0.0071	0.0054	-	0.0374	0.0182	0.0104	0.0111	-	0.0097	0.0176	-	0.0075	0.0046	-	-	0.0374	0.0182	0.0082	0.0141	0.0111	-	0.0097	0.0176	0.0051	0.0201	0.009	0.0144	0.0014	0.0222	0.0321	0.0055	0.007	0.0089	-	0.0168	0.0054	0.0029	0.0114	0.038	0.0108
You can leave your home to shop for food or medicine
Unweighted base	2240	1076	1164	96	309	400	404	1031	1364	876	523	373	192	260	530	1878	108	189	65	77	255	191	169	204	192	260	325	205	1878	108	189	65	891	309	1200	53	648	110	229	1136	271	223	84	509	1635	254	243	72	569
Base: All UK adults	2240	1086.4	1153.6	248.64	327.69	399.43	374	890.24	1276.8	963.2	521.92	360.64	199.41	293.44	508.43	1883.84	107.52	188.16	60.48	72.11	255.18	194.64	157.95	202.69	199.41	293.44	317.36	191.07	1883.84	107.52	188.16	60.48	885.79	310.22	1196.01	131.19	552.68	125.78	234.34	1032.16	272.55	204.31	76.31	635.34	1586.69	284.79	247.19	77.24	609.22
True	0.9828	0.9798	0.9857	0.9615	0.9736	0.9849	0.9865	0.9897	0.9822	0.9836	0.9758	0.9954	0.9802	0.9682	0.9879	0.9821	0.9917	0.9853	0.9824	1	0.9759	0.9667	0.9896	1	0.9802	0.9682	0.9863	0.9906	0.9821	0.9917	0.9853	0.9824	0.9876	0.9679	0.9825	0.9856	0.9883	0.9855	0.9687	0.9916	0.9859	0.9768	0.9773	0.9694	0.9901	0.9841	0.974	0.9503	0.9757
False	0.0099	0.0134	0.0067	0.0225	0.0148	0.0077	0.0058	0.0073	0.0097	0.0102	0.0208	0.0046	0.0052	0.0138	0.0054	0.0108	0.0083	0.0051	-	-	0.0207	0.0287	0.0104	-	0.0052	0.0138	0.0055	0.0053	0.0108	0.0083	0.0051	-	0.0084	0.0119	0.0093	-	0.0103	-	0.0231	0.0056	0.0107	0.0143	0.0227	0.014	0.0057	0.0128	0.0185	0.0238	0.0165
Don't know	0.0072	0.0069	0.0076	0.016	0.0116	0.0074	0.0077	0.0029	0.0081	0.0061	0.0034	-	0.0146	0.0179	0.0067	0.0071	-	0.0097	0.0176	-	0.0034	0.0046	-	-	0.0146	0.0179	0.0082	0.0041	0.0071	-	0.0097	0.0176	0.004	0.0201	0.0082	0.0144	0.0014	0.0145	0.0081	0.0028	0.0034	0.0089	-	0.0167	0.0042	0.0031	0.0074	0.0259	0.0077
You can leave your home to go to work if you absolutely have to
Unweighted base	2240	1076	1164	96	309	400	404	1031	1364	876	523	373	192	260	530	1878	108	189	65	77	255	191	169	204	192	260	325	205	1878	108	189	65	891	309	1200	53	648	110	229	1136	271	223	84	509	1635	254	243	72	569
Base: All UK adults	2240	1086.4	1153.6	248.64	327.69	399.43	374	890.24	1276.8	963.2	521.92	360.64	199.41	293.44	508.43	1883.84	107.52	188.16	60.48	72.11	255.18	194.64	157.95	202.69	199.41	293.44	317.36	191.07	1883.84	107.52	188.16	60.48	885.79	310.22	1196.01	131.19	552.68	125.78	234.34	1032.16	272.55	204.31	76.31	635.34	1586.69	284.79	247.19	77.24	609.22
True	0.9472	0.9327	0.9609	0.8724	0.953	0.9703	0.9656	0.9478	0.9494	0.9442	0.9578	0.9344	0.9208	0.9649	0.9516	0.9488	0.9536	0.9295	0.9399	0.9478	0.9699	0.9456	0.9116	0.9522	0.9208	0.9649	0.9562	0.9439	0.9488	0.9536	0.9295	0.9399	0.9668	0.9396	0.9597	0.8966	0.946	0.9411	0.9178	0.96	0.9606	0.9358	0.9614	0.9282	0.9508	0.9698	0.9381	0.9355	0.9526
False	0.0361	0.044	0.0286	0.0817	0.0293	0.0205	0.0245	0.0376	0.0308	0.043	0.0251	0.0511	0.0603	0.0172	0.0312	0.0342	0.0379	0.0516	0.0425	0.0398	0.0234	0.022	0.0553	0.0478	0.0603	0.0172	0.0306	0.032	0.0342	0.0379	0.0516	0.0425	0.0266	0.0284	0.0271	0.0608	0.0418	0.0375	0.0539	0.0306	0.0237	0.0457	0.0278	0.0421	0.0333	0.0302	0.0366	0.05	0.0353
Don't know	0.0167	0.0233	0.0105	0.0458	0.0177	0.0091	0.0098	0.0145	0.0197	0.0128	0.0171	0.0145	0.0189	0.0179	0.0173	0.017	0.0085	0.0189	0.0176	0.0124	0.0068	0.0325	0.0331	-	0.0189	0.0179	0.0131	0.0241	0.017	0.0085	0.0189	0.0176	0.0066	0.0321	0.0132	0.0426	0.0122	0.0215	0.0283	0.0094	0.0157	0.0185	0.0109	0.0297	0.0159	-	0.0252	0.0145	0.0121
You can leave home to provide help to someone who is vulnerable
Unweighted base	2240	1076	1164	96	309	400	404	1031	1364	876	523	373	192	260	530	1878	108	189	65	77	255	191	169	204	192	260	325	205	1878	108	189	65	891	309	1200	53	648	110	229	1136	271	223	84	509	1635	254	243	72	569
Base: All UK adults	2240	1086.4	1153.6	248.64	327.69	399.43	374	890.24	1276.8	963.2	521.92	360.64	199.41	293.44	508.43	1883.84	107.52	188.16	60.48	72.11	255.18	194.64	157.95	202.69	199.41	293.44	317.36	191.07	1883.84	107.52	188.16	60.48	885.79	310.22	1196.01	131.19	552.68	125.78	234.34	1032.16	272.55	204.31	76.31	635.34	1586.69	284.79	247.19	77.24	609.22
True	0.8901	0.8687	0.9102	0.835	0.9114	0.9402	0.9141	0.865	0.8966	0.8815	0.8825	0.8954	0.8823	0.8667	0.9056	0.8887	0.8768	0.8962	0.9364	0.8489	0.9034	0.8676	0.8673	0.9172	0.8823	0.8667	0.9095	0.8992	0.8887	0.8768	0.8962	0.9364	0.9146	0.893	0.909	0.866	0.8502	0.8992	0.8961	0.8876	0.935	0.8905	0.837	0.8818	0.8968	0.8845	0.8838	0.8563	0.8807
False	0.049	0.0663	0.0328	0.0852	0.0357	0.0224	0.0248	0.066	0.0457	0.0535	0.0529	0.0396	0.0706	0.0505	0.0462	0.05	0.0356	0.0569	0.0174	0.0593	0.044	0.0621	0.0477	0.0334	0.0706	0.0505	0.0402	0.056	0.05	0.0356	0.0569	0.0174	0.0364	0.0596	0.0424	0.0681	0.0754	0.0296	0.0202	0.0525	0.0164	0.0607	0.051	0.0536	0.0444	0.0726	0.0532	0.0504	0.0619
Don't know	0.0609	0.065	0.057	0.0797	0.0529	0.0374	0.0611	0.069	0.0578	0.065	0.0646	0.065	0.0471	0.0828	0.0482	0.0612	0.0876	0.0469	0.0462	0.0918	0.0526	0.0702	0.085	0.0494	0.0471	0.0828	0.0502	0.0449	0.0612	0.0876	0.0469	0.0462	0.049	0.0474	0.0486	0.0658	0.0743	0.0712	0.0837	0.06	0.0486	0.0488	0.112	0.0645	0.0588	0.0428	0.063	0.0934	0.0574
If a child has parents in different homes, they can visit both
Unweighted base	2240	1076	1164	96	309	400	404	1031	1364	876	523	373	192	260	530	1878	108	189	65	77	255	191	169	204	192	260	325	205	1878	108	189	65	891	309	1200	53	648	110	229	1136	271	223	84	509	1635	254	243	72	569
Base: All UK adults	2240	1086.4	1153.6	248.64	327.69	399.43	374	890.24	1276.8	963.2	521.92	360.64	199.41	293.44	508.43	1883.84	107.52	188.16	60.48	72.11	255.18	194.64	157.95	202.69	199.41	293.44	317.36	191.07	1883.84	107.52	188.16	60.48	885.79	310.22	1196.01	131.19	552.68	125.78	234.34	1032.16	272.55	204.31	76.31	635.34	1586.69	284.79	247.19	77.24	609.22
True	0.6798	0.6067	0.7486	0.5602	0.7346	0.7487	0.7143	0.6475	0.7127	0.6361	0.7023	0.6442	0.6775	0.6084	0.7279	0.6809	0.6725	0.6993	0.5974	0.7381	0.7072	0.6828	0.6365	0.6502	0.6775	0.6084	0.7472	0.6959	0.6809	0.6725	0.6993	0.5974	0.7231	0.7629	0.7334	0.5726	0.635	0.6404	0.5924	0.6793	0.7374	0.7039	0.6754	0.6531	0.6586	0.7308	0.7876	0.6442	0.7429
False	0.1916	0.2514	0.1353	0.261	0.1355	0.1331	0.1978	0.2165	0.1713	0.2185	0.1794	0.2016	0.2222	0.1979	0.1719	0.189	0.2287	0.1733	0.2617	0.1762	0.1728	0.1892	0.1822	0.2168	0.2222	0.1979	0.1677	0.1789	0.189	0.2287	0.1733	0.2617	0.1771	0.1474	0.1694	0.1961	0.2227	0.1786	0.2359	0.1959	0.1816	0.2135	0.1209	0.1861	0.2052	0.1794	0.1201	0.1753	0.1548
Don't know	0.1287	0.1419	0.1162	0.1788	0.1299	0.1182	0.0879	0.136	0.1161	0.1453	0.1183	0.1541	0.1003	0.1937	0.1001	0.1301	0.0988	0.1274	0.1409	0.0858	0.12	0.128	0.1813	0.133	0.1003	0.1937	0.0851	0.1252	0.1301	0.0988	0.1274	0.1409	0.0997	0.0897	0.0971	0.2312	0.1424	0.181	0.1717	0.1247	0.081	0.0826	0.2037	0.1609	0.1362	0.0898	0.0923	0.1805	0.1023
You can leave your home to meet up with other people, as long as you stay 2m apart
Unweighted base	2240	1076	1164	96	309	400	404	1031	1364	876	523	373	192	260	530	1878	108	189	65	77	255	191	169	204	192	260	325	205	1878	108	189	65	891	309	1200	53	648	110	229	1136	271	223	84	509	1635	254	243	72	569
Base: All UK adults	2240	1086.4	1153.6	248.64	327.69	399.43	374	890.24	1276.8	963.2	521.92	360.64	199.41	293.44	508.43	1883.84	107.52	188.16	60.48	72.11	255.18	194.64	157.95	202.69	199.41	293.44	317.36	191.07	1883.84	107.52	188.16	60.48	885.79	310.22	1196.01	131.19	552.68	125.78	234.34	1032.16	272.55	204.31	76.31	635.34	1586.69	284.79	247.19	77.24	609.22
True	0.0961	0.1121	0.0811	0.1406	0.097	0.0596	0.0626	0.1139	0.0935	0.0996	0.0939	0.0916	0.0805	0.1392	0.0874	0.0974	0.1301	0.0712	0.0756	0.1095	0.0975	0.0834	0.0748	0.1048	0.0805	0.1392	0.0893	0.0843	0.0974	0.1301	0.0712	0.0756	0.093	0.0849	0.0909	0.1082	0.1097	0.0953	0.0847	0.0807	0.0784	0.0995	0.1875	0.1108	0.1	0.0751	0.0825	0.1339	0.0856
False	0.8569	0.8392	0.8736	0.8026	0.8443	0.8894	0.9034	0.8426	0.8648	0.8464	0.8526	0.871	0.8734	0.7803	0.8792	0.8543	0.8459	0.8782	0.8921	0.7988	0.8632	0.8587	0.8903	0.856	0.8734	0.7803	0.8794	0.879	0.8543	0.8459	0.8782	0.8921	0.8677	0.8706	0.8684	0.8431	0.8498	0.854	0.8238	0.8814	0.875	0.8499	0.755	0.8297	0.854	0.9062	0.8716	0.7652	0.8743
Don't know	0.047	0.0487	0.0453	0.0568	0.0587	0.051	0.034	0.0436	0.0417	0.0539	0.0535	0.0373	0.0461	0.0805	0.0333	0.0484	0.0241	0.0506	0.0323	0.0917	0.0393	0.0579	0.0349	0.0393	0.0461	0.0805	0.0313	0.0367	0.0484	0.0241	0.0506	0.0323	0.0394	0.0444	0.0407	0.0487	0.0405	0.0507	0.0914	0.0379	0.0467	0.0506	0.0575	0.0596	0.046	0.0187	0.0459	0.1009	0.0402
You can have visitors in your home, as long as you stay 2m apart
Unweighted base	2240	1076	1164	96	309	400	404	1031	1364	876	523	373	192	260	530	1878	108	189	65	77	255	191	169	204	192	260	325	205	1878	108	189	65	891	309	1200	53	648	110	229	1136	271	223	84	509	1635	254	243	72	569
Base: All UK adults	2240	1086.4	1153.6	248.64	327.69	399.43	374	890.24	1276.8	963.2	521.92	360.64	199.41	293.44	508.43	1883.84	107.52	188.16	60.48	72.11	255.18	194.64	157.95	202.69	199.41	293.44	317.36	191.07	1883.84	107.52	188.16	60.48	885.79	310.22	1196.01	131.19	552.68	125.78	234.34	1032.16	272.55	204.31	76.31	635.34	1586.69	284.79	247.19	77.24	609.22
True	0.0368	0.0444	0.0297	0.046	0.0398	0.0228	0.0297	0.0425	0.0377	0.0357	0.0425	0.036	0.0372	0.0297	0.0232	0.0335	0.0848	0.0498	0.0149	0.0274	0.0234	0.0731	0.0386	0.0339	0.0372	0.0297	0.0231	0.0235	0.0335	0.0848	0.0498	0.0149	0.0356	0.0471	0.0386	-	0.0454	0.0294	0.0323	0.0322	0.0437	0.038	0.0789	0.0296	0.0349	0.0337	0.0369	0.0244	0.0338
False	0.9235	0.9135	0.9329	0.9097	0.9147	0.9447	0.9446	0.9122	0.9274	0.9182	0.9082	0.9307	0.9279	0.9159	0.9407	0.9246	0.8747	0.9311	0.9526	0.9193	0.9489	0.8507	0.9416	0.9222	0.9279	0.9159	0.9432	0.9366	0.9246	0.8747	0.9311	0.9526	0.9288	0.9146	0.9252	0.9856	0.9027	0.9492	0.9155	0.9341	0.9324	0.9295	0.8356	0.9161	0.9258	0.9566	0.9237	0.8827	0.9339
Don't know	0.0397	0.0421	0.0375	0.0443	0.0455	0.0325	0.0258	0.0454	0.0349	0.046	0.0493	0.0334	0.0349	0.0544	0.036	0.0419	0.0406	0.0191	0.0325	0.0533	0.0276	0.0762	0.0198	0.0439	0.0349	0.0544	0.0337	0.0399	0.0419	0.0406	0.0191	0.0325	0.0356	0.0383	0.0363	0.0144	0.0519	0.0214	0.0522	0.0337	0.0239	0.0325	0.0856	0.0542	0.0393	0.0097	0.0394	0.0929	0.0323
You should try to avoid sharing spaces with other people you live with
Unweighted base	2240	1076	1164	96	309	400	404	1031	1364	876	523	373	192	260	530	1878	108	189	65	77	255	191	169	204	192	260	325	205	1878	108	189	65	891	309	1200	53	648	110	229	1136	271	223	84	509	1635	254	243	72	569
Base: All UK adults	2240	1086.4	1153.6	248.64	327.69	399.43	374	890.24	1276.8	963.2	521.92	360.64	199.41	293.44	508.43	1883.84	107.52	188.16	60.48	72.11	255.18	194.64	157.95	202.69	199.41	293.44	317.36	191.07	1883.84	107.52	188.16	60.48	885.79	310.22	1196.01	131.19	552.68	125.78	234.34	1032.16	272.55	204.31	76.31	635.34	1586.69	284.79	247.19	77.24	609.22
True	0.1675	0.1809	0.1547	0.2509	0.157	0.121	0.1436	0.1789	0.1387	0.2056	0.1805	0.2191	0.1739	0.1767	0.1556	0.1799	0.1364	0.0972	0.054	0.1652	0.1983	0.1629	0.2448	0.1991	0.1739	0.1767	0.1724	0.1276	0.1799	0.1364	0.0972	0.054	0.1556	0.1631	0.1575	0.1944	0.172	0.2165	0.1658	0.1328	0.1607	0.2073	0.2408	0.207	0.1707	0.1917	0.128	0.1823	0.1646
False	0.7484	0.7335	0.7623	0.6184	0.744	0.8055	0.7832	0.746	0.7792	0.7074	0.7436	0.7283	0.7282	0.695	0.7485	0.7328	0.8116	0.8412	0.8317	0.737	0.732	0.7614	0.7014	0.7493	0.7282	0.695	0.7399	0.7627	0.7328	0.8116	0.8412	0.8317	0.7676	0.7604	0.7657	0.7286	0.7528	0.6863	0.6935	0.8157	0.7422	0.6889	0.5888	0.6824	0.7408	0.754	0.7992	0.7916	0.7771
Don't know	0.0842	0.0855	0.0829	0.1307	0.099	0.0736	0.0732	0.0751	0.0821	0.0869	0.0759	0.0525	0.0979	0.1283	0.0959	0.0873	0.052	0.0615	0.1143	0.0979	0.0698	0.0758	0.0538	0.0516	0.0979	0.1283	0.0876	0.1097	0.0873	0.052	0.0615	0.1143	0.0768	0.0765	0.0767	0.077	0.0751	0.0971	0.1407	0.0515	0.097	0.1037	0.1703	0.1106	0.0885	0.0543	0.0729	0.0262	0.0582
Children can still meet up with friends, but only outside and once a day
Unweighted base	2240	1076	1164	96	309	400	404	1031	1364	876	523	373	192	260	530	1878	108	189	65	77	255	191	169	204	192	260	325	205	1878	108	189	65	891	309	1200	53	648	110	229	1136	271	223	84	509	1635	254	243	72	569
Base: All UK adults	2240	1086.4	1153.6	248.64	327.69	399.43	374	890.24	1276.8	963.2	521.92	360.64	199.41	293.44	508.43	1883.84	107.52	188.16	60.48	72.11	255.18	194.64	157.95	202.69	199.41	293.44	317.36	191.07	1883.84	107.52	188.16	60.48	885.79	310.22	1196.01	131.19	552.68	125.78	234.34	1032.16	272.55	204.31	76.31	635.34	1586.69	284.79	247.19	77.24	609.22
True	0.0189	0.0218	0.0162	0.0315	0.034	0.022	0.0113	0.0117	0.0218	0.0151	0.0186	0.0255	0.0195	0.0264	0.0143	0.02	-	0.0198	0.0149	0.0109	0.0143	0.0271	0.0196	0.0301	0.0195	0.0264	0.0173	0.0093	0.02	-	0.0198	0.0149	0.027	0.0259	0.0267	0.0144	0.009	0.0151	0.0073	0.0136	0.0261	0.0046	0.057	0.025	0.0179	0.0335	0.0035	0.0113	0.0185
False	0.9304	0.9179	0.9421	0.9286	0.906	0.9429	0.9524	0.925	0.9331	0.9268	0.9355	0.9271	0.939	0.9036	0.9384	0.9301	0.9442	0.9184	0.9526	0.9214	0.9687	0.8971	0.9288	0.9257	0.939	0.9036	0.9321	0.9488	0.9301	0.9442	0.9184	0.9526	0.9335	0.9225	0.9306	0.9255	0.923	0.9277	0.9505	0.9429	0.923	0.937	0.8724	0.9206	0.925	0.9568	0.9697	0.9018	0.9551
Don't know	0.0507	0.0603	0.0417	0.0399	0.06	0.0351	0.0363	0.0633	0.0451	0.0581	0.0459	0.0475	0.0415	0.0699	0.0473	0.0499	0.0558	0.0618	0.0325	0.0677	0.017	0.0758	0.0517	0.0442	0.0415	0.0699	0.0506	0.0419	0.0499	0.0558	0.0618	0.0325	0.0395	0.0516	0.0427	0.0602	0.068	0.0572	0.0422	0.0435	0.0509	0.0583	0.0706	0.0544	0.0571	0.0097	0.0268	0.0869	0.0264
As a reminder, the UK Government has given several instructions about what people should do during lockdown.Now thinking about whether the following statements are instructions from the UK Government for people who HAVE symptoms of Coronavirus, and no one in the household is extremely vulnerable.Do you think each of the following statements are true or false? (Please select one option on each row)
You can leave your home once a day for exercise
Unweighted base	2240	1076	1164	96	309	400	404	1031	1364	876	523	373	192	260	530	1878	108	189	65	77	255	191	169	204	192	260	325	205	1878	108	189	65	891	309	1200	53	648	110	229	1136	271	223	84	509	1635	254	243	72	569
Base: All UK adults	2240	1086.4	1153.6	248.64	327.69	399.43	374	890.24	1276.8	963.2	521.92	360.64	199.41	293.44	508.43	1883.84	107.52	188.16	60.48	72.11	255.18	194.64	157.95	202.69	199.41	293.44	317.36	191.07	1883.84	107.52	188.16	60.48	885.79	310.22	1196.01	131.19	552.68	125.78	234.34	1032.16	272.55	204.31	76.31	635.34	1586.69	284.79	247.19	77.24	609.22
True	0.4193	0.4563	0.3844	0.4461	0.3772	0.3947	0.4188	0.4385	0.3701	0.4844	0.4452	0.4676	0.4266	0.4027	0.3776	0.4226	0.4546	0.3771	0.3828	0.4945	0.4331	0.4427	0.4382	0.4905	0.4266	0.4027	0.3688	0.3921	0.4226	0.4546	0.3771	0.3828	0.3904	0.4386	0.4029	0.4133	0.4396	0.5017	0.414	0.434	0.4362	0.407	0.3763	0.3933	0.4015	0.4715	0.4251	0.5222	0.4591
False	0.5599	0.5183	0.5992	0.5191	0.5636	0.589	0.5741	0.551	0.6083	0.4958	0.5386	0.5129	0.5442	0.5502	0.6085	0.5549	0.537	0.6136	0.5902	0.4933	0.552	0.5378	0.5379	0.4933	0.5442	0.5502	0.6259	0.5795	0.5549	0.537	0.6136	0.5902	0.5888	0.5414	0.5765	0.5209	0.5517	0.4837	0.5575	0.549	0.5499	0.5803	0.6133	0.5722	0.5802	0.5137	0.5449	0.4512	0.5184
Don't know	0.0208	0.0254	0.0164	0.0347	0.0592	0.0163	0.0071	0.0105	0.0216	0.0198	0.0163	0.0195	0.0293	0.047	0.014	0.0224	0.0084	0.0093	0.027	0.0122	0.0149	0.0195	0.0239	0.0161	0.0293	0.047	0.0053	0.0284	0.0224	0.0084	0.0093	0.027	0.0208	0.02	0.0206	0.0658	0.0087	0.0146	0.0285	0.0169	0.0139	0.0127	0.0104	0.0345	0.0183	0.0148	0.03	0.0266	0.0225
You can leave your home to shop for food or medicine
Unweighted base	2240	1076	1164	96	309	400	404	1031	1364	876	523	373	192	260	530	1878	108	189	65	77	255	191	169	204	192	260	325	205	1878	108	189	65	891	309	1200	53	648	110	229	1136	271	223	84	509	1635	254	243	72	569
Base: All UK adults	2240	1086.4	1153.6	248.64	327.69	399.43	374	890.24	1276.8	963.2	521.92	360.64	199.41	293.44	508.43	1883.84	107.52	188.16	60.48	72.11	255.18	194.64	157.95	202.69	199.41	293.44	317.36	191.07	1883.84	107.52	188.16	60.48	885.79	310.22	1196.01	131.19	552.68	125.78	234.34	1032.16	272.55	204.31	76.31	635.34	1586.69	284.79	247.19	77.24	609.22
True	0.418	0.4699	0.3691	0.4516	0.3464	0.3995	0.4299	0.4382	0.3662	0.4867	0.4493	0.4684	0.3938	0.3732	0.3767	0.4157	0.4681	0.3982	0.4632	0.4566	0.4333	0.4677	0.4607	0.4744	0.3938	0.3732	0.3539	0.4147	0.4157	0.4681	0.3982	0.4632	0.4035	0.3908	0.4002	0.4737	0.4406	0.4941	0.3833	0.4211	0.4098	0.4359	0.3636	0.4134	0.4099	0.4457	0.4139	0.4369	0.4317
False	0.5546	0.4951	0.6106	0.4715	0.597	0.5831	0.5626	0.546	0.6096	0.4816	0.532	0.504	0.5857	0.5634	0.5969	0.5547	0.5236	0.5864	0.507	0.5312	0.5561	0.5007	0.5105	0.499	0.5857	0.5634	0.6324	0.5379	0.5547	0.5236	0.5864	0.507	0.5705	0.5931	0.5763	0.4439	0.5474	0.4653	0.5706	0.5576	0.5687	0.547	0.6259	0.5406	0.5698	0.5321	0.5254	0.5486	0.5315
Don't know	0.0274	0.035	0.0202	0.0768	0.0566	0.0174	0.0074	0.0158	0.0242	0.0317	0.0187	0.0276	0.0205	0.0634	0.0264	0.0296	0.0083	0.0154	0.0298	0.0122	0.0106	0.0317	0.0288	0.0266	0.0205	0.0634	0.0137	0.0475	0.0296	0.0083	0.0154	0.0298	0.0261	0.0161	0.0235	0.0824	0.012	0.0406	0.0461	0.0214	0.0215	0.017	0.0104	0.046	0.0202	0.0222	0.0606	0.0145	0.0368
You can leave your home to go to work if you absolutely have to
Unweighted base	2240	1076	1164	96	309	400	404	1031	1364	876	523	373	192	260	530	1878	108	189	65	77	255	191	169	204	192	260	325	205	1878	108	189	65	891	309	1200	53	648	110	229	1136	271	223	84	509	1635	254	243	72	569
Base: All UK adults	2240	1086.4	1153.6	248.64	327.69	399.43	374	890.24	1276.8	963.2	521.92	360.64	199.41	293.44	508.43	1883.84	107.52	188.16	60.48	72.11	255.18	194.64	157.95	202.69	199.41	293.44	317.36	191.07	1883.84	107.52	188.16	60.48	885.79	310.22	1196.01	131.19	552.68	125.78	234.34	1032.16	272.55	204.31	76.31	635.34	1586.69	284.79	247.19	77.24	609.22
True	0.3582	0.3894	0.3288	0.3649	0.2893	0.3518	0.3601	0.3837	0.3057	0.4278	0.3966	0.401	0.2996	0.3515	0.3215	0.3599	0.3905	0.312	0.3918	0.3978	0.378	0.4206	0.4028	0.3996	0.2996	0.3515	0.3254	0.315	0.3599	0.3905	0.312	0.3918	0.3492	0.3473	0.3487	0.3272	0.3781	0.4535	0.3259	0.3771	0.3474	0.3741	0.3677	0.3274	0.3418	0.4281	0.3554	0.4012	0.3952
False	0.622	0.5864	0.6556	0.6106	0.6714	0.6339	0.633	0.597	0.674	0.553	0.5814	0.5827	0.6858	0.6169	0.6578	0.6188	0.6018	0.6696	0.6082	0.5617	0.6054	0.5573	0.5673	0.5946	0.6858	0.6169	0.652	0.6673	0.6188	0.6018	0.6696	0.6082	0.6375	0.6251	0.6343	0.6418	0.5993	0.5188	0.657	0.6069	0.6263	0.6117	0.5992	0.6485	0.6416	0.5624	0.6185	0.5464	0.5831
Don't know	0.0198	0.0242	0.0157	0.0245	0.0393	0.0143	0.0069	0.0192	0.0203	0.0192	0.0219	0.0163	0.0146	0.0317	0.0207	0.0213	0.0077	0.0183	-	0.0405	0.0166	0.0221	0.0298	0.0058	0.0146	0.0317	0.0226	0.0177	0.0213	0.0077	0.0183	-	0.0133	0.0276	0.017	0.0309	0.0226	0.0278	0.0171	0.016	0.0263	0.0141	0.0331	0.0241	0.0166	0.0095	0.0261	0.0524	0.0217
You can leave home to provide help to someone who is vulnerable
Unweighted base	2240	1076	1164	96	309	400	404	1031	1364	876	523	373	192	260	530	1878	108	189	65	77	255	191	169	204	192	260	325	205	1878	108	189	65	891	309	1200	53	648	110	229	1136	271	223	84	509	1635	254	243	72	569
Base: All UK adults	2240	1086.4	1153.6	248.64	327.69	399.43	374	890.24	1276.8	963.2	521.92	360.64	199.41	293.44	508.43	1883.84	107.52	188.16	60.48	72.11	255.18	194.64	157.95	202.69	199.41	293.44	317.36	191.07	1883.84	107.52	188.16	60.48	885.79	310.22	1196.01	131.19	552.68	125.78	234.34	1032.16	272.55	204.31	76.31	635.34	1586.69	284.79	247.19	77.24	609.22
True	0.3342	0.364	0.3061	0.3489	0.2678	0.3377	0.3322	0.3538	0.2951	0.386	0.3506	0.3784	0.2983	0.3335	0.288	0.3308	0.3391	0.3509	0.3781	0.4066	0.3538	0.3256	0.4181	0.3475	0.2983	0.3335	0.2789	0.3033	0.3308	0.3391	0.3509	0.3781	0.3258	0.3107	0.3219	0.3924	0.347	0.4022	0.2979	0.3444	0.3124	0.3334	0.3622	0.3189	0.3258	0.3587	0.3242	0.4057	0.3506
False	0.6183	0.5854	0.6492	0.5909	0.6653	0.6301	0.6262	0.5999	0.6624	0.5598	0.6119	0.5717	0.6483	0.5957	0.6745	0.6224	0.5708	0.6114	0.5941	0.5142	0.6175	0.6406	0.5456	0.5921	0.6483	0.5957	0.6799	0.6656	0.6224	0.5708	0.6114	0.5941	0.6351	0.6435	0.6373	0.5252	0.6028	0.5497	0.6464	0.6129	0.6508	0.6124	0.561	0.6253	0.6314	0.6014	0.5995	0.5798	0.5979
Don't know	0.0475	0.0505	0.0447	0.0602	0.0669	0.0322	0.0416	0.0463	0.0425	0.0542	0.0376	0.0498	0.0534	0.0708	0.0374	0.0467	0.0901	0.0376	0.0278	0.0792	0.0287	0.0338	0.0363	0.0604	0.0534	0.0708	0.0412	0.0311	0.0467	0.0901	0.0376	0.0278	0.0391	0.0457	0.0408	0.0824	0.0502	0.0481	0.0557	0.0427	0.0368	0.0542	0.0768	0.0558	0.0429	0.04	0.0763	0.0145	0.0515
If a child has parents in different homes, they can visit both
Unweighted base	2240	1076	1164	96	309	400	404	1031	1364	876	523	373	192	260	530	1878	108	189	65	77	255	191	169	204	192	260	325	205	1878	108	189	65	891	309	1200	53	648	110	229	1136	271	223	84	509	1635	254	243	72	569
Base: All UK adults	2240	1086.4	1153.6	248.64	327.69	399.43	374	890.24	1276.8	963.2	521.92	360.64	199.41	293.44	508.43	1883.84	107.52	188.16	60.48	72.11	255.18	194.64	157.95	202.69	199.41	293.44	317.36	191.07	1883.84	107.52	188.16	60.48	885.79	310.22	1196.01	131.19	552.68	125.78	234.34	1032.16	272.55	204.31	76.31	635.34	1586.69	284.79	247.19	77.24	609.22
True	0.2461	0.2425	0.2495	0.2279	0.2613	0.2494	0.2487	0.243	0.2405	0.2536	0.2693	0.2803	0.2426	0.211	0.2393	0.2514	0.2012	0.2309	0.2087	0.2869	0.2676	0.2649	0.299	0.2658	0.2426	0.211	0.2454	0.2292	0.2514	0.2012	0.2309	0.2087	0.2492	0.272	0.2551	0.2628	0.2443	0.2886	0.1723	0.2407	0.2735	0.261	0.2574	0.2372	0.2363	0.2782	0.26	0.3046	0.2742
False	0.6375	0.6322	0.6424	0.6427	0.5951	0.6359	0.6612	0.6425	0.6629	0.6038	0.6208	0.5761	0.6996	0.6507	0.6593	0.6356	0.6676	0.6494	0.6054	0.5745	0.62	0.6389	0.559	0.5895	0.6996	0.6507	0.6871	0.6132	0.6356	0.6676	0.6494	0.6054	0.6427	0.6405	0.6421	0.6095	0.637	0.5757	0.6639	0.6368	0.6453	0.6493	0.6	0.6351	0.6527	0.6187	0.6113	0.5594	0.6082
Don't know	0.1164	0.1253	0.108	0.1295	0.1436	0.1147	0.0901	0.1145	0.0966	0.1426	0.11	0.1436	0.0578	0.1384	0.1014	0.113	0.1312	0.1197	0.1859	0.1386	0.1124	0.0962	0.142	0.1448	0.0578	0.1384	0.0675	0.1576	0.113	0.1312	0.1197	0.1859	0.1081	0.0875	0.1027	0.1277	0.1187	0.1357	0.1638	0.1225	0.0812	0.0896	0.1427	0.1277	0.111	0.1032	0.1287	0.136	0.1177
You can leave your home to meet up with other people, as long as you stay 2m apart
Unweighted base	2240	1076	1164	96	309	400	404	1031	1364	876	523	373	192	260	530	1878	108	189	65	77	255	191	169	204	192	260	325	205	1878	108	189	65	891	309	1200	53	648	110	229	1136	271	223	84	509	1635	254	243	72	569
Base: All UK adults	2240	1086.4	1153.6	248.64	327.69	399.43	374	890.24	1276.8	963.2	521.92	360.64	199.41	293.44	508.43	1883.84	107.52	188.16	60.48	72.11	255.18	194.64	157.95	202.69	199.41	293.44	317.36	191.07	1883.84	107.52	188.16	60.48	885.79	310.22	1196.01	131.19	552.68	125.78	234.34	1032.16	272.55	204.31	76.31	635.34	1586.69	284.79	247.19	77.24	609.22
True	0.0412	0.0471	0.0356	0.0868	0.0436	0.0364	0.0303	0.0343	0.041	0.0415	0.0521	0.0405	0.0314	0.0432	0.023	0.0384	0.0779	0.0564	0.0143	0.0414	0.0422	0.069	0.0282	0.0501	0.0314	0.0432	0.0144	0.0372	0.0384	0.0779	0.0564	0.0143	0.0441	0.0501	0.0457	0.051	0.0353	0.0293	0.033	0.0289	0.0411	0.0378	0.0518	0.0549	0.0358	0.0349	0.0405	0.1161	0.0475
False	0.9262	0.9127	0.9389	0.848	0.9117	0.9401	0.9576	0.934	0.929	0.9225	0.9233	0.9327	0.9418	0.8655	0.9585	0.9275	0.8894	0.9245	0.9552	0.912	0.941	0.9042	0.9456	0.9228	0.9418	0.8655	0.9663	0.9456	0.9275	0.8894	0.9245	0.9552	0.9357	0.9262	0.9333	0.8254	0.9273	0.9487	0.932	0.9453	0.932	0.9324	0.9148	0.8972	0.9298	0.9523	0.9324	0.8695	0.9337
Don't know	0.0326	0.0401	0.0255	0.0652	0.0447	0.0236	0.0121	0.0317	0.0301	0.036	0.0246	0.0268	0.0269	0.0913	0.0185	0.034	0.0328	0.0191	0.0305	0.0466	0.0168	0.0267	0.0263	0.0272	0.0269	0.0913	0.0193	0.0172	0.034	0.0328	0.0191	0.0305	0.0201	0.0237	0.0211	0.1236	0.0374	0.022	0.035	0.0258	0.0269	0.0298	0.0334	0.0479	0.0343	0.0128	0.0271	0.0145	0.0188
You can have visitors in your home, as long as you stay 2m apart
Unweighted base	2240	1076	1164	96	309	400	404	1031	1364	876	523	373	192	260	530	1878	108	189	65	77	255	191	169	204	192	260	325	205	1878	108	189	65	891	309	1200	53	648	110	229	1136	271	223	84	509	1635	254	243	72	569
Base: All UK adults	2240	1086.4	1153.6	248.64	327.69	399.43	374	890.24	1276.8	963.2	521.92	360.64	199.41	293.44	508.43	1883.84	107.52	188.16	60.48	72.11	255.18	194.64	157.95	202.69	199.41	293.44	317.36	191.07	1883.84	107.52	188.16	60.48	885.79	310.22	1196.01	131.19	552.68	125.78	234.34	1032.16	272.55	204.31	76.31	635.34	1586.69	284.79	247.19	77.24	609.22
True	0.0238	0.0316	0.0165	0.0461	0.0421	0.0206	0.0109	0.0177	0.0297	0.016	0.0346	0.0169	0.0272	0.0274	0.0148	0.024	0.0228	0.0258	0.0148	0.0274	0.0107	0.0686	0.0166	0.0171	0.0272	0.0274	0.0155	0.0138	0.024	0.0228	0.0258	0.0148	0.027	0.0247	0.0264	0.0165	0.0237	0.008	0.0235	0.0233	0.0257	0.0162	0.0193	0.0202	0.0175	0.0197	0.0374	0.0554	0.0314
False	0.9461	0.9312	0.9601	0.8975	0.9139	0.9542	0.9726	0.9567	0.9436	0.9494	0.9381	0.9578	0.9459	0.9023	0.9674	0.945	0.9345	0.9505	0.9852	0.9324	0.968	0.901	0.9527	0.9617	0.9459	0.9023	0.9688	0.9652	0.945	0.9345	0.9505	0.9852	0.9534	0.9447	0.9511	0.8921	0.9427	0.9783	0.9412	0.954	0.9549	0.9712	0.9487	0.9268	0.9531	0.9718	0.9339	0.8918	0.9463
Don't know	0.0301	0.0372	0.0234	0.0564	0.044	0.0252	0.0166	0.0255	0.0267	0.0346	0.0273	0.0253	0.0269	0.0703	0.0178	0.031	0.0427	0.0237	-	0.0402	0.0213	0.0303	0.0306	0.0212	0.0269	0.0703	0.0158	0.0211	0.031	0.0427	0.0237	-	0.0196	0.0306	0.0225	0.0914	0.0336	0.0137	0.0353	0.0228	0.0194	0.0127	0.0319	0.0529	0.0295	0.0084	0.0287	0.0528	0.0223
You should try to avoid sharing spaces with other people you live with
Unweighted base	2240	1076	1164	96	309	400	404	1031	1364	876	523	373	192	260	530	1878	108	189	65	77	255	191	169	204	192	260	325	205	1878	108	189	65	891	309	1200	53	648	110	229	1136	271	223	84	509	1635	254	243	72	569
Base: All UK adults	2240	1086.4	1153.6	248.64	327.69	399.43	374	890.24	1276.8	963.2	521.92	360.64	199.41	293.44	508.43	1883.84	107.52	188.16	60.48	72.11	255.18	194.64	157.95	202.69	199.41	293.44	317.36	191.07	1883.84	107.52	188.16	60.48	885.79	310.22	1196.01	131.19	552.68	125.78	234.34	1032.16	272.55	204.31	76.31	635.34	1586.69	284.79	247.19	77.24	609.22
True	0.6075	0.5668	0.6458	0.5536	0.6122	0.6234	0.6265	0.6056	0.6334	0.5731	0.5938	0.5625	0.6149	0.6023	0.6493	0.6064	0.6392	0.6134	0.5674	0.5213	0.5862	0.6306	0.5503	0.5719	0.6149	0.6023	0.655	0.64	0.6064	0.6392	0.6134	0.5674	0.6408	0.635	0.6393	0.3892	0.5901	0.606	0.6092	0.6029	0.5939	0.6317	0.6506	0.6143	0.6138	0.6095	0.5994	0.5683	0.6002
False	0.3454	0.3781	0.3146	0.3914	0.3113	0.3324	0.3354	0.3552	0.3221	0.3763	0.3646	0.3909	0.3073	0.3264	0.305	0.3415	0.3512	0.3617	0.4058	0.4285	0.3733	0.3295	0.3878	0.3934	0.3073	0.3264	0.2908	0.3286	0.3415	0.3512	0.3617	0.4058	0.3107	0.3324	0.3164	0.5628	0.3702	0.3226	0.326	0.3617	0.3605	0.3018	0.2772	0.3269	0.3434	0.3488	0.3456	0.3678	0.3499
Don't know	0.0471	0.0551	0.0396	0.055	0.0765	0.0442	0.0381	0.0392	0.0445	0.0506	0.0416	0.0466	0.0779	0.0713	0.0456	0.0521	0.0095	0.0249	0.0269	0.0503	0.0405	0.0399	0.0618	0.0347	0.0779	0.0713	0.0542	0.0314	0.0521	0.0095	0.0249	0.0269	0.0485	0.0325	0.0444	0.048	0.0398	0.0714	0.0648	0.0355	0.0455	0.0665	0.0722	0.0589	0.0429	0.0417	0.055	0.0639	0.0499
Children can still meet up with friends, but only outside and once a day
Unweighted base	2240	1076	1164	96	309	400	404	1031	1364	876	523	373	192	260	530	1878	108	189	65	77	255	191	169	204	192	260	325	205	1878	108	189	65	891	309	1200	53	648	110	229	1136	271	223	84	509	1635	254	243	72	569
Base: All UK adults	2240	1086.4	1153.6	248.64	327.69	399.43	374	890.24	1276.8	963.2	521.92	360.64	199.41	293.44	508.43	1883.84	107.52	188.16	60.48	72.11	255.18	194.64	157.95	202.69	199.41	293.44	317.36	191.07	1883.84	107.52	188.16	60.48	885.79	310.22	1196.01	131.19	552.68	125.78	234.34	1032.16	272.55	204.31	76.31	635.34	1586.69	284.79	247.19	77.24	609.22
True	0.0126	0.0121	0.0131	0.0225	0.0226	0.0153	0.0051	0.0082	0.0165	0.0075	0.0239	0.0134	-	0.01	0.0087	0.0131	-	0.0193	-	-	0.0104	0.0503	0.0196	0.0085	-	0.01	0.0084	0.0093	0.0131	-	0.0193	-	0.0148	0.0292	0.0185	-	0.008	0.008	0.0031	0.0119	0.019	0.0046	0.0322	0.0116	0.0082	0.0066	0.0325	0.0451	0.022
False	0.9494	0.9454	0.9532	0.9183	0.9413	0.961	0.9714	0.9466	0.944	0.9565	0.9422	0.9574	0.9669	0.9079	0.9606	0.9473	0.9598	0.958	0.9675	0.9093	0.9699	0.9179	0.9641	0.9522	0.9669	0.9079	0.9706	0.944	0.9473	0.9598	0.958	0.9675	0.9605	0.9307	0.9528	0.9211	0.9387	0.966	0.9641	0.9538	0.9516	0.9582	0.9455	0.9405	0.9531	0.9735	0.9354	0.9025	0.949
Don't know	0.038	0.0425	0.0337	0.0592	0.0362	0.0237	0.0236	0.0453	0.0395	0.036	0.034	0.0292	0.0331	0.0821	0.0307	0.0396	0.0402	0.0227	0.0325	0.0907	0.0197	0.0317	0.0163	0.0393	0.0331	0.0821	0.021	0.0467	0.0396	0.0402	0.0227	0.0325	0.0247	0.0401	0.0287	0.0789	0.0533	0.026	0.0329	0.0343	0.0294	0.0372	0.0222	0.0479	0.0388	0.0199	0.0322	0.0524	0.029
Thinking about the recent lockdown imposed by the UK Government, advising everyone to stay at home...To what extent do you agree or disagree with each of the following statements? (Please select one option on each row)
If I completely follow the Government's advice, I will lose touch with my friends and relatives
Unweighted base	2240	1076	1164	96	309	400	404	1031	1364	876	523	373	192	260	530	1878	108	189	65	77	255	191	169	204	192	260	325	205	1878	108	189	65	891	309	1200	53	648	110	229	1136	271	223	84	509	1635	254	243	72	569
Base: All UK adults	2240	1086.4	1153.6	248.64	327.69	399.43	374	890.24	1276.8	963.2	521.92	360.64	199.41	293.44	508.43	1883.84	107.52	188.16	60.48	72.11	255.18	194.64	157.95	202.69	199.41	293.44	317.36	191.07	1883.84	107.52	188.16	60.48	885.79	310.22	1196.01	131.19	552.68	125.78	234.34	1032.16	272.55	204.31	76.31	635.34	1586.69	284.79	247.19	77.24	609.22
Strongly agree	0.0412	0.0482	0.0345	0.0837	0.0483	0.0494	0.0263	0.0291	0.0405	0.042	0.0599	0.0512	0.0443	0.0179	0.0269	0.0411	0.0503	0.0259	0.0731	0.0547	0.0636	0.057	0.0246	0.0719	0.0443	0.0179	0.022	0.0349	0.0411	0.0503	0.0259	0.0731	0.0364	0.051	0.0402	0.0745	0.0304	0.0874	0.0277	0.0317	0.0444	0.0314	0.0326	0.0591	0.0336	0.0764	0.0502	0.0482	0.0622
Tend to agree	0.0912	0.1143	0.0696	0.1206	0.1197	0.102	0.0803	0.0723	0.1045	0.0737	0.1223	0.0686	0.082	0.0785	0.0862	0.0912	0.1051	0.1002	0.0395	0.0859	0.1398	0.1129	0.0884	0.0531	0.082	0.0785	0.0663	0.1194	0.0912	0.1051	0.1002	0.0395	0.1133	0.066	0.101	0.0994	0.0725	0.0949	0.0791	0.0844	0.0505	0.0897	0.1126	0.1205	0.0924	0.0876	0.0736	0.151	0.0899
Neither agree nor disagree	0.1497	0.1778	0.1232	0.1035	0.1713	0.1619	0.1578	0.1457	0.1354	0.1686	0.1238	0.1417	0.1819	0.1658	0.1697	0.1523	0.133	0.1307	0.1563	0.1201	0.1023	0.1532	0.1599	0.1276	0.1819	0.1658	0.1686	0.1717	0.1523	0.133	0.1307	0.1563	0.1545	0.1118	0.1434	0.0569	0.1506	0.1923	0.2083	0.1388	0.1662	0.1586	0.1391	0.1525	0.1447	0.1237	0.1741	0.1771	0.151
Tend to disagree	0.3253	0.3071	0.3424	0.4061	0.3214	0.3219	0.2885	0.3211	0.3529	0.2887	0.3401	0.3228	0.2782	0.3274	0.3089	0.3198	0.3178	0.3641	0.3878	0.3523	0.3231	0.3579	0.3384	0.3107	0.2782	0.3274	0.362	0.2206	0.3198	0.3178	0.3641	0.3878	0.3361	0.3453	0.3385	0.4356	0.3183	0.279	0.2373	0.3352	0.3018	0.299	0.2721	0.3361	0.3293	0.316	0.3073	0.3521	0.3171
Strongly disagree	0.3792	0.3379	0.4181	0.269	0.3124	0.3591	0.4419	0.4172	0.3614	0.4027	0.3487	0.4014	0.3862	0.3881	0.402	0.3833	0.3465	0.3686	0.3432	0.387	0.3712	0.3052	0.3733	0.4233	0.3862	0.3881	0.3759	0.4453	0.3833	0.3465	0.3686	0.3432	0.3514	0.4137	0.3676	0.3192	0.4223	0.3213	0.4013	0.3988	0.434	0.4041	0.4207	0.3119	0.3894	0.3847	0.3839	0.2571	0.3682
Don't know	0.0135	0.0148	0.0123	0.017	0.0269	0.0057	0.0052	0.0145	0.0053	0.0243	0.0052	0.0143	0.0274	0.0223	0.0064	0.0123	0.0473	0.0105	-	-	-	0.0138	0.0154	0.0135	0.0274	0.0223	0.0053	0.0082	0.0123	0.0473	0.0105	-	0.0082	0.0122	0.0093	0.0144	0.0058	0.0251	0.0462	0.0111	0.0031	0.0173	0.0229	0.0198	0.0108	0.0115	0.0109	0.0145	0.0117
My friends or family will disapprove if I don't follow the Government's advice
Unweighted base	2240	1076	1164	96	309	400	404	1031	1364	876	523	373	192	260	530	1878	108	189	65	77	255	191	169	204	192	260	325	205	1878	108	189	65	891	309	1200	53	648	110	229	1136	271	223	84	509	1635	254	243	72	569
Base: All UK adults	2240	1086.4	1153.6	248.64	327.69	399.43	374	890.24	1276.8	963.2	521.92	360.64	199.41	293.44	508.43	1883.84	107.52	188.16	60.48	72.11	255.18	194.64	157.95	202.69	199.41	293.44	317.36	191.07	1883.84	107.52	188.16	60.48	885.79	310.22	1196.01	131.19	552.68	125.78	234.34	1032.16	272.55	204.31	76.31	635.34	1586.69	284.79	247.19	77.24	609.22
Strongly agree	0.3558	0.317	0.3924	0.3693	0.3488	0.3396	0.339	0.369	0.3597	0.3507	0.3636	0.3508	0.3351	0.3229	0.3871	0.3581	0.3628	0.3241	0.3695	0.3249	0.3616	0.3805	0.3606	0.3431	0.3351	0.3229	0.3918	0.3793	0.3581	0.3628	0.3241	0.3695	0.3304	0.3508	0.3356	0.3394	0.4202	0.3377	0.3257	0.3812	0.35	0.3137	0.4454	0.3208	0.3508	0.3701	0.3601	0.4017	0.3701
Tend to agree	0.3808	0.3948	0.3677	0.389	0.3676	0.3891	0.3745	0.3824	0.3909	0.3676	0.3728	0.3839	0.3921	0.3602	0.3885	0.3793	0.3341	0.423	0.3822	0.3851	0.3604	0.3846	0.4154	0.3593	0.3921	0.3602	0.3949	0.3779	0.3793	0.3341	0.423	0.3822	0.3994	0.4222	0.4053	0.438	0.3582	0.3073	0.317	0.3846	0.3715	0.3555	0.331	0.3918	0.3807	0.3847	0.3785	0.3885	0.3827
Neither agree nor disagree	0.1726	0.1936	0.1528	0.1635	0.1588	0.1747	0.1936	0.1704	0.1623	0.1862	0.1751	0.18	0.1645	0.2023	0.1456	0.1712	0.2126	0.1712	0.1501	0.187	0.1684	0.1794	0.1324	0.2171	0.1645	0.2023	0.1421	0.1513	0.1712	0.2126	0.1712	0.1501	0.1741	0.1643	0.1715	0.1917	0.1394	0.1649	0.2495	0.1573	0.1866	0.2611	0.1076	0.1696	0.177	0.1683	0.1686	0.1524	0.1664
Tend to disagree	0.0336	0.0362	0.0312	0.0457	0.0515	0.039	0.0404	0.0184	0.0393	0.0261	0.0283	0.0289	0.0286	0.0611	0.0366	0.0358	0.0299	0.0204	0.0131	0.0499	0.0146	0.0382	0.0265	0.0308	0.0286	0.0611	0.0275	0.0519	0.0358	0.0299	0.0204	0.0131	0.0543	0.0264	0.0471	0.0165	0.0168	0.0433	0.0089	0.0225	0.049	0.0126	0.0522	0.0506	0.0355	0.0239	0.0378	0.0121	0.028
Strongly disagree	0.0284	0.0291	0.0278	-	0.0349	0.0359	0.0299	0.03	0.0281	0.0288	0.0337	0.031	0.0431	0.0128	0.0204	0.0273	0.0161	0.0417	0.0427	0.0234	0.0593	0.004	0.0273	0.0339	0.0431	0.0128	0.0188	0.023	0.0273	0.0161	0.0417	0.0427	0.0251	0.0206	0.0239	-	0.0361	0.072	0.0257	0.0326	0.024	0.0186	0.0205	0.0269	0.0296	0.0245	0.03	0.0309	0.0275
Don't know	0.0287	0.0294	0.0281	0.0325	0.0384	0.0217	0.0226	0.0298	0.0198	0.0406	0.0265	0.0254	0.0366	0.0407	0.0218	0.0283	0.0445	0.0196	0.0424	0.0298	0.0357	0.0131	0.0378	0.0158	0.0366	0.0407	0.0249	0.0166	0.0283	0.0445	0.0196	0.0424	0.0168	0.0158	0.0165	0.0144	0.0292	0.0747	0.0732	0.0217	0.0188	0.0385	0.0432	0.0403	0.0265	0.0286	0.025	0.0145	0.0253
If I don't follow the Government's advice, I could get in trouble with the police
Unweighted base	2240	1076	1164	96	309	400	404	1031	1364	876	523	373	192	260	530	1878	108	189	65	77	255	191	169	204	192	260	325	205	1878	108	189	65	891	309	1200	53	648	110	229	1136	271	223	84	509	1635	254	243	72	569
Base: All UK adults	2240	1086.4	1153.6	248.64	327.69	399.43	374	890.24	1276.8	963.2	521.92	360.64	199.41	293.44	508.43	1883.84	107.52	188.16	60.48	72.11	255.18	194.64	157.95	202.69	199.41	293.44	317.36	191.07	1883.84	107.52	188.16	60.48	885.79	310.22	1196.01	131.19	552.68	125.78	234.34	1032.16	272.55	204.31	76.31	635.34	1586.69	284.79	247.19	77.24	609.22
Strongly agree	0.2422	0.2164	0.2664	0.233	0.2459	0.271	0.2589	0.2234	0.2223	0.2684	0.2832	0.2553	0.2583	0.1301	0.2506	0.2426	0.2746	0.2149	0.2565	0.2571	0.297	0.2747	0.2401	0.2671	0.2583	0.1301	0.2516	0.2491	0.2426	0.2746	0.2149	0.2565	0.2353	0.2545	0.2403	0.1188	0.2291	0.3065	0.3169	0.2623	0.2627	0.2359	0.2133	0.2031	0.2294	0.2501	0.2665	0.4058	0.2765
Tend to agree	0.5221	0.5319	0.5129	0.526	0.4975	0.5344	0.5009	0.5335	0.5431	0.4943	0.5091	0.5249	0.5175	0.5363	0.5011	0.5151	0.5267	0.5799	0.5531	0.5094	0.5118	0.5054	0.5873	0.4763	0.5175	0.5363	0.5112	0.4844	0.5151	0.5267	0.5799	0.5531	0.5409	0.5287	0.5377	0.6054	0.5332	0.3968	0.4369	0.511	0.5497	0.5474	0.536	0.5206	0.5406	0.5157	0.5089	0.3079	0.4866
Neither agree nor disagree	0.133	0.1415	0.125	0.084	0.1329	0.0981	0.1346	0.1616	0.1278	0.1399	0.1201	0.1382	0.1077	0.184	0.1287	0.1345	0.1299	0.1195	0.1322	0.1547	0.1003	0.1334	0.103	0.1656	0.1077	0.184	0.0956	0.1835	0.1345	0.1299	0.1195	0.1322	0.1226	0.1174	0.1213	0.0929	0.1583	0.1477	0.1475	0.1417	0.0948	0.1176	0.1812	0.1323	0.1344	0.1058	0.1241	0.1741	0.1219
Tend to disagree	0.0657	0.0733	0.0585	0.1032	0.0672	0.0704	0.0684	0.0513	0.0762	0.0517	0.0567	0.0509	0.0795	0.0898	0.0734	0.0677	0.0439	0.0655	0.0425	0.0379	0.0526	0.069	0.0461	0.0546	0.0795	0.0898	0.093	0.0409	0.0677	0.0439	0.0655	0.0425	0.0669	0.072	0.0682	0.142	0.0546	0.0756	0.0307	0.0599	0.0452	0.0609	0.0221	0.0926	0.0605	0.0894	0.0794	0.0461	0.0798
Strongly disagree	0.016	0.0203	0.012	0.0053	0.0294	0.0139	0.0179	0.0142	0.0147	0.0177	0.0223	0.0037	0.0183	0.0171	0.0207	0.0171	0.0077	0.0152	-	0.0128	0.0353	0.0088	0.0084	-	0.0183	0.0171	0.0127	0.034	0.0171	0.0077	0.0152	-	0.0135	0.0107	0.0128	-	0.0117	0.0548	0.0307	0.0108	0.0322	0.0158	-	0.02	0.02	0.0058	0.0102	-	0.0069
Don't know	0.0211	0.0167	0.0252	0.0485	0.027	0.0122	0.0193	0.016	0.0159	0.028	0.0086	0.0271	0.0186	0.0428	0.0255	0.0231	0.0171	0.0051	0.0158	0.0281	0.003	0.0087	0.0151	0.0364	0.0186	0.0428	0.0359	0.0082	0.0231	0.0171	0.0051	0.0158	0.0207	0.0166	0.0197	0.0409	0.0131	0.0186	0.0373	0.0143	0.0154	0.0223	0.0474	0.0316	0.0151	0.0332	0.0109	0.0661	0.0283
If I follow the Government's advice, it will help save lives
Unweighted base	2240	1076	1164	96	309	400	404	1031	1364	876	523	373	192	260	530	1878	108	189	65	77	255	191	169	204	192	260	325	205	1878	108	189	65	891	309	1200	53	648	110	229	1136	271	223	84	509	1635	254	243	72	569
Base: All UK adults	2240	1086.4	1153.6	248.64	327.69	399.43	374	890.24	1276.8	963.2	521.92	360.64	199.41	293.44	508.43	1883.84	107.52	188.16	60.48	72.11	255.18	194.64	157.95	202.69	199.41	293.44	317.36	191.07	1883.84	107.52	188.16	60.48	885.79	310.22	1196.01	131.19	552.68	125.78	234.34	1032.16	272.55	204.31	76.31	635.34	1586.69	284.79	247.19	77.24	609.22
Strongly agree	0.589	0.5074	0.6658	0.4617	0.5332	0.6002	0.652	0.6136	0.5713	0.6125	0.5891	0.6074	0.6114	0.5117	0.6091	0.5883	0.6152	0.572	0.6175	0.6194	0.6061	0.5555	0.6357	0.5854	0.6114	0.5117	0.6342	0.5675	0.5883	0.6152	0.572	0.6175	0.5791	0.5971	0.5838	0.3978	0.6486	0.5162	0.6212	0.6532	0.579	0.5555	0.567	0.4996	0.569	0.666	0.638	0.6474	0.6523
Tend to agree	0.3064	0.3559	0.2597	0.4093	0.3231	0.2862	0.2588	0.3005	0.3229	0.2845	0.3077	0.2909	0.2954	0.3563	0.2957	0.3075	0.3002	0.2929	0.3241	0.306	0.2955	0.3242	0.2775	0.3014	0.2954	0.3563	0.2805	0.3208	0.3075	0.3002	0.2929	0.3241	0.3135	0.3116	0.313	0.4917	0.2729	0.3131	0.2442	0.2619	0.3462	0.3146	0.3172	0.3608	0.3316	0.2415	0.2402	0.2152	0.2377
Neither agree nor disagree	0.0542	0.0698	0.0394	0.0428	0.0647	0.0551	0.0556	0.0524	0.0591	0.0477	0.0415	0.0508	0.0602	0.0737	0.0527	0.0533	0.0494	0.0829	-	0.0231	0.0467	0.0414	0.0394	0.0597	0.0602	0.0737	0.0454	0.0649	0.0533	0.0494	0.0829	-	0.0648	0.0445	0.0595	0.023	0.0531	0.0694	0.0386	0.0476	0.0402	0.0762	0.0341	0.0662	0.0571	0.0344	0.064	0.0569	0.0493
Tend to disagree	0.0199	0.0284	0.012	0.0231	0.0311	0.0246	0.0248	0.0108	0.0238	0.0148	0.0227	0.0198	0.0098	0.0316	0.0152	0.0201	-	0.0216	0.0437	-	0.0292	0.0226	0.0109	0.0268	0.0098	0.0316	0.0086	0.026	0.0201	-	0.0216	0.0437	0.0238	0.0149	0.0215	0.0438	0.0094	0.0293	0.0184	0.015	0.0085	0.0223	0.0264	0.0299	0.018	0.0331	0.0109	0.0398	0.0249
Strongly disagree	0.0174	0.0264	0.009	0.0236	0.0249	0.0239	0.0062	0.0147	0.0146	0.0212	0.0233	0.0164	0.0085	0.0072	0.0225	0.0177	0.0257	0.0159	-	0.0515	0.0225	0.0138	0.015	0.0174	0.0085	0.0072	0.0235	0.0207	0.0177	0.0257	0.0159	-	0.01	0.013	0.0108	0.0293	0.0132	0.0534	0.0352	0.0119	0.0192	0.0179	0.0327	0.0241	0.0188	0.0068	0.0135	0.0262	0.012
Don't know	0.0131	0.0121	0.0141	0.0395	0.0231	0.0099	0.0025	0.0079	0.0084	0.0193	0.0159	0.0147	0.0146	0.0195	0.0049	0.0131	0.0095	0.0147	0.0147	-	-	0.0425	0.0214	0.0094	0.0146	0.0195	0.0078	-	0.0131	0.0095	0.0147	0.0147	0.0088	0.0188	0.0114	0.0144	0.0029	0.0186	0.0424	0.0103	0.0069	0.0135	0.0227	0.0195	0.0056	0.0182	0.0333	0.0145	0.0239
If I follow the Government's advice, it will help protect the NHS
Unweighted base	2240	1076	1164	96	309	400	404	1031	1364	876	523	373	192	260	530	1878	108	189	65	77	255	191	169	204	192	260	325	205	1878	108	189	65	891	309	1200	53	648	110	229	1136	271	223	84	509	1635	254	243	72	569
Base: All UK adults	2240	1086.4	1153.6	248.64	327.69	399.43	374	890.24	1276.8	963.2	521.92	360.64	199.41	293.44	508.43	1883.84	107.52	188.16	60.48	72.11	255.18	194.64	157.95	202.69	199.41	293.44	317.36	191.07	1883.84	107.52	188.16	60.48	885.79	310.22	1196.01	131.19	552.68	125.78	234.34	1032.16	272.55	204.31	76.31	635.34	1586.69	284.79	247.19	77.24	609.22
Strongly agree	0.6066	0.5356	0.6734	0.4575	0.5371	0.663	0.655	0.6281	0.6008	0.6141	0.6158	0.6522	0.6176	0.5119	0.6327	0.6114	0.5302	0.5819	0.6692	0.6813	0.6358	0.5653	0.6724	0.6365	0.6176	0.5119	0.6461	0.6105	0.6114	0.5302	0.5819	0.6692	0.6051	0.6351	0.6129	0.3784	0.6552	0.5257	0.6307	0.6559	0.6212	0.6536	0.5904	0.5013	0.5873	0.6784	0.6614	0.6803	0.6717
Tend to agree	0.3057	0.3555	0.2587	0.4409	0.3328	0.2517	0.2837	0.2914	0.3192	0.2878	0.2937	0.2663	0.2709	0.3782	0.2893	0.298	0.4106	0.3376	0.2591	0.2559	0.2695	0.3393	0.267	0.2658	0.2709	0.3782	0.2854	0.2957	0.298	0.4106	0.3376	0.2591	0.3083	0.2914	0.3039	0.4974	0.2819	0.3403	0.2448	0.2754	0.3168	0.2413	0.2844	0.3783	0.3239	0.2577	0.2604	0.2287	0.2551
Neither agree nor disagree	0.0419	0.0483	0.0359	0.0354	0.0472	0.0452	0.0272	0.0465	0.046	0.0365	0.0449	0.0207	0.0676	0.0629	0.0377	0.0435	0.0157	0.0403	0.0435	0.0274	0.0463	0.0497	0.0093	0.0295	0.0676	0.0629	0.031	0.0489	0.0435	0.0157	0.0403	0.0435	0.0494	0.04	0.0469	0.0165	0.0392	0.0412	0.0375	0.0339	0.0285	0.0639	0.0922	0.0488	0.0465	0.0166	0.0392	0.0246	0.0268
Tend to disagree	0.0192	0.0312	0.0079	0.0398	0.0308	0.0156	0.013	0.0134	0.0194	0.019	0.0183	0.0217	0.0293	0.0152	0.0178	0.0195	0.0173	0.0193	0.0133	0.0121	0.02	0.0184	0.0149	0.027	0.0293	0.0152	0.0165	0.0198	0.0195	0.0173	0.0193	0.0133	0.018	0.0138	0.0169	0.0753	0.0109	0.0144	0.0216	0.012	0.0124	0.0191	0.0209	0.0322	0.0185	0.023	0.0072	0.0519	0.0202
Strongly disagree	0.0154	0.0211	0.0101	0.0095	0.0261	0.0173	0.0143	0.0128	0.0079	0.0254	0.0191	0.02	-	0.0161	0.0155	0.0158	0.0166	0.011	0.0149	0.0234	0.0222	0.0134	0.015	0.0239	-	0.0161	0.0127	0.0201	0.0158	0.0166	0.011	0.0149	0.0107	0.0099	0.0105	0.0179	0.0101	0.0598	0.0279	0.0099	0.0212	0.0135	-	0.0248	0.0183	0.0096	0.0065	-	0.0071
Don't know	0.0112	0.0082	0.0141	0.017	0.0259	0.0072	0.0069	0.0078	0.0067	0.0172	0.0082	0.019	0.0146	0.0157	0.007	0.0118	0.0095	0.01	-	-	0.0062	0.0138	0.0214	0.0172	0.0146	0.0157	0.0082	0.0049	0.0118	0.0095	0.01	-	0.0085	0.0099	0.0088	0.0144	0.0027	0.0186	0.0376	0.0128	-	0.0087	0.0121	0.0145	0.0055	0.0148	0.0253	0.0145	0.019
If I catch coronavirus, I may become very ill
Unweighted base	2240	1076	1164	96	309	400	404	1031	1364	876	523	373	192	260	530	1878	108	189	65	77	255	191	169	204	192	260	325	205	1878	108	189	65	891	309	1200	53	648	110	229	1136	271	223	84	509	1635	254	243	72	569
Base: All UK adults	2240	1086.4	1153.6	248.64	327.69	399.43	374	890.24	1276.8	963.2	521.92	360.64	199.41	293.44	508.43	1883.84	107.52	188.16	60.48	72.11	255.18	194.64	157.95	202.69	199.41	293.44	317.36	191.07	1883.84	107.52	188.16	60.48	885.79	310.22	1196.01	131.19	552.68	125.78	234.34	1032.16	272.55	204.31	76.31	635.34	1586.69	284.79	247.19	77.24	609.22
Strongly agree	0.5277	0.4851	0.5678	0.3307	0.3772	0.5265	0.5493	0.6295	0.4922	0.5748	0.5421	0.5562	0.53	0.4433	0.51	0.5195	0.5814	0.5632	0.5773	0.5719	0.5462	0.5258	0.5322	0.5749	0.53	0.4433	0.5119	0.5068	0.5195	0.5814	0.5632	0.5773	0.4745	0.5532	0.4949	0.2712	0.6726	0.3979	0.5664	0.5699	0.5483	0.5851	0.6117	0.4179	0.5361	0.4756	0.5017	0.6229	0.5048
Tend to agree	0.308	0.3383	0.2795	0.327	0.3441	0.3088	0.3345	0.2779	0.3442	0.2601	0.3021	0.2921	0.2929	0.332	0.3311	0.3117	0.2937	0.2837	0.2942	0.2516	0.3025	0.3203	0.3069	0.2806	0.2929	0.332	0.3358	0.3234	0.3117	0.2937	0.2837	0.2942	0.3434	0.3196	0.3372	0.317	0.2543	0.3239	0.272	0.2926	0.3123	0.2885	0.2641	0.3461	0.3046	0.3752	0.3208	0.1846	0.3289
Neither agree nor disagree	0.0786	0.0736	0.0833	0.1171	0.1351	0.069	0.0583	0.0599	0.0733	0.0856	0.0819	0.0635	0.0619	0.1327	0.0802	0.0837	0.0601	0.0539	0.0288	0.1545	0.0685	0.0725	0.0636	0.0635	0.0619	0.1327	0.0704	0.0966	0.0837	0.0601	0.0539	0.0288	0.092	0.0805	0.089	0.133	0.051	0.0978	0.0499	0.0701	0.0982	0.0567	0.0918	0.0888	0.0741	0.0607	0.1127	0.1425	0.0922
Tend to disagree	0.0519	0.0671	0.0377	0.1697	0.0818	0.06	0.0324	0.0127	0.0606	0.0404	0.0448	0.0503	0.0628	0.0519	0.0504	0.0504	0.0475	0.0642	0.0701	-	0.0462	0.0595	0.0408	0.0577	0.0628	0.0519	0.0449	0.0596	0.0504	0.0475	0.0642	0.0701	0.0621	0.0319	0.0543	0.2068	0.0063	0.0849	0.0433	0.0356	0.0324	0.0404	0.0104	0.0971	0.0553	0.0493	0.0313	0.0253	0.039
Strongly disagree	0.0097	0.0142	0.0056	0.0149	0.0107	0.0174	0.0055	0.0063	0.0088	0.011	0.014	0.0146	0.0186	0.0031	0.0075	0.0111	0.0077	-	-	0.0109	0.0158	0.0128	0.0177	0.0122	0.0186	0.0031	0.0088	0.0053	0.0111	0.0077	-	-	0.0069	-	0.0051	0.0283	0.0057	0.0536	0.0093	0.0055	0.0061	0.0084	0.0219	0.0175	0.0094	0.0162	0.009	-	0.0112
Don't know	0.024	0.0217	0.0262	0.0406	0.0511	0.0182	0.02	0.0137	0.0209	0.0281	0.0151	0.0233	0.0337	0.037	0.0207	0.0236	0.0095	0.035	0.0296	0.0112	0.0208	0.0091	0.0388	0.0112	0.0337	0.037	0.0282	0.0084	0.0236	0.0095	0.035	0.0296	0.0212	0.0148	0.0195	0.0437	0.0101	0.0419	0.0592	0.0263	0.0026	0.0209	-	0.0326	0.0204	0.0231	0.0245	0.0247	0.0239
If I catch coronavirus, it will have a severe impact on my family's wellbeing
Unweighted base	2240	1076	1164	96	309	400	404	1031	1364	876	523	373	192	260	530	1878	108	189	65	77	255	191	169	204	192	260	325	205	1878	108	189	65	891	309	1200	53	648	110	229	1136	271	223	84	509	1635	254	243	72	569
Base: All UK adults	2240	1086.4	1153.6	248.64	327.69	399.43	374	890.24	1276.8	963.2	521.92	360.64	199.41	293.44	508.43	1883.84	107.52	188.16	60.48	72.11	255.18	194.64	157.95	202.69	199.41	293.44	317.36	191.07	1883.84	107.52	188.16	60.48	885.79	310.22	1196.01	131.19	552.68	125.78	234.34	1032.16	272.55	204.31	76.31	635.34	1586.69	284.79	247.19	77.24	609.22
Strongly agree	0.4012	0.3473	0.452	0.2251	0.3221	0.4295	0.4272	0.4559	0.3743	0.4368	0.3951	0.4339	0.3668	0.3545	0.4084	0.3968	0.365	0.4532	0.4415	0.4174	0.3974	0.3838	0.3954	0.464	0.3668	0.3545	0.4031	0.4171	0.3968	0.365	0.4532	0.4415	0.3601	0.4204	0.3757	0.2565	0.4671	0.3801	0.4682	0.4719	0.4239	0.3648	0.3502	0.2853	0.3807	0.4592	0.4401	0.4586	0.4514
Tend to agree	0.3253	0.3471	0.3048	0.3627	0.3164	0.2878	0.3574	0.3215	0.3473	0.2962	0.3107	0.3544	0.2895	0.2619	0.3516	0.3203	0.4349	0.2892	0.4004	0.2878	0.3149	0.3137	0.399	0.3197	0.2895	0.2619	0.3432	0.3654	0.3203	0.4349	0.2892	0.4004	0.351	0.3137	0.3413	0.2668	0.3337	0.2262	0.3099	0.346	0.3184	0.3022	0.2992	0.3091	0.3236	0.3276	0.3685	0.3358	0.3452
Neither agree nor disagree	0.1414	0.1626	0.1214	0.1724	0.1472	0.1678	0.1198	0.1277	0.1431	0.1391	0.1403	0.1029	0.1557	0.2253	0.1321	0.1458	0.083	0.1521	0.0738	0.1163	0.1419	0.1471	0.0911	0.112	0.1557	0.2253	0.1354	0.1265	0.1458	0.083	0.1521	0.0738	0.1505	0.1734	0.1565	0.2062	0.1076	0.1499	0.103	0.1012	0.1257	0.1726	0.2027	0.1986	0.1493	0.1431	0.111	0.1056	0.1253
Tend to disagree	0.0701	0.0809	0.0599	0.1614	0.1093	0.0615	0.0484	0.043	0.0821	0.054	0.0773	0.0582	0.1012	0.0808	0.0707	0.075	0.0391	0.0526	0.027	0.0675	0.0828	0.0739	0.0588	0.0578	0.1012	0.0808	0.0842	0.0483	0.075	0.0391	0.0526	0.027	0.0802	0.0567	0.0741	0.2112	0.0352	0.1169	0.0276	0.0376	0.065	0.0819	0.0692	0.1234	0.0798	0.0365	0.0414	0.0191	0.0363
Strongly disagree	0.0302	0.0342	0.0264	0.036	0.0425	0.022	0.0274	0.0289	0.0297	0.0308	0.0396	0.0316	0.0417	0.0249	0.0237	0.0317	0.0231	0.0195	0.0278	0.0638	0.0397	0.0306	0.0298	0.033	0.0417	0.0249	0.0177	0.0336	0.0317	0.0231	0.0195	0.0278	0.0277	0.019	0.0255	0.0427	0.0306	0.0686	0.0256	0.016	0.0215	0.0497	0.055	0.0486	0.0368	0.0032	0.0141	0.0383	0.012
Don't know	0.0319	0.0279	0.0356	0.0425	0.0626	0.0313	0.0199	0.0229	0.0234	0.043	0.0369	0.0189	0.0452	0.0525	0.0136	0.0305	0.0549	0.0334	0.0296	0.0471	0.0233	0.0509	0.0259	0.0135	0.0452	0.0525	0.0163	0.009	0.0305	0.0549	0.0334	0.0296	0.0304	0.0168	0.0269	0.0165	0.0259	0.0583	0.0656	0.0272	0.0455	0.0288	0.0238	0.035	0.0298	0.0304	0.0249	0.0426	0.0297
If I leave home and meet other people, I could pass coronavirus to someone else
Unweighted base	2240	1076	1164	96	309	400	404	1031	1364	876	523	373	192	260	530	1878	108	189	65	77	255	191	169	204	192	260	325	205	1878	108	189	65	891	309	1200	53	648	110	229	1136	271	223	84	509	1635	254	243	72	569
Base: All UK adults	2240	1086.4	1153.6	248.64	327.69	399.43	374	890.24	1276.8	963.2	521.92	360.64	199.41	293.44	508.43	1883.84	107.52	188.16	60.48	72.11	255.18	194.64	157.95	202.69	199.41	293.44	317.36	191.07	1883.84	107.52	188.16	60.48	885.79	310.22	1196.01	131.19	552.68	125.78	234.34	1032.16	272.55	204.31	76.31	635.34	1586.69	284.79	247.19	77.24	609.22
Strongly agree	0.5436	0.5028	0.582	0.5111	0.5032	0.5659	0.621	0.525	0.5359	0.5537	0.5565	0.5794	0.5345	0.4676	0.567	0.5475	0.5627	0.5032	0.5123	0.6013	0.5517	0.5463	0.6176	0.5496	0.5345	0.4676	0.5742	0.5551	0.5475	0.5627	0.5032	0.5123	0.5529	0.5481	0.5517	0.4573	0.5259	0.5303	0.5995	0.5747	0.5807	0.5155	0.4468	0.4896	0.5365	0.5419	0.5868	0.626	0.5708
Tend to agree	0.3292	0.3523	0.3075	0.3502	0.3559	0.3422	0.2808	0.328	0.3376	0.3181	0.3056	0.3153	0.3557	0.3493	0.3066	0.3199	0.3365	0.3959	0.4004	0.2681	0.2978	0.3297	0.2716	0.3494	0.3557	0.3493	0.3252	0.2758	0.3199	0.3365	0.3959	0.4004	0.3449	0.3408	0.3438	0.4037	0.3225	0.31	0.2392	0.3107	0.3305	0.3149	0.3619	0.3637	0.3288	0.3709	0.3071	0.226	0.3266
Neither agree nor disagree	0.0676	0.0731	0.0623	0.072	0.0636	0.0577	0.0594	0.0756	0.0699	0.0644	0.0804	0.0359	0.0797	0.0947	0.084	0.075	0.0422	0.0291	-	0.1086	0.0698	0.084	0.0441	0.0295	0.0797	0.0947	0.064	0.1171	0.075	0.0422	0.0291	-	0.059	0.0715	0.0623	0.0448	0.0804	0.0781	0.0715	0.0566	0.0688	0.0915	0.1053	0.0746	0.0677	0.0544	0.0733	0.1094	0.0691
Tend to disagree	0.0281	0.0334	0.0232	0.0319	0.0288	0.0165	0.0152	0.0375	0.0294	0.0264	0.0296	0.0403	0.0037	0.0259	0.0271	0.0277	0.0338	0.0248	0.0432	-	0.0433	0.0226	0.04	0.0405	0.0037	0.0259	0.0149	0.0475	0.0277	0.0338	0.0248	0.0432	0.0251	0.0137	0.0221	0.0462	0.0406	0.0329	0.0169	0.0258	0.0113	0.0486	0.0435	0.0315	0.0326	0.0181	0.0177	0.0121	0.0172
Strongly disagree	0.0138	0.0194	0.0085	-	0.0172	0.01	0.0156	0.0173	0.0116	0.0167	0.0213	0.0112	0.0079	-	0.0087	0.0112	0.0077	0.0375	0.0301	0.0109	0.0309	0.0126	0.0094	0.0126	0.0079	-	0.0139	-	0.0112	0.0077	0.0375	0.0301	0.0084	0.0132	0.0096	-	0.015	0.0301	0.031	0.0146	0.0087	0.0205	0.0318	0.0107	0.0184	0.0032	0.0029	-	0.0027
Don't know	0.0177	0.0191	0.0165	0.0347	0.0313	0.0077	0.0079	0.0166	0.0155	0.0207	0.0065	0.0179	0.0184	0.0625	0.0066	0.0187	0.0171	0.0095	0.0141	0.0112	0.0066	0.0048	0.0173	0.0184	0.0184	0.0625	0.0078	0.0045	0.0187	0.0171	0.0095	0.0141	0.0097	0.0128	0.0105	0.048	0.0157	0.0186	0.0419	0.0176	-	0.009	0.0105	0.0298	0.016	0.0115	0.0122	0.0265	0.0137
If I leave home and meet other people, I could catch coronavirus
Unweighted base	2240	1076	1164	96	309	400	404	1031	1364	876	523	373	192	260	530	1878	108	189	65	77	255	191	169	204	192	260	325	205	1878	108	189	65	891	309	1200	53	648	110	229	1136	271	223	84	509	1635	254	243	72	569
Base: All UK adults	2240	1086.4	1153.6	248.64	327.69	399.43	374	890.24	1276.8	963.2	521.92	360.64	199.41	293.44	508.43	1883.84	107.52	188.16	60.48	72.11	255.18	194.64	157.95	202.69	199.41	293.44	317.36	191.07	1883.84	107.52	188.16	60.48	885.79	310.22	1196.01	131.19	552.68	125.78	234.34	1032.16	272.55	204.31	76.31	635.34	1586.69	284.79	247.19	77.24	609.22
Strongly agree	0.5157	0.4662	0.5624	0.4674	0.4782	0.5164	0.5693	0.5202	0.4947	0.5437	0.5382	0.5356	0.5143	0.4435	0.5336	0.5192	0.5039	0.4933	0.4986	0.5691	0.5357	0.5301	0.5675	0.5108	0.5143	0.4435	0.5537	0.5001	0.5192	0.5039	0.4933	0.4986	0.4874	0.512	0.4938	0.4473	0.5407	0.5217	0.6039	0.5403	0.5847	0.4846	0.487	0.4552	0.5015	0.5725	0.5166	0.6316	0.5573
Tend to agree	0.3723	0.3906	0.3551	0.3919	0.3675	0.3631	0.3401	0.3863	0.3978	0.3385	0.3607	0.3789	0.3305	0.3593	0.3704	0.3634	0.4305	0.4089	0.4338	0.3142	0.3785	0.3546	0.3331	0.4146	0.3305	0.3593	0.3398	0.4211	0.3634	0.4305	0.4089	0.4338	0.4031	0.3925	0.4003	0.3631	0.3648	0.325	0.2776	0.3647	0.3531	0.3855	0.3594	0.3945	0.3856	0.3403	0.3823	0.2179	0.3418
Neither agree nor disagree	0.0655	0.0848	0.0474	0.0663	0.0817	0.0835	0.0575	0.0546	0.0602	0.0726	0.0469	0.0444	0.1059	0.1206	0.0598	0.0676	0.0316	0.0678	0.0527	0.0778	0.037	0.0485	0.0544	0.0366	0.1059	0.1206	0.0683	0.0457	0.0676	0.0316	0.0678	0.0527	0.0742	0.0355	0.0642	0.1101	0.0639	0.0723	0.0475	0.0558	0.0361	0.0935	0.0713	0.0832	0.0707	0.0395	0.0498	0.0977	0.0511
Tend to disagree	0.0254	0.035	0.0164	0.0397	0.0421	0.018	0.0254	0.0186	0.0286	0.0212	0.0342	0.0166	0.0346	0.0361	0.0199	0.0273	0.0167	0.0147	0.0149	0.0281	0.0245	0.0493	0.0162	0.0169	0.0346	0.0361	0.0145	0.029	0.0273	0.0167	0.0147	0.0149	0.0263	0.0419	0.0303	0.0315	0.0135	0.0324	0.0214	0.0198	0.0205	0.0241	0.0269	0.0377	0.0223	0.0306	0.0375	0.0383	0.0343
Strongly disagree	0.0083	0.0102	0.0065	-	0.0131	0.0071	0.003	0.0117	0.0082	0.0084	0.0135	0.013	-	0.0031	0.008	0.0089	0.0077	0.0059	-	0.0109	0.0214	0.004	0.0191	0.0083	-	0.0031	0.0129	-	0.0089	0.0077	0.0059	-	0.0036	0.0112	0.0056	-	0.0101	0.0301	0.0111	0.0081	0.0057	0.0037	0.0327	0.0087	0.0107	0.0032	0.0029	-	0.0027
Don't know	0.0127	0.0132	0.0122	0.0347	0.0175	0.0119	0.0047	0.0085	0.0105	0.0156	0.0065	0.0115	0.0146	0.0373	0.0083	0.0136	0.0095	0.0094	-	-	0.003	0.0135	0.0097	0.0128	0.0146	0.0373	0.0109	0.0041	0.0136	0.0095	0.0094	-	0.0053	0.0069	0.0057	0.048	0.007	0.0186	0.0386	0.0114	-	0.0087	0.0227	0.0207	0.0092	0.014	0.0109	0.0145	0.0128
If I follow the Government's advice it will have a negative impact on how much money I have
Unweighted base	2240	1076	1164	96	309	400	404	1031	1364	876	523	373	192	260	530	1878	108	189	65	77	255	191	169	204	192	260	325	205	1878	108	189	65	891	309	1200	53	648	110	229	1136	271	223	84	509	1635	254	243	72	569
Base: All UK adults	2240	1086.4	1153.6	248.64	327.69	399.43	374	890.24	1276.8	963.2	521.92	360.64	199.41	293.44	508.43	1883.84	107.52	188.16	60.48	72.11	255.18	194.64	157.95	202.69	199.41	293.44	317.36	191.07	1883.84	107.52	188.16	60.48	885.79	310.22	1196.01	131.19	552.68	125.78	234.34	1032.16	272.55	204.31	76.31	635.34	1586.69	284.79	247.19	77.24	609.22
Strongly agree	0.0764	0.0856	0.0677	0.1159	0.1146	0.0683	0.0759	0.0551	0.0817	0.0693	0.093	0.0988	0.0616	0.0624	0.0604	0.0772	0.0917	0.0795	0.0132	0.1038	0.0978	0.0827	0.0383	0.146	0.0616	0.0624	0.0504	0.0771	0.0772	0.0917	0.0795	0.0132	0.0788	0.0829	0.0799	0.1008	0.0302	0.1253	0.1275	0.0642	0.0988	0.0643	0.0332	0.0949	0.0649	0.1054	0.1048	0.1297	0.1082
Tend to agree	0.1497	0.1697	0.1309	0.1632	0.1478	0.153	0.1858	0.13	0.1348	0.1696	0.1348	0.1646	0.1333	0.1818	0.1418	0.1496	0.1469	0.1454	0.174	0.1214	0.1453	0.126	0.1773	0.1546	0.1333	0.1818	0.1607	0.1105	0.1496	0.1469	0.1454	0.174	0.1584	0.2266	0.1761	0.172	0.0819	0.2219	0.1241	0.1588	0.1585	0.1361	0.1747	0.1309	0.1398	0.1737	0.1953	0.0971	0.1728
Neither agree nor disagree	0.2614	0.2635	0.2594	0.2666	0.1867	0.2632	0.2586	0.2877	0.2391	0.2908	0.2435	0.2189	0.3169	0.274	0.2496	0.253	0.2836	0.2984	0.3682	0.2361	0.2124	0.2869	0.2606	0.1864	0.3169	0.274	0.2527	0.2445	0.253	0.2836	0.2984	0.3682	0.2132	0.2683	0.2275	0.2821	0.3042	0.2869	0.3078	0.2572	0.2138	0.2978	0.2243	0.2758	0.273	0.2102	0.2501	0.2397	0.2301
Tend to disagree	0.25	0.2237	0.2748	0.2321	0.2994	0.2698	0.2436	0.2307	0.2526	0.2467	0.251	0.2679	0.2153	0.1977	0.2671	0.2465	0.3102	0.2568	0.2321	0.3457	0.2476	0.2204	0.2838	0.2556	0.2153	0.1977	0.2785	0.2482	0.2465	0.3102	0.2568	0.2321	0.2873	0.2496	0.2775	0.251	0.2338	0.1686	0.1914	0.2512	0.2856	0.1977	0.251	0.2512	0.2481	0.2713	0.2283	0.2536	0.2516
Strongly disagree	0.2315	0.2296	0.2333	0.1672	0.2197	0.2305	0.2242	0.2574	0.2662	0.1856	0.2365	0.2237	0.2449	0.2418	0.2535	0.2404	0.158	0.2052	0.169	0.1799	0.2523	0.2368	0.195	0.2461	0.2449	0.2418	0.2303	0.2921	0.2404	0.158	0.2052	0.169	0.2437	0.1509	0.2196	0.1797	0.3132	0.1171	0.1903	0.2424	0.2236	0.2782	0.2597	0.2044	0.246	0.2007	0.199	0.2534	0.2067
Don't know	0.031	0.0279	0.0338	0.0549	0.0317	0.0152	0.0119	0.039	0.0256	0.0381	0.0412	0.0261	0.028	0.0423	0.0276	0.0334	0.0095	0.0148	0.0435	0.0131	0.0446	0.0471	0.045	0.0113	0.028	0.0423	0.0275	0.0277	0.0334	0.0095	0.0148	0.0435	0.0186	0.0217	0.0194	0.0144	0.0368	0.0801	0.0589	0.0262	0.0197	0.0259	0.0571	0.0429	0.0282	0.0387	0.0224	0.0265	0.0305
Because of the current lockdown there is more conflict between people that I live with
Unweighted base	2240	1076	1164	96	309	400	404	1031	1364	876	523	373	192	260	530	1878	108	189	65	77	255	191	169	204	192	260	325	205	1878	108	189	65	891	309	1200	53	648	110	229	1136	271	223	84	509	1635	254	243	72	569
Base: All UK adults	2240	1086.4	1153.6	248.64	327.69	399.43	374	890.24	1276.8	963.2	521.92	360.64	199.41	293.44	508.43	1883.84	107.52	188.16	60.48	72.11	255.18	194.64	157.95	202.69	199.41	293.44	317.36	191.07	1883.84	107.52	188.16	60.48	885.79	310.22	1196.01	131.19	552.68	125.78	234.34	1032.16	272.55	204.31	76.31	635.34	1586.69	284.79	247.19	77.24	609.22
Strongly agree	0.041	0.0467	0.0356	0.1153	0.0338	0.0584	0.035	0.0175	0.039	0.0436	0.0425	0.0325	0.0873	0.0322	0.0434	0.044	0.0099	0.0333	0.0279	0.0452	0.0505	0.0309	0.0223	0.0404	0.0873	0.0322	0.047	0.0375	0.044	0.0099	0.0333	0.0279	0.0367	0.0385	0.0372	0.1124	0.0166	0.0446	0.076	0.033	0.0422	0.0275	0.0229	0.0554	0.0258	0.0868	0.054	0.0706	0.0714
Tend to agree	0.1186	0.1189	0.1183	0.2588	0.1588	0.1305	0.1247	0.0567	0.1326	0.1	0.1315	0.1022	0.177	0.1324	0.0895	0.1195	0.1878	0.073	0.1092	0.0787	0.1341	0.1476	0.1021	0.1023	0.177	0.1324	0.0758	0.1122	0.1195	0.1878	0.073	0.1092	0.119	0.0927	0.1122	0.3323	0.0623	0.166	0.139	0.1002	0.1552	0.0762	0.0602	0.1571	0.0994	0.1582	0.1577	0.2244	0.1664
Neither agree nor disagree	0.2088	0.2153	0.2027	0.1941	0.1887	0.219	0.2119	0.2145	0.2037	0.2155	0.2042	0.2032	0.2405	0.233	0.1933	0.2094	0.1416	0.2307	0.2426	0.2704	0.196	0.1905	0.1874	0.2155	0.2405	0.233	0.2076	0.1696	0.2094	0.1416	0.2307	0.2426	0.2152	0.2219	0.2169	0.1334	0.2127	0.2035	0.2034	0.1639	0.1864	0.3192	0.3115	0.2449	0.2161	0.2225	0.1595	0.1613	0.1892
Tend to disagree	0.2347	0.2484	0.2219	0.2559	0.3116	0.2222	0.2133	0.2152	0.2395	0.2284	0.2351	0.2336	0.1459	0.262	0.2328	0.2289	0.2309	0.2867	0.2605	0.1728	0.2531	0.2345	0.2501	0.2208	0.1459	0.262	0.2146	0.2629	0.2289	0.2309	0.2867	0.2605	0.2634	0.2699	0.265	0.2467	0.1997	0.2169	0.1655	0.2668	0.2352	0.1367	0.1131	0.2263	0.2336	0.2167	0.2996	0.2037	0.2487
Strongly disagree	0.3549	0.3342	0.3744	0.1513	0.2601	0.3304	0.3853	0.4449	0.354	0.3561	0.3329	0.3805	0.2974	0.2936	0.4054	0.3517	0.4121	0.3529	0.3597	0.3837	0.3008	0.3563	0.3798	0.381	0.2974	0.2936	0.4032	0.409	0.3517	0.4121	0.3529	0.3597	0.3274	0.3428	0.3314	0.1607	0.4602	0.3105	0.3594	0.4208	0.3742	0.3225	0.3819	0.2475	0.3829	0.2805	0.2993	0.305	0.2913
Don't know	0.042	0.0364	0.0472	0.0246	0.0471	0.0394	0.0298	0.0512	0.031	0.0565	0.0539	0.0481	0.052	0.0469	0.0357	0.0466	0.0178	0.0234	-	0.0493	0.0655	0.0402	0.0583	0.0401	0.052	0.0469	0.0518	0.0089	0.0466	0.0178	0.0234	-	0.0384	0.0343	0.0373	0.0144	0.0485	0.0584	0.0568	0.0154	0.0069	0.1179	0.1104	0.0688	0.0422	0.0353	0.0298	0.035	0.033
If I follow the Government's advice I will not be able to carry out important religious activities
Unweighted base	2240	1076	1164	96	309	400	404	1031	1364	876	523	373	192	260	530	1878	108	189	65	77	255	191	169	204	192	260	325	205	1878	108	189	65	891	309	1200	53	648	110	229	1136	271	223	84	509	1635	254	243	72	569
Base: All UK adults	2240	1086.4	1153.6	248.64	327.69	399.43	374	890.24	1276.8	963.2	521.92	360.64	199.41	293.44	508.43	1883.84	107.52	188.16	60.48	72.11	255.18	194.64	157.95	202.69	199.41	293.44	317.36	191.07	1883.84	107.52	188.16	60.48	885.79	310.22	1196.01	131.19	552.68	125.78	234.34	1032.16	272.55	204.31	76.31	635.34	1586.69	284.79	247.19	77.24	609.22
Strongly agree	0.0987	0.0939	0.1031	0.0977	0.0541	0.0825	0.066	0.1363	0.0953	0.1031	0.1109	0.1285	0.0924	0.0637	0.0992	0.1018	0.0682	0.0804	0.1112	0.0962	0.113	0.1136	0.0864	0.1613	0.0924	0.0637	0.0942	0.1075	0.1018	0.0682	0.0804	0.1112	0.0684	0.1107	0.0794	0.0577	0.1509	0.1157	0.0875	0.1089	0.081	0.1259	0.1142	0.0721	0.1011	0.0641	0.1037	0.1288	0.0884
Tend to agree	0.1234	0.1259	0.1211	0.1165	0.1028	0.1096	0.0853	0.1552	0.1076	0.1445	0.1165	0.1103	0.0905	0.1167	0.1306	0.1164	0.149	0.1398	0.2457	0.1204	0.1305	0.0967	0.1037	0.1154	0.0905	0.1167	0.1409	0.1136	0.1164	0.149	0.1398	0.2457	0.1089	0.1317	0.1148	0.1108	0.1729	0.0524	0.096	0.1403	0.0773	0.1424	0.1486	0.1075	0.1291	0.1213	0.1012	0.0957	0.1099
Neither agree nor disagree	0.2798	0.2802	0.2794	0.3085	0.2811	0.2818	0.3015	0.2613	0.2903	0.2659	0.2974	0.2671	0.2718	0.3138	0.2608	0.2816	0.2366	0.3093	0.21	0.2603	0.2921	0.3181	0.2904	0.2489	0.2718	0.3138	0.2582	0.2652	0.2816	0.2366	0.3093	0.21	0.2966	0.2686	0.2893	0.3011	0.2467	0.3726	0.2476	0.2494	0.2752	0.2337	0.3421	0.3418	0.2839	0.2713	0.2531	0.312	0.2691
Tend to disagree	0.1101	0.1015	0.1183	0.0992	0.1204	0.0884	0.0999	0.1234	0.1101	0.1102	0.0968	0.0954	0.0984	0.1272	0.107	0.1042	0.134	0.1293	0.1936	0.1548	0.0812	0.0957	0.103	0.0895	0.0984	0.1272	0.1177	0.0891	0.1042	0.134	0.1293	0.1936	0.1044	0.1722	0.122	0.0963	0.1088	0.0694	0.0822	0.1259	0.1037	0.0974	0.0961	0.0936	0.1071	0.1062	0.121	0.1668	0.1199
Strongly disagree	0.2703	0.2811	0.2601	0.278	0.2824	0.2948	0.323	0.2305	0.2699	0.2708	0.2846	0.275	0.2746	0.2588	0.276	0.2754	0.2887	0.2295	0.2058	0.3302	0.253	0.3091	0.2723	0.2771	0.2746	0.2588	0.2521	0.3155	0.2754	0.2887	0.2295	0.2058	0.2829	0.214	0.265	0.3773	0.2267	0.2819	0.3335	0.2544	0.3369	0.2773	0.2039	0.2718	0.2729	0.2848	0.2862	0.1643	0.2701
Don't know	0.1177	0.1173	0.1181	0.1002	0.1592	0.1429	0.1243	0.0933	0.127	0.1055	0.0938	0.1237	0.1723	0.1198	0.1264	0.1207	0.1235	0.1117	0.0338	0.038	0.1303	0.0668	0.1442	0.1077	0.1723	0.1198	0.1369	0.109	0.1207	0.1235	0.1117	0.0338	0.1388	0.1028	0.1295	0.0568	0.0939	0.1079	0.1532	0.1212	0.1258	0.1232	0.0951	0.1132	0.1059	0.1523	0.1348	0.1324	0.1427
I am enjoying spending more time at home during the lockdown
Unweighted base	2240	1076	1164	96	309	400	404	1031	1364	876	523	373	192	260	530	1878	108	189	65	77	255	191	169	204	192	260	325	205	1878	108	189	65	891	309	1200	53	648	110	229	1136	271	223	84	509	1635	254	243	72	569
Base: All UK adults	2240	1086.4	1153.6	248.64	327.69	399.43	374	890.24	1276.8	963.2	521.92	360.64	199.41	293.44	508.43	1883.84	107.52	188.16	60.48	72.11	255.18	194.64	157.95	202.69	199.41	293.44	317.36	191.07	1883.84	107.52	188.16	60.48	885.79	310.22	1196.01	131.19	552.68	125.78	234.34	1032.16	272.55	204.31	76.31	635.34	1586.69	284.79	247.19	77.24	609.22
Strongly agree	0.182	0.1609	0.2019	0.2027	0.2483	0.1902	0.2242	0.1304	0.1727	0.1943	0.1772	0.2204	0.1888	0.164	0.2012	0.1911	0.1338	0.1242	0.1628	0.2308	0.1825	0.1504	0.2144	0.2251	0.1888	0.164	0.2011	0.2015	0.1911	0.1338	0.1242	0.1628	0.2087	0.2162	0.2107	0.163	0.1166	0.1749	0.2045	0.188	0.1972	0.1875	0.142	0.1713	0.1631	0.2458	0.2046	0.2836	0.2339
Tend to agree	0.2607	0.2368	0.2833	0.2666	0.2891	0.3172	0.2618	0.2229	0.2767	0.2395	0.2457	0.2626	0.2375	0.2712	0.2399	0.2505	0.3563	0.2847	0.3355	0.2549	0.2338	0.2579	0.2606	0.2641	0.2375	0.2712	0.227	0.2614	0.2505	0.3563	0.2847	0.3355	0.2955	0.3166	0.3009	0.2195	0.2128	0.2475	0.1988	0.272	0.3093	0.2096	0.1553	0.2505	0.2397	0.3044	0.3525	0.3397	0.3284
Neither agree nor disagree	0.289	0.311	0.2682	0.125	0.2285	0.2606	0.2969	0.3664	0.2671	0.318	0.3068	0.3006	0.2813	0.2717	0.2665	0.2866	0.2954	0.3329	0.2153	0.3267	0.2758	0.3401	0.3092	0.2939	0.2813	0.2717	0.256	0.2838	0.2866	0.2954	0.3329	0.2153	0.2661	0.2585	0.2641	0.1022	0.3715	0.3097	0.3146	0.3116	0.2796	0.2997	0.3659	0.2451	0.3081	0.2275	0.244	0.214	0.2325
Tend to disagree	0.163	0.1792	0.1477	0.2847	0.1208	0.1217	0.1303	0.1767	0.1879	0.1299	0.1784	0.1345	0.1227	0.2141	0.1694	0.1672	0.1197	0.1364	0.1898	0.1102	0.1908	0.1874	0.133	0.1357	0.1227	0.2141	0.1704	0.1677	0.1672	0.1197	0.1364	0.1898	0.1391	0.0943	0.1275	0.3767	0.2011	0.1195	0.1577	0.1401	0.1346	0.1634	0.1905	0.2075	0.1854	0.1143	0.1098	0.0963	0.1102
Strongly disagree	0.0963	0.1042	0.0888	0.104	0.096	0.1053	0.0759	0.0987	0.0891	0.1058	0.0901	0.0685	0.1509	0.0633	0.1197	0.0962	0.0853	0.1119	0.0687	0.0775	0.1171	0.0593	0.057	0.0775	0.1509	0.0633	0.1402	0.0857	0.0962	0.0853	0.1119	0.0687	0.0821	0.1024	0.0874	0.1241	0.098	0.1298	0.1037	0.0776	0.0766	0.1347	0.1341	0.1152	0.1	0.088	0.0782	0.0519	0.0794
Don't know	0.0091	0.008	0.0102	0.017	0.0173	0.005	0.0109	0.0049	0.0065	0.0125	0.0018	0.0133	0.0189	0.0157	0.0033	0.0084	0.0095	0.0099	0.028	-	-	0.0048	0.0257	0.0036	0.0189	0.0157	0.0053	-	0.0084	0.0095	0.0099	0.028	0.0085	0.012	0.0094	0.0144	-	0.0186	0.0207	0.0107	0.0027	0.005	0.0121	0.0105	0.0037	0.0201	0.0109	0.0145	0.0157
Because of coronavirus, I feel a sense of community with other people in my neighbourhood
Unweighted base	2240	1076	1164	96	309	400	404	1031	1364	876	523	373	192	260	530	1878	108	189	65	77	255	191	169	204	192	260	325	205	1878	108	189	65	891	309	1200	53	648	110	229	1136	271	223	84	509	1635	254	243	72	569
Base: All UK adults	2240	1086.4	1153.6	248.64	327.69	399.43	374	890.24	1276.8	963.2	521.92	360.64	199.41	293.44	508.43	1883.84	107.52	188.16	60.48	72.11	255.18	194.64	157.95	202.69	199.41	293.44	317.36	191.07	1883.84	107.52	188.16	60.48	885.79	310.22	1196.01	131.19	552.68	125.78	234.34	1032.16	272.55	204.31	76.31	635.34	1586.69	284.79	247.19	77.24	609.22
Strongly agree	0.1192	0.0974	0.1397	0.1027	0.12	0.0911	0.1196	0.1359	0.116	0.1234	0.1028	0.1554	0.104	0.0877	0.15	0.1234	0.1096	0.0748	0.1442	0.1054	0.0886	0.1203	0.1864	0.1313	0.104	0.0877	0.1293	0.1843	0.1234	0.1096	0.0748	0.1442	0.086	0.16	0.1052	0.0828	0.1347	0.139	0.1637	0.1281	0.1175	0.1584	0.11	0.0901	0.1026	0.1555	0.146	0.1967	0.1569
Tend to agree	0.3517	0.3441	0.3588	0.2939	0.2975	0.3253	0.3668	0.3932	0.3644	0.3347	0.347	0.3548	0.2977	0.3538	0.3516	0.3456	0.4552	0.3491	0.366	0.2686	0.3619	0.3564	0.3517	0.3572	0.2977	0.3538	0.3623	0.3337	0.3456	0.4552	0.3491	0.366	0.3665	0.3306	0.3572	0.2329	0.4182	0.218	0.3049	0.4016	0.3017	0.3451	0.3479	0.2997	0.3494	0.382	0.3666	0.304	0.3659
Neither agree nor disagree	0.2988	0.3049	0.2931	0.2486	0.2832	0.3142	0.2796	0.3196	0.3034	0.2926	0.2938	0.2798	0.3552	0.3418	0.2791	0.3011	0.2311	0.3074	0.3196	0.3852	0.2621	0.3014	0.2986	0.2651	0.3552	0.3418	0.2717	0.2913	0.3011	0.2311	0.3074	0.3196	0.301	0.3149	0.3046	0.254	0.3133	0.2848	0.2676	0.3021	0.3279	0.2573	0.3618	0.2853	0.3182	0.2289	0.2793	0.2835	0.2563
Tend to disagree	0.1397	0.1485	0.1314	0.2	0.1889	0.1632	0.1483	0.0905	0.1448	0.1329	0.1566	0.1267	0.1646	0.1457	0.1267	0.142	0.0598	0.1712	0.1131	0.1323	0.169	0.1494	0.0875	0.1572	0.1646	0.1457	0.1374	0.1089	0.142	0.0598	0.1712	0.1131	0.1623	0.1274	0.1533	0.2899	0.0809	0.1752	0.1058	0.1097	0.1559	0.1252	0.0875	0.1915	0.1424	0.1456	0.1224	0.091	0.1292
Strongly disagree	0.0782	0.0923	0.065	0.1377	0.0822	0.0985	0.0781	0.051	0.064	0.097	0.0913	0.0737	0.0639	0.0473	0.0861	0.0768	0.1057	0.0835	0.0572	0.1085	0.111	0.059	0.0758	0.0722	0.0639	0.0473	0.0911	0.0778	0.0768	0.1057	0.0835	0.0572	0.0748	0.0545	0.0695	0.1259	0.047	0.1568	0.1272	0.049	0.0894	0.097	0.0805	0.1149	0.0788	0.0765	0.0684	0.1103	0.0775
Don't know	0.0125	0.0129	0.0121	0.017	0.0282	0.0077	0.0076	0.0096	0.0073	0.0193	0.0085	0.0096	0.0146	0.0236	0.0067	0.0112	0.0386	0.0141	-	-	0.0072	0.0134	-	0.017	0.0146	0.0236	0.0082	0.0041	0.0112	0.0386	0.0141	-	0.0095	0.0125	0.0103	0.0144	0.0059	0.0263	0.0308	0.0095	0.0076	0.017	0.0121	0.0184	0.0085	0.0115	0.0173	0.0145	0.0142
Thinking about the recent lockdown imposed by the UK Government, advising everyone to stay at home...Would you say the current lockdown has made your physical and mental health better or worse, or has it made no difference? (Please select one option on each row)
Physical health
Unweighted base	2240	1076	1164	96	309	400	404	1031	1364	876	523	373	192	260	530	1878	108	189	65	77	255	191	169	204	192	260	325	205	1878	108	189	65	891	309	1200	53	648	110	229	1136	271	223	84	509	1635	254	243	72	569
Base: All UK adults	2240	1086.4	1153.6	248.64	327.69	399.43	374	890.24	1276.8	963.2	521.92	360.64	199.41	293.44	508.43	1883.84	107.52	188.16	60.48	72.11	255.18	194.64	157.95	202.69	199.41	293.44	317.36	191.07	1883.84	107.52	188.16	60.48	885.79	310.22	1196.01	131.19	552.68	125.78	234.34	1032.16	272.55	204.31	76.31	635.34	1586.69	284.79	247.19	77.24	609.22
A lot better	0.0483	0.0461	0.0504	0.0564	0.0714	0.0436	0.0498	0.0391	0.0513	0.0443	0.0604	0.0602	0.0167	0.0592	0.0363	0.0491	0.0179	0.061	0.0397	0.0718	0.0703	0.0434	0.0435	0.0732	0.0167	0.0592	0.0362	0.0365	0.0491	0.0179	0.061	0.0397	0.059	0.0697	0.0618	0.0471	0.0314	0.0376	0.0257	0.0454	0.0519	0.047	0.0328	0.0509	0.0418	0.0632	0.0506	0.1349	0.0672
A little better	0.15	0.1381	0.1612	0.1693	0.235	0.1644	0.1079	0.1246	0.1743	0.1178	0.1537	0.17	0.149	0.1696	0.131	0.1527	0.094	0.1361	0.2089	0.1388	0.1474	0.1676	0.193	0.152	0.149	0.1696	0.1373	0.1206	0.1527	0.094	0.1361	0.2089	0.1624	0.1797	0.1669	0.15	0.1214	0.1698	0.1206	0.1589	0.163	0.0991	0.1252	0.1495	0.1488	0.1375	0.1864	0.1303	0.1564
No difference	0.4448	0.4653	0.4256	0.3616	0.3368	0.3381	0.492	0.5359	0.4095	0.4917	0.445	0.4558	0.4219	0.39	0.4613	0.4405	0.457	0.4495	0.5449	0.3958	0.477	0.4213	0.4564	0.4554	0.4219	0.39	0.4315	0.5106	0.4405	0.457	0.4495	0.5449	0.3975	0.4076	0.4001	0.4696	0.5446	0.3962	0.4499	0.479	0.3582	0.4759	0.5146	0.4072	0.4816	0.3159	0.4085	0.3225	0.3543
A little worse	0.2734	0.2809	0.2664	0.3257	0.254	0.3495	0.2555	0.2394	0.2971	0.242	0.2591	0.2387	0.3189	0.2858	0.2876	0.2734	0.3402	0.277	0.1443	0.3025	0.2336	0.2765	0.2439	0.2346	0.3189	0.2858	0.3086	0.2529	0.2734	0.3402	0.277	0.1443	0.2926	0.2778	0.2887	0.2925	0.2425	0.283	0.2522	0.2466	0.3455	0.2591	0.2427	0.3026	0.2553	0.3856	0.2611	0.3087	0.3253
A lot worse	0.0691	0.058	0.0794	0.0551	0.0941	0.0813	0.0795	0.0539	0.0614	0.0793	0.0727	0.0624	0.0602	0.0756	0.0748	0.0704	0.0629	0.0667	0.0446	0.062	0.0717	0.078	0.0516	0.0709	0.0602	0.0756	0.0779	0.0696	0.0704	0.0629	0.0667	0.0446	0.0837	0.0496	0.0749	0.0265	0.0532	0.072	0.0991	0.0563	0.0747	0.0998	0.0726	0.0778	0.0654	0.0785	0.0822	0.0796	0.0801
Don't know	0.0087	0.0062	0.011	0.0319	0.0056	0.0056	0.0075	0.0052	0.0051	0.0135	0.0075	0.0078	0.0281	0.008	0.0017	0.0082	0.0185	0.0047	0.0176	0.0293	-	0.0092	0.0117	0.0048	0.0281	0.008	-	0.0046	0.0082	0.0185	0.0047	0.0176	0.0047	0.0093	0.0059	0.0144	0.0047	0.0256	0.0198	0.0088	0.0032	0.0101	0.0121	0.0044	0.0035	0.0126	0.0074	0.0241	0.012
Prefer not to say	0.0057	0.0054	0.006	-	0.0031	0.0176	0.0079	0.002	0.0014	0.0114	0.0015	0.0051	0.0052	0.0118	0.0073	0.0058	0.0095	0.0051	-	-	-	0.0041	-	0.009	0.0052	0.0118	0.0085	0.0053	0.0058	0.0095	0.0051	-	-	0.0063	0.0016	-	0.0022	0.0158	0.0327	0.005	0.0036	0.0089	-	0.0076	0.0037	0.0068	0.0038	-	0.0047
Mental health
Unweighted base	2240	1076	1164	96	309	400	404	1031	1364	876	523	373	192	260	530	1878	108	189	65	77	255	191	169	204	192	260	325	205	1878	108	189	65	891	309	1200	53	648	110	229	1136	271	223	84	509	1635	254	243	72	569
Base: All UK adults	2240	1086.4	1153.6	248.64	327.69	399.43	374	890.24	1276.8	963.2	521.92	360.64	199.41	293.44	508.43	1883.84	107.52	188.16	60.48	72.11	255.18	194.64	157.95	202.69	199.41	293.44	317.36	191.07	1883.84	107.52	188.16	60.48	885.79	310.22	1196.01	131.19	552.68	125.78	234.34	1032.16	272.55	204.31	76.31	635.34	1586.69	284.79	247.19	77.24	609.22
A lot better	0.0304	0.0292	0.0315	0.0514	0.0411	0.025	0.0359	0.0208	0.0314	0.0292	0.0449	0.0307	0.0187	0.0494	0.025	0.0348	0.0247	-	-	0.083	0.039	0.0386	0.0295	0.0316	0.0187	0.0494	0.0307	0.0155	0.0348	0.0247	-	-	0.0475	0.0177	0.0398	-	0.013	0.0227	0.0448	0.0239	0.0283	0.0356	-	0.0436	0.0294	0.0401	0.0197	0.0536	0.0335
A little better	0.0628	0.0672	0.0586	0.0367	0.125	0.0828	0.0627	0.0382	0.0728	0.0494	0.0524	0.0727	0.068	0.0443	0.0717	0.0619	0.0508	0.0856	0.041	0.0131	0.0543	0.0645	0.0571	0.0849	0.068	0.0443	0.0844	0.0507	0.0619	0.0508	0.0856	0.041	0.0809	0.0685	0.0777	0.0256	0.038	0.0701	0.0622	0.0653	0.0504	0.0569	0.0445	0.0685	0.0522	0.0702	0.1076	0.0656	0.0848
No difference	0.4503	0.492	0.411	0.2472	0.3459	0.3676	0.4413	0.5864	0.4114	0.5018	0.4656	0.478	0.4019	0.4186	0.4406	0.4471	0.4122	0.4908	0.4906	0.5166	0.4622	0.451	0.4502	0.4996	0.4019	0.4186	0.3984	0.5108	0.4471	0.4122	0.4908	0.4906	0.3988	0.4628	0.4154	0.3306	0.6037	0.4232	0.3485	0.5221	0.4474	0.4625	0.4889	0.3316	0.4805	0.3815	0.4068	0.3245	0.3845
A little worse	0.3009	0.2769	0.3236	0.3777	0.3077	0.33	0.3143	0.2584	0.3377	0.2523	0.2621	0.2984	0.3235	0.3462	0.3064	0.3006	0.2864	0.2961	0.3521	0.2098	0.2648	0.2778	0.3725	0.2406	0.3235	0.3462	0.3286	0.2697	0.3006	0.2864	0.2961	0.3521	0.3288	0.3062	0.3229	0.416	0.2574	0.2257	0.2674	0.2805	0.3036	0.2675	0.3345	0.3392	0.2976	0.328	0.2849	0.3446	0.3126
A lot worse	0.1376	0.1205	0.1536	0.2468	0.162	0.166	0.1279	0.0894	0.1359	0.1399	0.1544	0.1077	0.1547	0.1217	0.1389	0.1362	0.2082	0.1177	0.1162	0.0895	0.1797	0.1454	0.0737	0.1343	0.1547	0.1217	0.137	0.1421	0.1362	0.2082	0.1177	0.1162	0.1369	0.126	0.1341	0.2048	0.0811	0.2144	0.2101	0.0926	0.1536	0.1638	0.12	0.1981	0.1308	0.1572	0.1637	0.1511	0.1591
Don't know	0.0101	0.0045	0.0154	0.0251	0.0117	0.0112	0.0101	0.0049	0.0058	0.0158	0.0152	0.0102	0.0095	0.008	0.01	0.0111	0.0083	0.0047	-	0.0755	-	0.0128	0.017	0.0048	0.0095	0.008	0.0124	0.0059	0.0111	0.0083	0.0047	-	0.0061	0.0125	0.0078	0.023	0.0047	0.036	0.0137	0.0107	0.0134	0.0048	0.0121	0.0096	0.0058	0.0126	0.0134	0.0605	0.019
Prefer not to say	0.0078	0.0097	0.0061	0.0149	0.0066	0.0174	0.0079	0.002	0.005	0.0116	0.0054	0.0024	0.0238	0.0118	0.0073	0.0083	0.0095	0.0051	-	0.0125	-	0.0099	-	0.0042	0.0238	0.0118	0.0085	0.0053	0.0083	0.0095	0.0051	-	0.001	0.0063	0.0024	-	0.0022	0.008	0.0533	0.005	0.0033	0.0089	-	0.0094	0.0037	0.0105	0.0038	-	0.0064
Thinking about the recent lockdown imposed by the UK Government, advising everyone to stay at home...Which, if either, of the following apply to you? (Please select all that apply)
Unweighted base	2240	1076	1164	96	309	400	404	1031	1364	876	523	373	192	260	530	1878	108	189	65	77	255	191	169	204	192	260	325	205	1878	108	189	65	891	309	1200	53	648	110	229	1136	271	223	84	509	1635	254	243	72	569
Base	2240	1086.4	1153.6	248.64	327.69	399.43	374	890.24	1276.8	963.2	521.92	360.64	199.41	293.44	508.43	1883.84	107.52	188.16	60.48	72.11	255.18	194.64	157.95	202.69	199.41	293.44	317.36	191.07	1883.84	107.52	188.16	60.48	885.79	310.22	1196.01	131.19	552.68	125.78	234.34	1032.16	272.55	204.31	76.31	635.34	1586.69	284.79	247.19	77.24	609.22
Because of coronavirus, I have helped someone outside my household in the past 7 days	0.2272	0.202	0.2508	0.1202	0.2322	0.2478	0.2919	0.2188	0.239	0.2115	0.2189	0.2628	0.1857	0.1999	0.2446	0.2278	0.219	0.1895	0.34	0.2918	0.2033	0.2124	0.2425	0.2785	0.1857	0.1999	0.2435	0.2465	0.2278	0.219	0.1895	0.34	0.2625	0.2647	0.2631	0.1386	0.1864	0.1584	0.2266	0.2538	0.2094	0.2448	0.1813	0.1967	0.2144	0.2863	0.2634	0.2295	0.2698
Because of coronavirus, I have received help from someone outside my household in the past 7 days	0.13	0.1112	0.1477	0.0751	0.072	0.048	0.0723	0.2276	0.1276	0.1331	0.1359	0.1141	0.1661	0.1242	0.1516	0.1373	0.1149	0.0924	0.0442	0.0702	0.1462	0.1468	0.1256	0.1051	0.1661	0.1242	0.107	0.2257	0.1373	0.1149	0.0924	0.0442	0.0528	0.1122	0.0682	0.0336	0.2864	0.0413	0.1778	0.1378	0.0675	0.2087	0.3268	0.0933	0.1508	0.0771	0.0786	0.0656	0.0762
Neither of these	0.655	0.6998	0.6129	0.7722	0.6972	0.705	0.6535	0.585	0.656	0.6538	0.6583	0.6332	0.6569	0.6786	0.6291	0.6486	0.6486	0.7354	0.6158	0.6239	0.6711	0.6542	0.6422	0.6262	0.6569	0.6786	0.6675	0.5653	0.6486	0.6486	0.7354	0.6158	0.6917	0.6315	0.6761	0.7994	0.5701	0.7934	0.5927	0.6281	0.7301	0.5661	0.5091	0.7095	0.6565	0.6446	0.6684	0.6788	0.6585
Don't know	0.0137	0.0119	0.0153	0.0325	0.0213	0.0184	0.0025	0.0081	0.0074	0.022	0.0088	0.0176	0.0326	0.0267	0.0049	0.0147	0.0175	0.0051	-	0.025	0.0076	0.0043	0.0277	0.0098	0.0326	0.0267	0.0056	0.0038	0.0147	0.0175	0.0051	-	0.0096	0.0192	0.0121	0.0283	-	0.0263	0.0389	0.0127	0.0031	0.0138	0.0266	0.0185	0.0058	0.021	0.0143	0.0262	0.0189
Thinking about other people in the UK who are around the same age as you...Approximately what percentage of people do you think are fully following the UK Government's recommendations to stay at home? (Please type your answer in the box below. If you are unsure, please give your best estimate)
Unweighted base	2240	1076	1164	96	309	400	404	1031	1364	876	523	373	192	260	530	1878	108	189	65	77	255	191	169	204	192	260	325	205	1878	108	189	65	891	309	1200	53	648	110	229	1136	271	223	84	509	1635	254	243	72	569
Base	2240	1086.4	1153.6	248.64	327.69	399.43	374	890.24	1276.8	963.2	521.92	360.64	199.41	293.44	508.43	1883.84	107.52	188.16	60.48	72.11	255.18	194.64	157.95	202.69	199.41	293.44	317.36	191.07	1883.84	107.52	188.16	60.48	885.79	310.22	1196.01	131.19	552.68	125.78	234.34	1032.16	272.55	204.31	76.31	635.34	1586.69	284.79	247.19	77.24	609.22
How often, if at all, have you been bothered by each of the following problems in the last 2 weeks? (Please select one option on each row)
Feeling nervous, anxious or on edge
Unweighted base	2240	1076	1164	96	309	400	404	1031	1364	876	523	373	192	260	530	1878	108	189	65	77	255	191	169	204	192	260	325	205	1878	108	189	65	891	309	1200	53	648	110	229	1136	271	223	84	509	1635	254	243	72	569
Base: All UK adults	2240	1086.4	1153.6	248.64	327.69	399.43	374	890.24	1276.8	963.2	521.92	360.64	199.41	293.44	508.43	1883.84	107.52	188.16	60.48	72.11	255.18	194.64	157.95	202.69	199.41	293.44	317.36	191.07	1883.84	107.52	188.16	60.48	885.79	310.22	1196.01	131.19	552.68	125.78	234.34	1032.16	272.55	204.31	76.31	635.34	1586.69	284.79	247.19	77.24	609.22
Not at all	0.433	0.494	0.3756	0.2423	0.3078	0.3365	0.4226	0.58	0.4219	0.4477	0.4235	0.4728	0.4314	0.4043	0.4286	0.4322	0.4168	0.4547	0.4195	0.42	0.4207	0.4285	0.4686	0.4762	0.4314	0.4043	0.3973	0.4807	0.4322	0.4168	0.4547	0.4195	0.3915	0.4075	0.3957	0.2804	0.6177	0.3	0.3446	0.5001	0.3951	0.476	0.5653	0.3153	0.47	0.3125	0.4028	0.2755	0.3445
Several days	0.3271	0.2839	0.3678	0.3412	0.3766	0.4259	0.3376	0.2562	0.3445	0.3041	0.3334	0.3192	0.317	0.3445	0.3292	0.3296	0.3216	0.2988	0.3489	0.2744	0.3439	0.3415	0.3257	0.3141	0.317	0.3445	0.341	0.3097	0.3296	0.3216	0.2988	0.3489	0.3741	0.3466	0.367	0.3659	0.2439	0.2855	0.3206	0.3048	0.3477	0.2937	0.2366	0.375	0.3117	0.4379	0.3055	0.4314	0.3834
More than half the days	0.0958	0.0922	0.0992	0.1807	0.1244	0.0962	0.0866	0.0653	0.1042	0.0848	0.0895	0.0609	0.0926	0.1194	0.1177	0.0966	0.1242	0.0713	0.0971	0.0737	0.0805	0.1072	0.0598	0.0618	0.0926	0.1194	0.1353	0.0885	0.0966	0.1242	0.0713	0.0971	0.0976	0.1046	0.0995	0.2289	0.0539	0.1435	0.0762	0.0771	0.0677	0.089	0.0241	0.1487	0.0972	0.0938	0.0865	0.1033	0.0921
Nearly every day	0.101	0.0771	0.1234	0.158	0.1324	0.0927	0.1269	0.0663	0.0893	0.1165	0.1101	0.1078	0.0854	0.081	0.0864	0.0961	0.12	0.1319	0.1216	0.1732	0.1255	0.0665	0.0958	0.1171	0.0854	0.081	0.0804	0.0965	0.0961	0.12	0.1319	0.1216	0.0955	0.1035	0.0976	0.0955	0.0579	0.1833	0.1786	0.0767	0.1555	0.1066	0.1171	0.1146	0.0962	0.0914	0.1318	0.0741	0.1056
Don't know	0.0316	0.0408	0.0229	0.0622	0.0471	0.0292	0.0194	0.0235	0.0289	0.0351	0.0331	0.0247	0.0544	0.0371	0.0293	0.0333	0.0078	0.0336	0.0129	0.0456	0.0263	0.0372	0.0396	0.0131	0.0544	0.0371	0.0376	0.0156	0.0333	0.0078	0.0336	0.0129	0.0329	0.0314	0.0325	-	0.0189	0.073	0.0522	0.0336	0.0246	0.0198	0.0333	0.0299	0.0177	0.0612	0.0544	0.0649	0.0589
Prefer not to say	0.0115	0.012	0.011	0.0155	0.0117	0.0195	0.0068	0.0087	0.0113	0.0118	0.0104	0.0146	0.0192	0.0137	0.0087	0.0122	0.0095	0.0098	-	0.0131	0.0031	0.019	0.0105	0.0177	0.0192	0.0137	0.0085	0.0089	0.0122	0.0095	0.0098	-	0.0083	0.0063	0.0078	0.0294	0.0077	0.0147	0.0277	0.0077	0.0094	0.0147	0.0235	0.0165	0.0072	0.0031	0.0189	0.0508	0.0156
Not being able to stop or control worrying
Unweighted base	2240	1076	1164	96	309	400	404	1031	1364	876	523	373	192	260	530	1878	108	189	65	77	255	191	169	204	192	260	325	205	1878	108	189	65	891	309	1200	53	648	110	229	1136	271	223	84	509	1635	254	243	72	569
Base: All UK adults	2240	1086.4	1153.6	248.64	327.69	399.43	374	890.24	1276.8	963.2	521.92	360.64	199.41	293.44	508.43	1883.84	107.52	188.16	60.48	72.11	255.18	194.64	157.95	202.69	199.41	293.44	317.36	191.07	1883.84	107.52	188.16	60.48	885.79	310.22	1196.01	131.19	552.68	125.78	234.34	1032.16	272.55	204.31	76.31	635.34	1586.69	284.79	247.19	77.24	609.22
Not at all	0.556	0.6238	0.4922	0.3512	0.4679	0.5015	0.5732	0.663	0.5605	0.5501	0.5448	0.5825	0.5597	0.5284	0.5422	0.5504	0.5291	0.6334	0.5395	0.5606	0.5403	0.545	0.5944	0.5733	0.5597	0.5284	0.5154	0.5868	0.5504	0.5291	0.6334	0.5395	0.5517	0.5243	0.5446	0.4287	0.6975	0.3892	0.4416	0.6146	0.5144	0.5788	0.6416	0.4662	0.5864	0.4758	0.5197	0.4387	0.4889
Several days	0.2434	0.2112	0.2737	0.285	0.2807	0.3283	0.2333	0.1842	0.2556	0.2272	0.2468	0.2268	0.2328	0.2731	0.2664	0.2509	0.2495	0.1745	0.213	0.1812	0.2637	0.249	0.2332	0.2219	0.2328	0.2731	0.2944	0.2201	0.2509	0.2495	0.1745	0.213	0.2774	0.2703	0.2756	0.2147	0.1631	0.2966	0.2559	0.2096	0.3078	0.2388	0.2333	0.2762	0.2303	0.3028	0.2564	0.3282	0.2872
More than half the days	0.0739	0.0544	0.0922	0.1346	0.1269	0.0594	0.0617	0.0491	0.0765	0.0705	0.084	0.0533	0.073	0.0715	0.0778	0.0733	0.0726	0.0561	0.1489	0.1097	0.0878	0.0694	0.0342	0.0682	0.073	0.0715	0.0715	0.0883	0.0733	0.0726	0.0561	0.1489	0.0675	0.0879	0.0728	0.1578	0.0509	0.0987	0.0733	0.0619	0.0665	0.0701	0.0193	0.1045	0.0752	0.0619	0.0882	0.0758	0.0743
Nearly every day	0.076	0.0534	0.0973	0.0985	0.0788	0.0749	0.091	0.0629	0.0603	0.0969	0.0707	0.0925	0.0643	0.0876	0.0666	0.0757	0.1129	0.0646	0.0558	0.0675	0.0803	0.0593	0.075	0.1061	0.0643	0.0876	0.0666	0.0665	0.0757	0.1129	0.0646	0.0558	0.0652	0.083	0.0698	0.1101	0.0485	0.0914	0.1451	0.0728	0.0837	0.0772	0.0476	0.0816	0.0711	0.0902	0.0757	0.0805	0.0831
Don't know	0.039	0.0465	0.0319	0.1004	0.0373	0.0242	0.0321	0.032	0.0371	0.0415	0.0456	0.0329	0.0556	0.0294	0.0344	0.0387	0.0179	0.0528	0.0428	0.0679	0.0219	0.0684	0.0589	0.0127	0.0556	0.0294	0.0372	0.0298	0.0387	0.0179	0.0528	0.0428	0.0327	0.0281	0.0315	0.0593	0.0336	0.073	0.0601	0.0344	0.0156	0.0302	0.0454	0.0495	0.0288	0.0591	0.05	0.0401	0.053
Prefer not to say	0.0117	0.0106	0.0126	0.0302	0.0084	0.0117	0.0088	0.0089	0.01	0.0138	0.008	0.0119	0.0146	0.01	0.0125	0.011	0.018	0.0185	-	0.0131	0.006	0.0089	0.0044	0.0177	0.0146	0.01	0.0149	0.0085	0.011	0.018	0.0185	-	0.0054	0.0063	0.0057	0.0294	0.0063	0.0511	0.0238	0.0067	0.0119	0.005	0.0127	0.0219	0.0082	0.0103	0.01	0.0369	0.0135
Little interest or pleasure in doing things
Unweighted base	2240	1076	1164	96	309	400	404	1031	1364	876	523	373	192	260	530	1878	108	189	65	77	255	191	169	204	192	260	325	205	1878	108	189	65	891	309	1200	53	648	110	229	1136	271	223	84	509	1635	254	243	72	569
Base: All UK adults	2240	1086.4	1153.6	248.64	327.69	399.43	374	890.24	1276.8	963.2	521.92	360.64	199.41	293.44	508.43	1883.84	107.52	188.16	60.48	72.11	255.18	194.64	157.95	202.69	199.41	293.44	317.36	191.07	1883.84	107.52	188.16	60.48	885.79	310.22	1196.01	131.19	552.68	125.78	234.34	1032.16	272.55	204.31	76.31	635.34	1586.69	284.79	247.19	77.24	609.22
Not at all	0.4806	0.5144	0.4487	0.2515	0.3774	0.3936	0.4833	0.6204	0.4897	0.4685	0.4612	0.5057	0.4647	0.4402	0.5051	0.4787	0.4707	0.5102	0.4651	0.4391	0.4601	0.4708	0.4701	0.5335	0.4647	0.4402	0.4895	0.531	0.4787	0.4707	0.5102	0.4651	0.4641	0.4717	0.4661	0.2301	0.6598	0.2998	0.3689	0.5741	0.5047	0.4676	0.5163	0.3215	0.5113	0.4065	0.4354	0.3554	0.4118
Several days	0.2745	0.2507	0.297	0.3013	0.3166	0.3553	0.2627	0.2203	0.291	0.2528	0.2812	0.277	0.2691	0.3057	0.2659	0.2788	0.1994	0.2741	0.2763	0.2825	0.2653	0.3016	0.3347	0.232	0.2691	0.3057	0.2807	0.2415	0.2788	0.1994	0.2741	0.2763	0.3004	0.3349	0.3094	0.3781	0.1943	0.25	0.2413	0.2479	0.2747	0.2535	0.2908	0.3258	0.2687	0.3079	0.2794	0.3121	0.2968
More than half the days	0.0989	0.0898	0.1075	0.118	0.1259	0.1193	0.1178	0.0665	0.0941	0.1053	0.0993	0.0873	0.0945	0.0839	0.105	0.0956	0.0893	0.1173	0.1598	0.1178	0.1104	0.078	0.0566	0.1111	0.0945	0.0839	0.096	0.12	0.0956	0.0893	0.1173	0.1598	0.1048	0.0913	0.1013	0.0865	0.0561	0.1739	0.154	0.0631	0.1262	0.1341	0.0958	0.1308	0.0943	0.1018	0.1261	0.1306	0.1153
Nearly every day	0.0982	0.097	0.0993	0.2276	0.1093	0.0829	0.0914	0.0677	0.0857	0.1148	0.1041	0.0896	0.1031	0.1162	0.0839	0.0976	0.1947	0.0667	0.0411	0.1293	0.1235	0.0692	0.0909	0.0886	0.1031	0.1162	0.0893	0.075	0.0976	0.1947	0.0667	0.0411	0.0872	0.053	0.0783	0.2492	0.0705	0.1718	0.1409	0.0735	0.0495	0.106	0.0744	0.1608	0.097	0.1038	0.081	0.1264	0.0974
Don't know	0.0359	0.0377	0.0341	0.078	0.0575	0.0341	0.0327	0.0183	0.0294	0.0445	0.0436	0.0305	0.0541	0.0407	0.0261	0.037	0.0364	0.0218	0.0427	0.014	0.0273	0.076	0.0477	0.017	0.0541	0.0407	0.0296	0.0203	0.037	0.0364	0.0218	0.0427	0.0351	0.0378	0.0358	0.0267	0.0147	0.0735	0.0711	0.0311	0.0354	0.0337	0.0101	0.0428	0.0226	0.0617	0.0645	0.0385	0.0599
Prefer not to say	0.0119	0.0104	0.0134	0.0237	0.0133	0.0149	0.0121	0.0068	0.0102	0.0142	0.0105	0.01	0.0146	0.0132	0.0139	0.0122	0.0095	0.0098	0.0149	0.0173	0.0134	0.0044	-	0.0177	0.0146	0.0132	0.0149	0.0123	0.0122	0.0095	0.0098	0.0149	0.0083	0.0115	0.0091	0.0294	0.0046	0.0309	0.0238	0.0103	0.0094	0.005	0.0127	0.0183	0.0062	0.0183	0.0136	0.0369	0.0188
Feeling down, depressed, or hopeless
Unweighted base	2240	1076	1164	96	309	400	404	1031	1364	876	523	373	192	260	530	1878	108	189	65	77	255	191	169	204	192	260	325	205	1878	108	189	65	891	309	1200	53	648	110	229	1136	271	223	84	509	1635	254	243	72	569
Base: All UK adults	2240	1086.4	1153.6	248.64	327.69	399.43	374	890.24	1276.8	963.2	521.92	360.64	199.41	293.44	508.43	1883.84	107.52	188.16	60.48	72.11	255.18	194.64	157.95	202.69	199.41	293.44	317.36	191.07	1883.84	107.52	188.16	60.48	885.79	310.22	1196.01	131.19	552.68	125.78	234.34	1032.16	272.55	204.31	76.31	635.34	1586.69	284.79	247.19	77.24	609.22
Not at all	0.4833	0.5326	0.4368	0.2626	0.3644	0.4024	0.5124	0.6127	0.4775	0.4908	0.4912	0.4826	0.4967	0.4371	0.4815	0.4791	0.5072	0.515	0.4713	0.4855	0.4767	0.5125	0.4333	0.521	0.4967	0.4371	0.4719	0.4974	0.4791	0.5072	0.515	0.4713	0.4663	0.4571	0.4639	0.3231	0.6454	0.3107	0.3822	0.5612	0.4553	0.4819	0.5126	0.3594	0.5161	0.3897	0.4351	0.3996	0.4094
Several days	0.2969	0.2616	0.3302	0.3553	0.3779	0.3455	0.2725	0.2393	0.3254	0.2592	0.2699	0.301	0.2974	0.3239	0.3106	0.2982	0.249	0.3055	0.3165	0.246	0.2923	0.2495	0.3548	0.2592	0.2974	0.3239	0.332	0.275	0.2982	0.249	0.3055	0.3165	0.3263	0.3263	0.3263	0.3554	0.2173	0.3133	0.2936	0.2626	0.3501	0.2708	0.2923	0.3399	0.2877	0.3813	0.2753	0.2917	0.3269
More than half the days	0.091	0.0803	0.1011	0.1576	0.0887	0.1024	0.109	0.0607	0.0864	0.0972	0.0937	0.0684	0.0788	0.0999	0.094	0.0883	0.1586	0.077	0.0996	0.1336	0.0705	0.1092	0.0749	0.0633	0.0788	0.0999	0.0857	0.1077	0.0883	0.1586	0.077	0.0996	0.0826	0.1187	0.092	0.1232	0.0686	0.1299	0.1003	0.0698	0.065	0.0961	0.0905	0.1362	0.0837	0.0879	0.1176	0.1342	0.1058
Nearly every day	0.0924	0.0884	0.0962	0.162	0.1134	0.1066	0.0857	0.0616	0.074	0.1167	0.1108	0.0959	0.09	0.0901	0.0885	0.0965	0.068	0.0771	0.0548	0.0763	0.1382	0.0876	0.0884	0.1016	0.09	0.0901	0.0822	0.099	0.0965	0.068	0.0771	0.0548	0.0938	0.0658	0.0865	0.1691	0.0458	0.1676	0.1489	0.0651	0.1001	0.1202	0.092	0.1273	0.0892	0.0982	0.1056	0.0695	0.0976
Don't know	0.0256	0.028	0.0232	0.0471	0.0423	0.0243	0.016	0.018	0.0264	0.0245	0.0264	0.0356	0.0179	0.0384	0.0186	0.027	0.0078	0.0156	0.0429	0.0456	0.013	0.0369	0.039	0.033	0.0179	0.0384	0.0196	0.0169	0.027	0.0078	0.0156	0.0429	0.0263	0.0207	0.0249	-	0.0167	0.0637	0.0437	0.0323	0.021	0.0163	-	0.0235	0.0173	0.0398	0.0462	0.0543	0.0442
Prefer not to say	0.0108	0.0091	0.0124	0.0155	0.0133	0.0188	0.0043	0.0078	0.0103	0.0116	0.008	0.0165	0.0192	0.0105	0.0068	0.0109	0.0095	0.0098	0.0149	0.0131	0.0093	0.0044	0.0096	0.0219	0.0192	0.0105	0.0085	0.004	0.0109	0.0095	0.0098	0.0149	0.0048	0.0115	0.0065	0.0294	0.0062	0.0147	0.0313	0.009	0.0085	0.0147	0.0127	0.0136	0.0061	0.0031	0.0201	0.0508	0.0161
In general, would you say your health is?
Unweighted base	2240	1076	1164	96	309	400	404	1031	1364	876	523	373	192	260	530	1878	108	189	65	77	255	191	169	204	192	260	325	205	1878	108	189	65	891	309	1200	53	648	110	229	1136	271	223	84	509	1635	254	243	72	569
Base: All UK adults	2240	1086.4	1153.6	248.64	327.69	399.43	374	890.24	1276.8	963.2	521.92	360.64	199.41	293.44	508.43	1883.84	107.52	188.16	60.48	72.11	255.18	194.64	157.95	202.69	199.41	293.44	317.36	191.07	1883.84	107.52	188.16	60.48	885.79	310.22	1196.01	131.19	552.68	125.78	234.34	1032.16	272.55	204.31	76.31	635.34	1586.69	284.79	247.19	77.24	609.22
Excellent	0.0574	0.062	0.0532	0.0299	0.0644	0.0613	0.0678	0.0565	0.0663	0.0457	0.0505	0.0538	0.0558	0.0463	0.063	0.0544	0.0739	0.0699	0.084	-	0.0748	0.0374	0.0569	0.0514	0.0558	0.0463	0.0762	0.0411	0.0544	0.0739	0.0699	0.084	0.0745	0.0532	0.069	0.0428	0.0588	0.0218	0.0226	0.0655	0.0791	0.0394	0.0575	0.0414	0.0555	0.0831	0.0468	0.0692	0.0666
Very good	0.2675	0.2495	0.2844	0.2438	0.2758	0.2501	0.2519	0.2853	0.307	0.2151	0.3151	0.2434	0.2048	0.2375	0.286	0.2697	0.2418	0.2813	0.1989	0.3311	0.295	0.3354	0.2099	0.2694	0.2048	0.2375	0.2722	0.3091	0.2697	0.2418	0.2813	0.1989	0.2894	0.2796	0.2869	0.3264	0.2871	0.1879	0.1317	0.2943	0.2495	0.2439	0.1778	0.2521	0.2749	0.2641	0.2746	0.2287	0.2639
Good	0.3563	0.3777	0.3361	0.5055	0.3824	0.3743	0.31	0.3164	0.3843	0.3192	0.3217	0.366	0.3724	0.4132	0.3509	0.3577	0.3635	0.3137	0.4324	0.2725	0.3127	0.3517	0.3746	0.3594	0.3724	0.4132	0.3476	0.3565	0.3577	0.3635	0.3137	0.4324	0.3644	0.4003	0.3737	0.4374	0.3017	0.3398	0.3597	0.3482	0.3636	0.3439	0.256	0.3859	0.3428	0.3935	0.4096	0.327	0.3916
Fair	0.2192	0.2186	0.2197	0.138	0.1904	0.2036	0.2616	0.2417	0.1812	0.2695	0.193	0.2803	0.2582	0.2049	0.2067	0.2222	0.2124	0.2105	0.1652	0.2441	0.2069	0.1558	0.2649	0.2924	0.2582	0.2049	0.2099	0.2015	0.2222	0.2124	0.2105	0.1652	0.2117	0.2036	0.2096	0.1342	0.2504	0.234	0.2344	0.2079	0.2474	0.226	0.3921	0.1978	0.2287	0.172	0.2088	0.191	0.1894
Poor	0.0853	0.0805	0.0898	0.0495	0.0629	0.0928	0.0978	0.0949	0.0524	0.1288	0.0997	0.0522	0.0943	0.0639	0.0887	0.0815	0.1083	0.1049	0.102	0.1208	0.0891	0.1058	0.0839	0.0274	0.0943	0.0639	0.089	0.0881	0.0815	0.1083	0.1049	0.102	0.0537	0.0398	0.0501	0.0283	0.0984	0.1666	0.2219	0.0719	0.0604	0.1377	0.1046	0.0983	0.0903	0.0714	0.0503	0.1197	0.069
Don't know	0.0085	0.0065	0.0104	0.0257	0.0138	0.0102	0.0032	0.0031	0.0054	0.0126	0.0111	0.0043	-	0.0303	0.0017	0.0091	-	0.0099	-	0.014	0.0114	0.0097	0.0097	-	-	0.0303	0.0027	-	0.0091	-	0.0099	-	0.003	0.0115	0.0052	0.0165	0.0037	0.0429	0.0133	0.007	-	0.0041	0.012	0.0142	0.0066	0.0082	-	0.0529	0.0105
Prefer not to say	0.0058	0.0052	0.0064	0.0076	0.0104	0.0077	0.0078	0.002	0.0034	0.0091	0.0089	-	0.0146	0.0038	0.003	0.0054	-	0.0098	0.0176	0.0173	0.01	0.0044	-	-	0.0146	0.0038	0.0025	0.0038	0.0054	-	0.0098	0.0176	0.0032	0.0119	0.0054	0.0144	-	0.007	0.0163	0.0053	-	0.005	-	0.0104	0.0013	0.0077	0.0099	0.0114	0.0091
Thinking about going out in public in the current situation (i.e. not including any healthcare, key work, etc.)...To what extent do you agree or disagree with the following statements about wearing masks? (Please select one option on each row)
Wearing a mask can help to protect me from getting coronavirus
Unweighted base	2240	1076	1164	96	309	400	404	1031	1364	876	523	373	192	260	530	1878	108	189	65	77	255	191	169	204	192	260	325	205	1878	108	189	65	891	309	1200	53	648	110	229	1136	271	223	84	509	1635	254	243	72	569
Base: All UK adults	2240	1086.4	1153.6	248.64	327.69	399.43	374	890.24	1276.8	963.2	521.92	360.64	199.41	293.44	508.43	1883.84	107.52	188.16	60.48	72.11	255.18	194.64	157.95	202.69	199.41	293.44	317.36	191.07	1883.84	107.52	188.16	60.48	885.79	310.22	1196.01	131.19	552.68	125.78	234.34	1032.16	272.55	204.31	76.31	635.34	1586.69	284.79	247.19	77.24	609.22
Strongly agree	0.0973	0.0853	0.1086	0.1193	0.1103	0.0806	0.0848	0.0992	0.0956	0.0997	0.1042	0.0828	0.0699	0.1087	0.1041	0.0971	0.138	0.0939	0.0419	0.1047	0.1103	0.0959	0.0629	0.0983	0.0699	0.1087	0.1043	0.1037	0.0971	0.138	0.0939	0.0419	0.0855	0.0762	0.0831	0.0955	0.0959	0.1737	0.1334	0.089	0.1091	0.1246	0.0629	0.1011	0.0911	0.0724	0.1505	0.1433	0.1131
Tend to agree	0.2773	0.2926	0.2628	0.3199	0.2861	0.3056	0.2615	0.256	0.2836	0.2688	0.2669	0.2557	0.2933	0.2311	0.2979	0.2703	0.3483	0.2548	0.4365	0.2838	0.2905	0.2297	0.3082	0.2148	0.2933	0.2311	0.3208	0.2597	0.2703	0.3483	0.2548	0.4365	0.3234	0.2502	0.3044	0.3184	0.2551	0.2346	0.1907	0.276	0.3104	0.2474	0.2584	0.2795	0.2706	0.3457	0.2503	0.2941	0.3004
Neither agree nor disagree	0.253	0.263	0.2436	0.1764	0.2379	0.2604	0.2643	0.2718	0.2298	0.2837	0.271	0.2683	0.2562	0.2863	0.241	0.2632	0.2057	0.2109	0.1499	0.2449	0.2621	0.2922	0.268	0.2685	0.2562	0.2863	0.2379	0.2462	0.2632	0.2057	0.2109	0.1499	0.2155	0.2934	0.2357	0.2451	0.2739	0.2724	0.2856	0.2608	0.2397	0.2355	0.2811	0.2434	0.2526	0.2541	0.248	0.2714	0.2538
Tend to disagree	0.2351	0.2223	0.2471	0.2764	0.1895	0.2275	0.237	0.2429	0.2563	0.2068	0.2149	0.2574	0.2428	0.2483	0.2388	0.2376	0.163	0.2659	0.1872	0.2584	0.2081	0.2076	0.2483	0.2644	0.2428	0.2483	0.2373	0.2413	0.2376	0.163	0.2659	0.1872	0.2275	0.2802	0.2412	0.2139	0.2402	0.1645	0.2412	0.2389	0.2139	0.2561	0.2471	0.2278	0.2428	0.217	0.2277	0.1575	0.2138
Strongly disagree	0.0914	0.0942	0.0887	0.0494	0.1055	0.092	0.1005	0.0937	0.0871	0.0971	0.0948	0.0975	0.0943	0.0589	0.0893	0.0882	0.0663	0.1204	0.1444	0.0636	0.0999	0.0995	0.0659	0.1221	0.0943	0.0589	0.0779	0.1084	0.0882	0.0663	0.1204	0.1444	0.1017	0.0646	0.0921	0.0612	0.0903	0.1195	0.0918	0.0903	0.0859	0.1	0.1293	0.0908	0.0985	0.0854	0.0778	0.0372	0.0762
Don't know	0.046	0.0426	0.0492	0.0586	0.0708	0.0339	0.0519	0.0363	0.0476	0.044	0.0483	0.0384	0.0434	0.0667	0.0288	0.0435	0.0788	0.0541	0.0401	0.0446	0.029	0.0751	0.0467	0.032	0.0434	0.0667	0.0217	0.0406	0.0435	0.0788	0.0541	0.0401	0.0463	0.0354	0.0434	0.0659	0.0446	0.0352	0.0572	0.045	0.0411	0.0363	0.0212	0.0573	0.0444	0.0254	0.0457	0.0965	0.0427
Wearing a mask can help to prevent me infecting other people with coronavirus if I happen to have it
Unweighted base	2240	1076	1164	96	309	400	404	1031	1364	876	523	373	192	260	530	1878	108	189	65	77	255	191	169	204	192	260	325	205	1878	108	189	65	891	309	1200	53	648	110	229	1136	271	223	84	509	1635	254	243	72	569
Base: All UK adults	2240	1086.4	1153.6	248.64	327.69	399.43	374	890.24	1276.8	963.2	521.92	360.64	199.41	293.44	508.43	1883.84	107.52	188.16	60.48	72.11	255.18	194.64	157.95	202.69	199.41	293.44	317.36	191.07	1883.84	107.52	188.16	60.48	885.79	310.22	1196.01	131.19	552.68	125.78	234.34	1032.16	272.55	204.31	76.31	635.34	1586.69	284.79	247.19	77.24	609.22
Strongly agree	0.3093	0.2932	0.3245	0.2974	0.3127	0.2749	0.2685	0.344	0.3097	0.3088	0.2855	0.3059	0.3294	0.3548	0.3204	0.3143	0.2775	0.2922	0.2663	0.3511	0.2885	0.2572	0.3094	0.3032	0.3294	0.3548	0.3202	0.3208	0.3143	0.2775	0.2922	0.2663	0.2779	0.303	0.2844	0.3629	0.3392	0.3024	0.34	0.3084	0.2929	0.328	0.3282	0.3091	0.3144	0.3056	0.291	0.3188	0.3013
Tend to agree	0.4623	0.4686	0.4564	0.525	0.425	0.4525	0.4574	0.465	0.4836	0.434	0.4744	0.43	0.3948	0.4341	0.4851	0.4541	0.4966	0.5177	0.4846	0.406	0.4969	0.4702	0.4122	0.4439	0.3948	0.4341	0.497	0.4655	0.4541	0.4966	0.5177	0.4846	0.475	0.4441	0.467	0.4943	0.4727	0.4202	0.4187	0.4773	0.4466	0.3938	0.4775	0.4718	0.4656	0.4652	0.4492	0.4868	0.4615
Neither agree nor disagree	0.1181	0.1208	0.1155	0.0689	0.1229	0.1362	0.1424	0.1117	0.0976	0.1451	0.1282	0.1356	0.1494	0.1031	0.0958	0.1192	0.1331	0.1018	0.1058	0.1433	0.0987	0.1613	0.1239	0.1448	0.1494	0.1031	0.1021	0.0855	0.1192	0.1331	0.1018	0.1058	0.125	0.1454	0.1303	0.0392	0.103	0.1732	0.1056	0.1186	0.1353	0.1443	0.1261	0.0993	0.1157	0.1118	0.1377	0.122	0.1236
Tend to disagree	0.0481	0.0492	0.047	0.0084	0.0728	0.0573	0.0604	0.0407	0.048	0.0482	0.0467	0.0673	0.0494	0.0462	0.0507	0.0519	0.0335	0.0193	0.0436	0.0442	0.0514	0.0413	0.0767	0.0599	0.0494	0.0462	0.055	0.0435	0.0519	0.0335	0.0193	0.0436	0.0552	0.0503	0.054	-	0.0488	0.0237	0.0564	0.0456	0.051	0.067	0.0258	0.0462	0.0484	0.0493	0.0573	0.0093	0.0475
Strongly disagree	0.0273	0.035	0.02	0.0442	0.0237	0.0372	0.027	0.0195	0.0281	0.0262	0.0357	0.0251	0.0362	0.0173	0.0253	0.028	0.0077	0.03	0.0298	0.0274	0.0433	0.0288	0.0241	0.0258	0.0362	0.0173	0.0125	0.0466	0.028	0.0077	0.03	0.0298	0.0277	0.0215	0.0261	0.0556	0.017	0.047	0.0313	0.014	0.0296	0.0257	0.0209	0.0441	0.0266	0.0286	0.0171	0.0224	0.0231
Don't know	0.0349	0.0332	0.0366	0.056	0.0428	0.0419	0.0444	0.0191	0.0329	0.0376	0.0296	0.0361	0.0408	0.0445	0.0227	0.0325	0.0516	0.0389	0.0699	0.0281	0.0212	0.0412	0.0537	0.0224	0.0408	0.0445	0.0133	0.0382	0.0325	0.0516	0.0389	0.0699	0.0391	0.0358	0.0383	0.048	0.0194	0.0336	0.0479	0.0362	0.0445	0.0412	0.0215	0.0294	0.0293	0.0395	0.0477	0.0407	0.043
Only health and other key workers should wear masks, even if there is an unlimited supply
Unweighted base	2240	1076	1164	96	309	400	404	1031	1364	876	523	373	192	260	530	1878	108	189	65	77	255	191	169	204	192	260	325	205	1878	108	189	65	891	309	1200	53	648	110	229	1136	271	223	84	509	1635	254	243	72	569
Base: All UK adults	2240	1086.4	1153.6	248.64	327.69	399.43	374	890.24	1276.8	963.2	521.92	360.64	199.41	293.44	508.43	1883.84	107.52	188.16	60.48	72.11	255.18	194.64	157.95	202.69	199.41	293.44	317.36	191.07	1883.84	107.52	188.16	60.48	885.79	310.22	1196.01	131.19	552.68	125.78	234.34	1032.16	272.55	204.31	76.31	635.34	1586.69	284.79	247.19	77.24	609.22
Strongly agree	0.0941	0.0976	0.0909	0.0854	0.0837	0.1	0.0927	0.0983	0.0789	0.1143	0.1223	0.0876	0.1289	0.0964	0.0735	0.0992	0.0517	0.0763	0.0686	0.0523	0.1355	0.1309	0.0742	0.098	0.1289	0.0964	0.0731	0.0743	0.0992	0.0517	0.0763	0.0686	0.1005	0.1013	0.1007	0.0155	0.088	0.1464	0.0911	0.0974	0.0787	0.0757	0.1014	0.0976	0.0927	0.0939	0.1082	0.0595	0.0953
Tend to agree	0.1568	0.1782	0.1367	0.1716	0.135	0.1355	0.1847	0.1587	0.1587	0.1543	0.188	0.1446	0.1735	0.1338	0.1582	0.1617	0.0893	0.136	0.1916	0.2113	0.1656	0.2088	0.1253	0.1596	0.1735	0.1338	0.1548	0.1637	0.1617	0.0893	0.136	0.1916	0.1786	0.1741	0.1774	0.1125	0.1541	0.1093	0.1086	0.157	0.1411	0.191	0.1155	0.1606	0.1422	0.2088	0.189	0.1953	0.1991
Neither agree nor disagree	0.2189	0.1997	0.2371	0.1899	0.2177	0.2104	0.2139	0.2335	0.1937	0.2524	0.2072	0.2549	0.1982	0.169	0.2108	0.2104	0.2448	0.2637	0.3002	0.2243	0.203	0.2064	0.2397	0.2667	0.1982	0.169	0.22	0.1955	0.2104	0.2448	0.2637	0.3002	0.1959	0.2392	0.2071	0.1671	0.2271	0.2827	0.2549	0.2358	0.2074	0.256	0.2277	0.175	0.2218	0.2023	0.2171	0.2171	0.2102
Tend to disagree	0.2946	0.2937	0.2955	0.2903	0.279	0.2933	0.3116	0.295	0.3149	0.2678	0.2974	0.2981	0.2557	0.3369	0.3003	0.3001	0.2773	0.2704	0.2315	0.3126	0.3086	0.277	0.3149	0.285	0.2557	0.3369	0.3057	0.2914	0.3001	0.2773	0.2704	0.2315	0.3055	0.2583	0.2932	0.3403	0.3088	0.2446	0.2696	0.3009	0.3079	0.2437	0.3289	0.2949	0.3001	0.2886	0.2878	0.2737	0.2864
Strongly disagree	0.1941	0.1968	0.1915	0.2199	0.2027	0.2148	0.1635	0.1872	0.212	0.1703	0.1521	0.1759	0.2083	0.1956	0.2217	0.1882	0.2618	0.2188	0.1809	0.126	0.1585	0.1535	0.2059	0.1525	0.2083	0.1956	0.2105	0.2402	0.1882	0.2618	0.2188	0.1809	0.1775	0.1862	0.1797	0.3024	0.1954	0.1718	0.2155	0.1649	0.2376	0.1986	0.2155	0.222	0.2097	0.178	0.1256	0.1905	0.1583
Don't know	0.0414	0.034	0.0483	0.0429	0.0819	0.0459	0.0335	0.0273	0.0418	0.0408	0.0329	0.039	0.0354	0.0683	0.0355	0.0406	0.0751	0.0349	0.0272	0.0735	0.0288	0.0233	0.04	0.0382	0.0354	0.0683	0.0359	0.0349	0.0406	0.0751	0.0349	0.0272	0.042	0.0409	0.0417	0.0621	0.0267	0.0453	0.0603	0.0441	0.0274	0.035	0.011	0.0499	0.0334	0.0284	0.0723	0.064	0.0507
The Government should advise everyone in the UK to wear masks
Unweighted base	2240	1076	1164	96	309	400	404	1031	1364	876	523	373	192	260	530	1878	108	189	65	77	255	191	169	204	192	260	325	205	1878	108	189	65	891	309	1200	53	648	110	229	1136	271	223	84	509	1635	254	243	72	569
Base: All UK adults	2240	1086.4	1153.6	248.64	327.69	399.43	374	890.24	1276.8	963.2	521.92	360.64	199.41	293.44	508.43	1883.84	107.52	188.16	60.48	72.11	255.18	194.64	157.95	202.69	199.41	293.44	317.36	191.07	1883.84	107.52	188.16	60.48	885.79	310.22	1196.01	131.19	552.68	125.78	234.34	1032.16	272.55	204.31	76.31	635.34	1586.69	284.79	247.19	77.24	609.22
Strongly agree	0.1655	0.1452	0.1847	0.2167	0.1279	0.1636	0.1457	0.1742	0.1636	0.168	0.1372	0.1512	0.1786	0.1999	0.18	0.1656	0.1952	0.1507	0.1568	0.1386	0.1532	0.1158	0.1448	0.1561	0.1786	0.1999	0.1925	0.1592	0.1656	0.1952	0.1507	0.1568	0.1289	0.1713	0.1399	0.2405	0.1768	0.2144	0.2012	0.1557	0.1478	0.176	0.1981	0.184	0.1563	0.2004	0.136	0.2624	0.1821
Tend to agree	0.244	0.2633	0.2258	0.3554	0.2385	0.2267	0.2067	0.2383	0.2547	0.2298	0.2467	0.2564	0.2045	0.2281	0.2524	0.2427	0.2552	0.2684	0.1874	0.2318	0.2498	0.2482	0.287	0.2325	0.2045	0.2281	0.2492	0.2577	0.2427	0.2552	0.2684	0.1874	0.2601	0.2096	0.247	0.3754	0.2527	0.2025	0.1567	0.2425	0.2364	0.2055	0.2195	0.2692	0.2429	0.2644	0.2472	0.239	0.2542
Neither agree nor disagree	0.2482	0.2268	0.2684	0.1465	0.2664	0.2524	0.2519	0.2665	0.231	0.2711	0.2492	0.2727	0.2724	0.2152	0.228	0.2451	0.2921	0.2247	0.3394	0.3417	0.2266	0.2445	0.2778	0.2688	0.2724	0.2152	0.225	0.2329	0.2451	0.2921	0.2247	0.3394	0.2201	0.2749	0.2343	0.1481	0.2727	0.2607	0.3109	0.2668	0.3098	0.2447	0.2119	0.1889	0.2465	0.2176	0.2891	0.2247	0.2475
Tend to disagree	0.1698	0.1774	0.1626	0.1404	0.1581	0.1713	0.1901	0.1731	0.1765	0.1609	0.1742	0.1481	0.1833	0.1607	0.1859	0.1712	0.1433	0.1794	0.1423	0.2106	0.1832	0.1489	0.1077	0.1796	0.1833	0.1607	0.2021	0.1589	0.1712	0.1433	0.1794	0.1423	0.1889	0.1736	0.1849	0.0891	0.1699	0.1431	0.1517	0.1691	0.1646	0.1687	0.225	0.169	0.1846	0.1362	0.1472	0.1367	0.1408
Strongly disagree	0.0981	0.124	0.0737	0.0879	0.107	0.1151	0.0959	0.091	0.0944	0.103	0.116	0.0961	0.0973	0.094	0.0941	0.1009	0.0436	0.1035	0.092	0.0653	0.1241	0.1243	0.0658	0.1197	0.0973	0.094	0.0866	0.1065	0.1009	0.0436	0.1035	0.092	0.1191	0.0826	0.1096	0.0848	0.0728	0.119	0.0955	0.0846	0.0755	0.1222	0.1119	0.1175	0.1065	0.0966	0.0756	0.0118	0.0773
Don't know	0.0744	0.0633	0.0849	0.0531	0.1021	0.071	0.1096	0.0569	0.0798	0.0672	0.0766	0.0756	0.0639	0.1021	0.0597	0.0745	0.0707	0.0733	0.0822	0.0122	0.063	0.1184	0.1168	0.0434	0.0639	0.1021	0.0446	0.0847	0.0745	0.0707	0.0733	0.0822	0.083	0.0881	0.0843	0.0621	0.055	0.0602	0.084	0.0813	0.0658	0.0829	0.0334	0.0714	0.0632	0.0848	0.1048	0.1254	0.0981
The Government should ban wearing masks unless you are a health or other key worker, even if there is an unlimited supply
Unweighted base	2240	1076	1164	96	309	400	404	1031	1364	876	523	373	192	260	530	1878	108	189	65	77	255	191	169	204	192	260	325	205	1878	108	189	65	891	309	1200	53	648	110	229	1136	271	223	84	509	1635	254	243	72	569
Base: All UK adults	2240	1086.4	1153.6	248.64	327.69	399.43	374	890.24	1276.8	963.2	521.92	360.64	199.41	293.44	508.43	1883.84	107.52	188.16	60.48	72.11	255.18	194.64	157.95	202.69	199.41	293.44	317.36	191.07	1883.84	107.52	188.16	60.48	885.79	310.22	1196.01	131.19	552.68	125.78	234.34	1032.16	272.55	204.31	76.31	635.34	1586.69	284.79	247.19	77.24	609.22
Strongly agree	0.0369	0.0383	0.0356	0.0238	0.0548	0.0484	0.0385	0.0282	0.0329	0.0422	0.0522	0.0384	0.0507	0.0437	0.0207	0.0396	0.0265	0.0234	0.0149	0.014	0.0444	0.0764	0.0296	0.0452	0.0507	0.0437	0.0157	0.0291	0.0396	0.0265	0.0234	0.0149	0.0509	0.037	0.0473	-	0.0226	0.049	0.0319	0.031	0.036	0.0514	0.0118	0.0448	0.0373	0.0385	0.0433	0.0128	0.0372
Tend to agree	0.0757	0.0863	0.0657	0.1102	0.0777	0.0799	0.066	0.0675	0.0745	0.0772	0.0971	0.0781	0.0449	0.0544	0.0632	0.0721	0.0593	0.0916	0.1663	0.0909	0.0994	0.0964	0.0701	0.0843	0.0449	0.0544	0.0767	0.0408	0.0721	0.0593	0.0916	0.1663	0.0901	0.0679	0.0843	0.0428	0.0681	0.0999	0.0551	0.0719	0.0547	0.0926	0.022	0.0877	0.0658	0.1054	0.1066	0.0669	0.101
Neither agree nor disagree	0.212	0.1999	0.2234	0.1493	0.2181	0.1964	0.2201	0.2308	0.1856	0.2469	0.2541	0.2075	0.2744	0.1672	0.1863	0.2155	0.1703	0.2097	0.1839	0.3505	0.2291	0.2511	0.1986	0.2144	0.2744	0.1672	0.1873	0.1847	0.2155	0.1703	0.2097	0.1839	0.1931	0.279	0.2154	0.1454	0.2262	0.1917	0.2092	0.2355	0.2291	0.2133	0.233	0.1611	0.2105	0.2252	0.2293	0.223	0.2265
Tend to disagree	0.2675	0.2522	0.2818	0.206	0.2508	0.2384	0.3084	0.2866	0.2736	0.2593	0.2608	0.2742	0.227	0.2716	0.2624	0.2619	0.3132	0.2778	0.3274	0.2086	0.3069	0.2196	0.2824	0.2678	0.227	0.2716	0.2605	0.2655	0.2619	0.3132	0.2778	0.3274	0.2568	0.2794	0.2627	0.2243	0.2858	0.2771	0.2675	0.2797	0.2812	0.2524	0.3796	0.2379	0.2727	0.2593	0.2676	0.1794	0.2525
Strongly disagree	0.3571	0.3799	0.3357	0.455	0.3099	0.3837	0.3231	0.3495	0.382	0.3241	0.282	0.3471	0.363	0.3981	0.42	0.3584	0.3591	0.3684	0.2792	0.2621	0.2732	0.301	0.37	0.3292	0.363	0.3981	0.4087	0.4387	0.3584	0.3591	0.3684	0.2792	0.35	0.2983	0.3366	0.5254	0.3576	0.3533	0.3684	0.3281	0.3574	0.3484	0.3217	0.4118	0.3684	0.3452	0.2914	0.3825	0.3281
Don't know	0.0508	0.0433	0.0579	0.0557	0.0886	0.0533	0.0441	0.0373	0.0513	0.0503	0.0538	0.0548	0.04	0.0649	0.0474	0.0525	0.0716	0.0291	0.0282	0.0739	0.0469	0.0555	0.0492	0.0591	0.04	0.0649	0.0511	0.0412	0.0525	0.0716	0.0291	0.0282	0.0591	0.0384	0.0537	0.0621	0.0397	0.0289	0.0679	0.0538	0.0415	0.042	0.0319	0.0567	0.0452	0.0265	0.0619	0.1355	0.0547
I would feel safer going outside if I wear a mask
Unweighted base	2240	1076	1164	96	309	400	404	1031	1364	876	523	373	192	260	530	1878	108	189	65	77	255	191	169	204	192	260	325	205	1878	108	189	65	891	309	1200	53	648	110	229	1136	271	223	84	509	1635	254	243	72	569
Base: All UK adults	2240	1086.4	1153.6	248.64	327.69	399.43	374	890.24	1276.8	963.2	521.92	360.64	199.41	293.44	508.43	1883.84	107.52	188.16	60.48	72.11	255.18	194.64	157.95	202.69	199.41	293.44	317.36	191.07	1883.84	107.52	188.16	60.48	885.79	310.22	1196.01	131.19	552.68	125.78	234.34	1032.16	272.55	204.31	76.31	635.34	1586.69	284.79	247.19	77.24	609.22
Strongly agree	0.1279	0.0946	0.1594	0.1313	0.1005	0.1191	0.1347	0.1382	0.1263	0.1302	0.1129	0.1204	0.1044	0.1762	0.1321	0.1285	0.1519	0.1168	0.1032	0.1533	0.124	0.0835	0.0947	0.1404	0.1044	0.1762	0.158	0.0892	0.1285	0.1519	0.1168	0.1032	0.1017	0.1097	0.1038	0.115	0.1434	0.2036	0.1814	0.1246	0.1361	0.1211	0.1839	0.1263	0.1239	0.1184	0.1284	0.2145	0.1346
Tend to agree	0.2262	0.2302	0.2224	0.3015	0.2482	0.1672	0.1835	0.2414	0.2318	0.2187	0.2278	0.2098	0.2405	0.2057	0.227	0.222	0.2376	0.2479	0.2684	0.1919	0.229	0.2394	0.263	0.1684	0.2405	0.2057	0.22	0.2385	0.222	0.2376	0.2479	0.2684	0.2121	0.2272	0.216	0.2823	0.255	0.2112	0.1866	0.2263	0.2045	0.2055	0.2089	0.2478	0.226	0.2497	0.2124	0.2094	0.2294
Neither agree nor disagree	0.2923	0.3145	0.2714	0.2264	0.2685	0.3159	0.2757	0.3159	0.2762	0.3137	0.28	0.3226	0.3085	0.3177	0.2941	0.3008	0.2343	0.2392	0.2949	0.2563	0.2928	0.2719	0.3373	0.3112	0.3085	0.3177	0.2574	0.3549	0.3008	0.2343	0.2392	0.2949	0.2709	0.2895	0.2757	0.3017	0.327	0.2561	0.3095	0.3094	0.3275	0.3127	0.2909	0.2421	0.2986	0.2779	0.3016	0.2782	0.2876
Tend to disagree	0.2201	0.2135	0.2263	0.2418	0.205	0.2304	0.2456	0.2042	0.2419	0.1912	0.2425	0.2087	0.1986	0.1969	0.2163	0.2172	0.2818	0.2302	0.1683	0.2098	0.2349	0.2644	0.158	0.2483	0.1986	0.1969	0.2438	0.1707	0.2172	0.2818	0.2302	0.1683	0.2523	0.2307	0.2467	0.2093	0.1951	0.1702	0.1762	0.2156	0.2324	0.1962	0.1751	0.2362	0.2242	0.2137	0.2166	0.1941	0.2124
Strongly disagree	0.1063	0.1293	0.0846	0.0583	0.1323	0.1473	0.1298	0.0819	0.0983	0.1169	0.1109	0.1149	0.1202	0.0709	0.1074	0.1055	0.067	0.1268	0.1381	0.1464	0.1027	0.1084	0.1075	0.1206	0.1202	0.0709	0.0968	0.1249	0.1055	0.067	0.1268	0.1381	0.1315	0.1049	0.1246	0.0556	0.064	0.1329	0.1267	0.0959	0.0913	0.1323	0.1082	0.1154	0.1087	0.1084	0.0999	0.0334	0.0954
Don't know	0.0272	0.018	0.0359	0.0408	0.0455	0.0201	0.0307	0.0184	0.0256	0.0293	0.026	0.0236	0.0278	0.0325	0.0231	0.026	0.0274	0.0391	0.0272	0.0423	0.0166	0.0324	0.0396	0.0111	0.0278	0.0325	0.024	0.0217	0.026	0.0274	0.0391	0.0272	0.0315	0.038	0.0332	0.0362	0.0156	0.026	0.0196	0.0282	0.0081	0.0323	0.0329	0.0323	0.0187	0.032	0.0412	0.0704	0.0406
I would feel more vulnerable going outside if I wear a mask
Unweighted base	2240	1076	1164	96	309	400	404	1031	1364	876	523	373	192	260	530	1878	108	189	65	77	255	191	169	204	192	260	325	205	1878	108	189	65	891	309	1200	53	648	110	229	1136	271	223	84	509	1635	254	243	72	569
Base: All UK adults	2240	1086.4	1153.6	248.64	327.69	399.43	374	890.24	1276.8	963.2	521.92	360.64	199.41	293.44	508.43	1883.84	107.52	188.16	60.48	72.11	255.18	194.64	157.95	202.69	199.41	293.44	317.36	191.07	1883.84	107.52	188.16	60.48	885.79	310.22	1196.01	131.19	552.68	125.78	234.34	1032.16	272.55	204.31	76.31	635.34	1586.69	284.79	247.19	77.24	609.22
Strongly agree	0.0252	0.0205	0.0297	0.0684	0.0035	0.0314	0.021	0.0202	0.0268	0.0231	0.0326	0.0282	0.0125	0.033	0.0267	0.0281	0.0083	0.0096	0.0149	0.0259	0.0351	0.0318	0.0142	0.039	0.0125	0.033	0.028	0.0246	0.0281	0.0083	0.0096	0.0149	0.0189	0.0273	0.0211	0.0428	0.0243	0.062	0.0192	0.0101	0.0167	0.0341	0.0316	0.0487	0.0242	0.0352	0.0256	0.0108	0.0282
Tend to agree	0.0845	0.0849	0.0841	0.0782	0.0779	0.1112	0.0725	0.0817	0.0842	0.0849	0.1098	0.0751	0.0797	0.062	0.0768	0.0836	0.0979	0.0778	0.1079	0.0355	0.1298	0.111	0.0698	0.0792	0.0797	0.062	0.0699	0.0883	0.0836	0.0979	0.0778	0.1079	0.0997	0.0584	0.089	0.0282	0.0869	0.0702	0.0945	0.0873	0.0931	0.0749	0.0655	0.0812	0.0811	0.1104	0.1022	0.0233	0.096
Neither agree nor disagree	0.2655	0.2792	0.2526	0.1353	0.2465	0.2297	0.2836	0.3173	0.2515	0.284	0.2826	0.2785	0.2852	0.2099	0.2673	0.2666	0.2568	0.2693	0.2339	0.2889	0.2377	0.3391	0.3052	0.2576	0.2852	0.2099	0.2625	0.2753	0.2666	0.2568	0.2693	0.2339	0.2505	0.279	0.2579	0.1192	0.3153	0.288	0.2566	0.3008	0.2612	0.307	0.3084	0.1922	0.2651	0.2144	0.3195	0.2737	0.2645
Tend to disagree	0.3314	0.3201	0.3421	0.4139	0.3237	0.3217	0.343	0.3107	0.3462	0.3118	0.3169	0.348	0.3547	0.336	0.3169	0.3298	0.3209	0.3275	0.4112	0.3823	0.3448	0.256	0.3262	0.365	0.3547	0.336	0.3083	0.3312	0.3298	0.3209	0.3275	0.4112	0.3337	0.3547	0.3391	0.4613	0.3059	0.266	0.3143	0.3243	0.3391	0.308	0.2803	0.3539	0.3315	0.354	0.3128	0.3825	0.3409
Strongly disagree	0.263	0.2698	0.2566	0.2872	0.2909	0.2747	0.2423	0.2494	0.2642	0.2614	0.2318	0.2331	0.2481	0.3197	0.2897	0.2631	0.2499	0.2882	0.2039	0.2493	0.2269	0.2318	0.2454	0.2236	0.2481	0.3197	0.3101	0.2557	0.2631	0.2499	0.2882	0.2039	0.2589	0.2452	0.2554	0.3341	0.2524	0.2848	0.2753	0.2477	0.2673	0.2396	0.3032	0.2879	0.2719	0.2682	0.1934	0.2641	0.2373
Don't know	0.0304	0.0256	0.035	0.017	0.0576	0.0314	0.0376	0.0207	0.0271	0.0348	0.0263	0.0371	0.0198	0.0395	0.0226	0.0288	0.0662	0.0276	0.0282	0.0181	0.0256	0.0303	0.0392	0.0355	0.0198	0.0395	0.0212	0.0249	0.0288	0.0662	0.0276	0.0282	0.0383	0.0354	0.0375	0.0144	0.0152	0.0289	0.04	0.0299	0.0225	0.0364	0.011	0.0361	0.0261	0.0179	0.0466	0.0457	0.033
I dislike people wearing masks because I cannot see their expression
Unweighted base	2240	1076	1164	96	309	400	404	1031	1364	876	523	373	192	260	530	1878	108	189	65	77	255	191	169	204	192	260	325	205	1878	108	189	65	891	309	1200	53	648	110	229	1136	271	223	84	509	1635	254	243	72	569
Base: All UK adults	2240	1086.4	1153.6	248.64	327.69	399.43	374	890.24	1276.8	963.2	521.92	360.64	199.41	293.44	508.43	1883.84	107.52	188.16	60.48	72.11	255.18	194.64	157.95	202.69	199.41	293.44	317.36	191.07	1883.84	107.52	188.16	60.48	885.79	310.22	1196.01	131.19	552.68	125.78	234.34	1032.16	272.55	204.31	76.31	635.34	1586.69	284.79	247.19	77.24	609.22
Strongly agree	0.0552	0.0611	0.0496	0.0582	0.041	0.0603	0.058	0.0561	0.0595	0.0495	0.0578	0.057	0.0297	0.0718	0.0601	0.0575	0.0398	0.0497	0.0291	0.0374	0.0671	0.0531	0.0401	0.0702	0.0297	0.0718	0.0565	0.066	0.0575	0.0398	0.0497	0.0291	0.0618	0.0617	0.0617	0.0556	0.0473	0.0607	0.0373	0.0556	0.0313	0.0439	0.0459	0.0679	0.0538	0.0621	0.0765	0.0221	0.0629
Tend to agree	0.1657	0.1799	0.1524	0.1849	0.1324	0.1469	0.1601	0.1835	0.1798	0.1471	0.1893	0.2037	0.1356	0.145	0.1549	0.1702	0.1868	0.1184	0.1367	0.261	0.1885	0.1638	0.2326	0.1813	0.1356	0.145	0.156	0.1531	0.1702	0.1868	0.1184	0.1367	0.158	0.156	0.1575	0.1967	0.1919	0.1444	0.1403	0.1682	0.147	0.2288	0.1458	0.1556	0.1619	0.1832	0.1846	0.1055	0.1739
Neither agree nor disagree	0.2843	0.268	0.2995	0.1298	0.2846	0.2627	0.2936	0.333	0.2532	0.3254	0.2684	0.2648	0.3515	0.2661	0.2777	0.2787	0.3141	0.3187	0.2983	0.3507	0.2342	0.2829	0.2663	0.2637	0.3515	0.2661	0.2665	0.2963	0.2787	0.3141	0.3187	0.2983	0.2613	0.3214	0.2769	0.1408	0.3307	0.2724	0.2991	0.3118	0.2729	0.3106	0.4438	0.2181	0.2951	0.2275	0.2637	0.386	0.2623
Tend to disagree	0.2207	0.2278	0.214	0.2426	0.232	0.2339	0.2244	0.2029	0.233	0.2043	0.2369	0.1957	0.2215	0.2034	0.2321	0.2209	0.1743	0.2229	0.2897	0.1504	0.2586	0.2406	0.1659	0.219	0.2215	0.2034	0.251	0.2007	0.2209	0.1743	0.2229	0.2897	0.2441	0.2194	0.2377	0.2092	0.2014	0.1771	0.2091	0.2136	0.2097	0.1819	0.2147	0.2449	0.2218	0.2168	0.2324	0.1653	0.2166
Strongly disagree	0.2569	0.2486	0.2647	0.3509	0.2733	0.2775	0.2553	0.2159	0.2645	0.2468	0.2327	0.2549	0.2284	0.2912	0.2675	0.255	0.2547	0.2853	0.2314	0.2005	0.2393	0.236	0.2648	0.2472	0.2284	0.2912	0.2647	0.272	0.255	0.2547	0.2853	0.2314	0.256	0.2282	0.2488	0.3654	0.2231	0.3267	0.2795	0.2359	0.3297	0.2164	0.1498	0.287	0.2583	0.2915	0.2082	0.2963	0.2583
Don't know	0.0172	0.0145	0.0198	0.0336	0.0367	0.0187	0.0086	0.0085	0.0099	0.0269	0.0148	0.0238	0.0332	0.0225	0.0077	0.0178	0.0303	0.0051	0.0147	-	0.0123	0.0236	0.0304	0.0187	0.0332	0.0225	0.0053	0.0119	0.0178	0.0303	0.0051	0.0147	0.0188	0.0133	0.0174	0.0323	0.0056	0.0186	0.0347	0.0149	0.0094	0.0185	-	0.0266	0.009	0.0189	0.0346	0.0248	0.026
I feel suspicious of people wearing masks because they may have coronavirus
Unweighted base	2240	1076	1164	96	309	400	404	1031	1364	876	523	373	192	260	530	1878	108	189	65	77	255	191	169	204	192	260	325	205	1878	108	189	65	891	309	1200	53	648	110	229	1136	271	223	84	509	1635	254	243	72	569
Base: All UK adults	2240	1086.4	1153.6	248.64	327.69	399.43	374	890.24	1276.8	963.2	521.92	360.64	199.41	293.44	508.43	1883.84	107.52	188.16	60.48	72.11	255.18	194.64	157.95	202.69	199.41	293.44	317.36	191.07	1883.84	107.52	188.16	60.48	885.79	310.22	1196.01	131.19	552.68	125.78	234.34	1032.16	272.55	204.31	76.31	635.34	1586.69	284.79	247.19	77.24	609.22
Strongly agree	0.034	0.0403	0.0281	0.0846	0.0562	0.0389	0.0168	0.0167	0.0387	0.0278	0.036	0.0541	0.0083	0.0358	0.0371	0.0368	0.0099	0.0268	0.0132	0.0258	0.0308	0.0465	0.051	0.0564	0.0083	0.0358	0.0352	0.0404	0.0368	0.0099	0.0268	0.0132	0.0383	0.0431	0.0396	0.0735	0.0162	0.031	0.027	0.0268	0.0275	0.0203	0.0125	0.0565	0.0258	0.0645	0.049	0.0113	0.0515
Tend to agree	0.1333	0.1404	0.1267	0.1842	0.1098	0.1306	0.114	0.1371	0.122	0.1484	0.1413	0.1555	0.1425	0.1071	0.1366	0.1376	0.1588	0.0781	0.128	0.1515	0.1321	0.1496	0.1702	0.1441	0.1425	0.1071	0.1513	0.1122	0.1376	0.1588	0.0781	0.128	0.1354	0.1265	0.1331	0.2175	0.1332	0.0884	0.1114	0.1397	0.1122	0.1122	0.067	0.1493	0.1254	0.1366	0.182	0.1692	0.1591
Neither agree nor disagree	0.241	0.2495	0.2331	0.1509	0.1989	0.1908	0.2649	0.2942	0.2189	0.2703	0.2313	0.262	0.2524	0.2076	0.2497	0.2407	0.204	0.266	0.2396	0.2458	0.2467	0.2056	0.2694	0.2562	0.2524	0.2076	0.2339	0.2759	0.2407	0.204	0.266	0.2396	0.22	0.2637	0.2313	0.1585	0.2978	0.2095	0.2196	0.2661	0.194	0.2754	0.2683	0.2041	0.2533	0.2169	0.192	0.2894	0.216
Tend to disagree	0.32	0.2921	0.3463	0.2737	0.3177	0.3387	0.3256	0.323	0.342	0.2909	0.3385	0.295	0.3209	0.3181	0.2965	0.3138	0.334	0.3529	0.386	0.3735	0.3314	0.3349	0.296	0.2942	0.3209	0.3181	0.2995	0.2915	0.3138	0.334	0.3529	0.386	0.3299	0.32	0.3273	0.2782	0.3188	0.2525	0.3453	0.3285	0.3442	0.3455	0.3893	0.2774	0.3285	0.2961	0.3009	0.243	0.2913
Strongly disagree	0.2538	0.2572	0.2505	0.2686	0.2769	0.2846	0.2741	0.2188	0.2647	0.2394	0.2306	0.2178	0.2573	0.3118	0.2692	0.254	0.2469	0.2665	0.2185	0.1753	0.2356	0.2445	0.1869	0.2419	0.2573	0.3118	0.2696	0.2685	0.254	0.2469	0.2665	0.2185	0.2555	0.2283	0.2485	0.2579	0.2236	0.4	0.2714	0.2242	0.3117	0.2296	0.2406	0.2863	0.2547	0.2753	0.2478	0.236	0.2592
Don't know	0.0179	0.0205	0.0154	0.0379	0.0406	0.0163	0.0045	0.0102	0.0138	0.0233	0.0223	0.0156	0.0187	0.0195	0.011	0.0171	0.0465	0.0097	0.0147	0.0281	0.0234	0.0188	0.0265	0.0071	0.0187	0.0195	0.0106	0.0116	0.0171	0.0465	0.0097	0.0147	0.0209	0.0183	0.0202	0.0144	0.0103	0.0186	0.0252	0.0147	0.0105	0.0169	0.0222	0.0265	0.0122	0.0106	0.0283	0.051	0.0229
If a person has coronavirus, public health doctors in some countries have used data from people's mobile phones to know where they have been, and the people they have been in contact with.To what extent do you agree or disagree with the following statements? (Please select one option on each row)
If I had coronavirus I would be willing for the data from my mobile phone to be used by public health doctors to identify the places I had visited in the past 7 days
Unweighted base	2240	1076	1164	96	309	400	404	1031	1364	876	523	373	192	260	530	1878	108	189	65	77	255	191	169	204	192	260	325	205	1878	108	189	65	891	309	1200	53	648	110	229	1136	271	223	84	509	1635	254	243	72	569
Base: All UK adults	2240	1086.4	1153.6	248.64	327.69	399.43	374	890.24	1276.8	963.2	521.92	360.64	199.41	293.44	508.43	1883.84	107.52	188.16	60.48	72.11	255.18	194.64	157.95	202.69	199.41	293.44	317.36	191.07	1883.84	107.52	188.16	60.48	885.79	310.22	1196.01	131.19	552.68	125.78	234.34	1032.16	272.55	204.31	76.31	635.34	1586.69	284.79	247.19	77.24	609.22
Strongly agree	0.3509	0.3178	0.3821	0.2258	0.2549	0.3456	0.3232	0.4352	0.3493	0.3531	0.3524	0.419	0.3706	0.3119	0.3758	0.3671	0.2725	0.2754	0.2216	0.4219	0.312	0.3797	0.4398	0.4028	0.3706	0.3119	0.3739	0.3788	0.3671	0.2725	0.2754	0.2216	0.2979	0.3513	0.3117	0.2085	0.4677	0.3283	0.3674	0.4085	0.3488	0.3675	0.4174	0.2477	0.3508	0.342	0.3766	0.4083	0.3645
Tend to agree	0.3329	0.3237	0.3416	0.3326	0.339	0.3275	0.3553	0.3238	0.3387	0.3253	0.3038	0.314	0.3281	0.3202	0.3346	0.3192	0.4369	0.3701	0.4597	0.2962	0.3064	0.3033	0.3372	0.2959	0.3281	0.3202	0.3601	0.2923	0.3192	0.4369	0.3701	0.4597	0.3381	0.3615	0.3442	0.3431	0.3176	0.3025	0.3221	0.3329	0.3681	0.2853	0.2707	0.3433	0.3383	0.3743	0.3	0.2596	0.3296
Neither agree nor disagree	0.0998	0.11	0.0902	0.1534	0.0945	0.072	0.1054	0.097	0.0951	0.1061	0.1029	0.1025	0.1304	0.1008	0.0925	0.1026	0.0594	0.1046	0.0701	0.0906	0.0972	0.115	0.0856	0.1157	0.1304	0.1008	0.0899	0.0969	0.1026	0.0594	0.1046	0.0701	0.0951	0.1114	0.0993	0.173	0.097	0.0591	0.0902	0.0804	0.0922	0.135	0.1559	0.1108	0.0945	0.0897	0.1286	0.0934	0.106
Tend to disagree	0.0666	0.0647	0.0685	0.0441	0.0864	0.0989	0.0742	0.048	0.0707	0.0613	0.0556	0.0348	0.0551	0.0749	0.0913	0.0642	0.0957	0.0585	0.1154	0.0344	0.0408	0.0828	0.0111	0.0533	0.0551	0.0749	0.078	0.1135	0.0642	0.0957	0.0585	0.1154	0.0943	0.0544	0.0839	-	0.0396	0.1082	0.057	0.0593	0.0798	0.0703	0.0592	0.0716	0.0678	0.0598	0.0665	0.0225	0.0578
Strongly disagree	0.1124	0.1468	0.08	0.1727	0.1697	0.1198	0.1194	0.0682	0.1098	0.1159	0.1265	0.1138	0.072	0.1356	0.0873	0.1091	0.102	0.1539	0.1035	0.1021	0.1748	0.0723	0.0996	0.1248	0.072	0.1356	0.0788	0.1014	0.1091	0.102	0.1539	0.1035	0.1324	0.0802	0.1188	0.213	0.0592	0.1377	0.135	0.0859	0.0913	0.1034	0.0852	0.1711	0.1204	0.098	0.0839	0.1137	0.0943
Don't know	0.0373	0.0369	0.0377	0.0714	0.0554	0.0362	0.0225	0.0278	0.0364	0.0385	0.0587	0.0159	0.0438	0.0566	0.0185	0.0377	0.0334	0.0374	0.0297	0.0548	0.0689	0.0469	0.0267	0.0074	0.0438	0.0566	0.0193	0.0171	0.0377	0.0334	0.0374	0.0297	0.0422	0.0412	0.042	0.0624	0.0189	0.0641	0.0283	0.0331	0.0199	0.0385	0.0116	0.0554	0.0282	0.0362	0.0444	0.1025	0.0479
There should be a law that allows public health doctors to access the mobile phone data of people with coronavirus to identify the places they had visited in the past 7 days
Unweighted base	2240	1076	1164	96	309	400	404	1031	1364	876	523	373	192	260	530	1878	108	189	65	77	255	191	169	204	192	260	325	205	1878	108	189	65	891	309	1200	53	648	110	229	1136	271	223	84	509	1635	254	243	72	569
Base: All UK adults	2240	1086.4	1153.6	248.64	327.69	399.43	374	890.24	1276.8	963.2	521.92	360.64	199.41	293.44	508.43	1883.84	107.52	188.16	60.48	72.11	255.18	194.64	157.95	202.69	199.41	293.44	317.36	191.07	1883.84	107.52	188.16	60.48	885.79	310.22	1196.01	131.19	552.68	125.78	234.34	1032.16	272.55	204.31	76.31	635.34	1586.69	284.79	247.19	77.24	609.22
Strongly agree	0.1859	0.1719	0.1992	0.1109	0.124	0.1825	0.1672	0.2392	0.1765	0.1985	0.1869	0.202	0.238	0.1357	0.2101	0.1935	0.1756	0.1509	0.0783	0.2147	0.1606	0.2112	0.2147	0.1921	0.238	0.1357	0.2042	0.22	0.1935	0.1756	0.1509	0.0783	0.1541	0.2134	0.1695	0.0852	0.2629	0.163	0.157	0.213	0.1984	0.2187	0.2117	0.1238	0.185	0.1558	0.2312	0.1952	0.1914
Tend to agree	0.2785	0.2733	0.2833	0.2615	0.2597	0.2577	0.2824	0.2978	0.281	0.275	0.2733	0.3046	0.2336	0.2518	0.291	0.2765	0.2868	0.2701	0.3504	0.228	0.325	0.2222	0.2999	0.3083	0.2336	0.2518	0.3157	0.25	0.2765	0.2868	0.2701	0.3504	0.274	0.2921	0.2787	0.2406	0.3103	0.1972	0.2668	0.3079	0.258	0.2797	0.2806	0.2432	0.265	0.3524	0.3082	0.3002	0.3279
Neither agree nor disagree	0.1463	0.1303	0.1614	0.1264	0.1377	0.1481	0.1374	0.1581	0.1347	0.1617	0.1385	0.1571	0.1554	0.1652	0.1185	0.1426	0.1856	0.1624	0.1438	0.2405	0.1049	0.1446	0.1485	0.1638	0.1554	0.1652	0.114	0.1258	0.1426	0.1856	0.1624	0.1438	0.1414	0.1343	0.1396	0.1225	0.1548	0.1739	0.1594	0.1445	0.2036	0.1433	0.1449	0.1165	0.1529	0.1597	0.0839	0.1261	0.1247
Tend to disagree	0.161	0.161	0.161	0.1947	0.1412	0.178	0.1724	0.1465	0.1751	0.1424	0.1458	0.1562	0.16	0.1656	0.1759	0.1605	0.1601	0.1422	0.2365	0.1388	0.1014	0.2068	0.1925	0.128	0.16	0.1656	0.1827	0.1647	0.1605	0.1601	0.1422	0.2365	0.1679	0.1437	0.1616	0.2556	0.1379	0.1512	0.1649	0.1407	0.1369	0.1549	0.2065	0.2028	0.1636	0.1431	0.1544	0.1161	0.1443
Strongly disagree	0.1853	0.224	0.1489	0.2629	0.2754	0.1915	0.1977	0.1225	0.1937	0.1742	0.1954	0.1375	0.1859	0.2074	0.1845	0.1822	0.158	0.2381	0.1653	0.1638	0.2503	0.1351	0.0978	0.1685	0.1859	0.2074	0.1698	0.209	0.1822	0.158	0.2381	0.1653	0.2144	0.1671	0.2021	0.2743	0.1017	0.2609	0.2064	0.1506	0.1803	0.1682	0.1305	0.2569	0.1964	0.1585	0.1687	0.1619	0.1631
Don't know	0.0429	0.0395	0.0461	0.0437	0.0621	0.0423	0.0431	0.0359	0.0389	0.0482	0.0601	0.0426	0.0272	0.0743	0.02	0.0446	0.034	0.0363	0.0256	0.0142	0.0578	0.08	0.0467	0.0393	0.0272	0.0743	0.0136	0.0305	0.0446	0.034	0.0363	0.0256	0.0482	0.0494	0.0485	0.0218	0.0323	0.0537	0.0456	0.0432	0.0228	0.0351	0.0258	0.0569	0.0371	0.0304	0.0536	0.1004	0.0487
During a national emergency we should be less concerned about the privacy of our data
Unweighted base	2240	1076	1164	96	309	400	404	1031	1364	876	523	373	192	260	530	1878	108	189	65	77	255	191	169	204	192	260	325	205	1878	108	189	65	891	309	1200	53	648	110	229	1136	271	223	84	509	1635	254	243	72	569
Base: All UK adults	2240	1086.4	1153.6	248.64	327.69	399.43	374	890.24	1276.8	963.2	521.92	360.64	199.41	293.44	508.43	1883.84	107.52	188.16	60.48	72.11	255.18	194.64	157.95	202.69	199.41	293.44	317.36	191.07	1883.84	107.52	188.16	60.48	885.79	310.22	1196.01	131.19	552.68	125.78	234.34	1032.16	272.55	204.31	76.31	635.34	1586.69	284.79	247.19	77.24	609.22
Strongly agree	0.1728	0.1702	0.1753	0.1367	0.0964	0.1486	0.1618	0.2265	0.1694	0.1774	0.1909	0.1999	0.1799	0.0994	0.1932	0.1778	0.172	0.1511	0.0855	0.1722	0.1868	0.2032	0.2011	0.1989	0.1799	0.0994	0.1801	0.2151	0.1778	0.172	0.1511	0.0855	0.1363	0.1801	0.1477	0.1246	0.2531	0.1622	0.1443	0.2092	0.1446	0.1943	0.1743	0.1207	0.1703	0.1937	0.193	0.1597	0.1891
Tend to agree	0.2519	0.228	0.2744	0.222	0.1836	0.234	0.2327	0.3014	0.2498	0.2547	0.2368	0.2515	0.2426	0.2817	0.2717	0.2566	0.2302	0.2356	0.1931	0.2821	0.2356	0.2216	0.2424	0.2586	0.2426	0.2817	0.2996	0.2254	0.2566	0.2302	0.2356	0.1931	0.2312	0.2898	0.2464	0.2097	0.3135	0.0953	0.2422	0.2777	0.2573	0.2462	0.2833	0.2102	0.2514	0.3084	0.207	0.258	0.2609
Neither agree nor disagree	0.1264	0.1142	0.1379	0.1342	0.133	0.1455	0.1116	0.1194	0.1263	0.1265	0.1292	0.1349	0.1211	0.1148	0.122	0.1252	0.1093	0.1368	0.1611	0.1536	0.1014	0.1567	0.1049	0.1582	0.1211	0.1148	0.1186	0.1275	0.1252	0.1093	0.1368	0.1611	0.1361	0.1101	0.1294	0.0841	0.1193	0.1801	0.123	0.1182	0.1143	0.1354	0.2081	0.1245	0.1131	0.1159	0.1602	0.1904	0.1433
Tend to disagree	0.1861	0.1888	0.1837	0.1782	0.2419	0.1729	0.2086	0.1643	0.197	0.1717	0.1544	0.1986	0.2382	0.1807	0.1548	0.176	0.2831	0.2059	0.2697	0.1526	0.1509	0.1597	0.2215	0.1807	0.2382	0.1807	0.1608	0.1449	0.176	0.2831	0.2059	0.2697	0.1964	0.1867	0.1939	0.2287	0.1498	0.1893	0.2068	0.1875	0.2232	0.1274	0.171	0.19	0.1903	0.1667	0.2101	0.1075	0.1768
Strongly disagree	0.241	0.2768	0.2074	0.2991	0.2946	0.2835	0.2661	0.1755	0.2404	0.2418	0.2571	0.2017	0.191	0.294	0.2448	0.2419	0.1875	0.2554	0.2634	0.2276	0.3021	0.209	0.2087	0.1962	0.191	0.294	0.2272	0.2742	0.2419	0.1875	0.2554	0.2634	0.276	0.203	0.257	0.3385	0.1569	0.3394	0.2504	0.1869	0.2503	0.2842	0.1633	0.3197	0.2599	0.1983	0.1959	0.2185	0.1999
Don't know	0.0217	0.0221	0.0214	0.0298	0.0504	0.0154	0.0192	0.0128	0.017	0.0279	0.0316	0.0136	0.0271	0.0293	0.0134	0.0224	0.0179	0.0152	0.0272	0.012	0.0232	0.0498	0.0214	0.0075	0.0271	0.0293	0.0138	0.0128	0.0224	0.0179	0.0152	0.0272	0.024	0.0302	0.0256	0.0144	0.0074	0.0336	0.0333	0.0204	0.0103	0.0125	-	0.0349	0.0149	0.0169	0.0339	0.066	0.03
Have you, or anyone in your household, received a letter from the NHS advising you/ them to stay at home for 12 weeks because you/ they are particularly vulnerable to Coronavirus? (Please select all that apply)
Unweighted base	2240	1076	1164	96	309	400	404	1031	1364	876	523	373	192	260	530	1878	108	189	65	77	255	191	169	204	192	260	325	205	1878	108	189	65	891	309	1200	53	648	110	229	1136	271	223	84	509	1635	254	243	72	569
Base: All UK adults	2240	1086.4	1153.6	248.64	327.69	399.43	374	890.24	1276.8	963.2	521.92	360.64	199.41	293.44	508.43	1883.84	107.52	188.16	60.48	72.11	255.18	194.64	157.95	202.69	199.41	293.44	317.36	191.07	1883.84	107.52	188.16	60.48	885.79	310.22	1196.01	131.19	552.68	125.78	234.34	1032.16	272.55	204.31	76.31	635.34	1586.69	284.79	247.19	77.24	609.22
Yes, I received a letter	0.0661	0.0717	0.0608	0.0391	0.0507	0.0379	0.0612	0.094	0.0619	0.0716	0.0707	0.0708	0.0828	0.0688	0.0622	0.0694	0.0437	0.0532	0.0429	0.0451	0.092	0.0522	0.096	0.0511	0.0828	0.0688	0.0528	0.0778	0.0694	0.0437	0.0532	0.0429	0.0472	0.0457	0.0468	0.0206	0.1122	0.0612	0.0837	0.0666	0.0731	0.1048	0.1277	0.0386	0.0686	0.0511	0.0509	0.0696	0.0534
Yes, someone I live with received a letter	0.0736	0.085	0.063	0.177	0.08	0.0512	0.0476	0.0634	0.0822	0.0623	0.1053	0.0627	0.0737	0.0554	0.0726	0.0772	0.0388	0.0381	0.1356	0.0105	0.0957	0.153	0.0618	0.0634	0.0737	0.0554	0.0667	0.0825	0.0772	0.0388	0.0381	0.1356	0.0641	0.067	0.0649	0.1941	0.0647	0.0809	0.0684	0.0723	0.042	0.0315	0.0586	0.1041	0.063	0.1059	0.095	0.1092	0.1019
No, no-one in my household received a letter	0.8245	0.8041	0.8437	0.6809	0.7996	0.8761	0.8795	0.8275	0.8306	0.8165	0.7895	0.8383	0.7964	0.8107	0.8437	0.8175	0.873	0.8678	0.8215	0.8945	0.7858	0.7555	0.8014	0.8671	0.7964	0.8107	0.8546	0.8256	0.8175	0.873	0.8678	0.8215	0.8564	0.8714	0.8603	0.698	0.805	0.7591	0.7937	0.8364	0.8586	0.8428	0.8462	0.7884	0.8384	0.8044	0.8098	0.7705	0.8023
Don't know/ can't recall	0.0312	0.0331	0.0295	0.0898	0.0584	0.0229	0.008	0.0184	0.0255	0.0388	0.0294	0.0216	0.0428	0.057	0.0181	0.0306	0.0445	0.0402	-	0.0499	0.0097	0.0478	0.0199	0.0229	0.0428	0.057	0.0204	0.0144	0.0306	0.0445	0.0402	-	0.0274	0.0188	0.0252	0.0624	0.0242	0.0918	0.0289	0.022	0.0302	0.0209	-	0.0517	0.0308	0.0323	0.0272	0.0407	0.0313
Prefer not to say	0.0085	0.0086	0.0084	0.0131	0.0219	0.0119	0.0081	0.0009	0.0051	0.013	0.0099	0.0116	0.0095	0.0118	0.0049	0.0091	-	0.0098	-	-	0.0169	0.0044	0.0266	-	0.0095	0.0118	0.0056	0.0038	0.0091	-	0.0098	-	0.0087	-	0.0065	0.0249	0.0022	0.007	0.0254	0.0079	-	-	-	0.0172	0.0036	0.0062	0.0171	0.0218	0.0126
In the past seven days, have you had visitors inside your home? (rebased)
Unweighted base	2240	1076	1164	96	309	400	404	1031	1364	876	523	373	192	260	530	1878	108	189	65	77	255	191	169	204	192	260	325	205	1878	108	189	65	891	309	1200	53	648	110	229	1136	271	223	84	509	1635	254	243	72	569
Base	2240	1086.4	1153.6	248.64	327.69	399.43	374	890.24	1276.8	963.2	521.92	360.64	199.41	293.44	508.43	1883.84	107.52	188.16	60.48	72.11	255.18	194.64	157.95	202.69	199.41	293.44	317.36	191.07	1883.84	107.52	188.16	60.48	885.79	310.22	1196.01	131.19	552.68	125.78	234.34	1032.16	272.55	204.31	76.31	635.34	1586.69	284.79	247.19	77.24	609.22
Yes	0.0857	0.1013	0.0711	0.1279	0.1027	0.0645	0.0656	0.0857	0.0846	0.0872	0.0885	0.0751	0.1335	0.1106	0.0638	0.0875	0.1463	0.0503	0.0325	0.0764	0.0808	0.1032	0.0534	0.092	0.1335	0.1106	0.0661	0.06	0.0875	0.1463	0.0503	0.0325	0.0832	0.1044	0.0887	0.1349	0.0731	0.0723	0.0797	0.0644	0.046	0.1033	0.187	0.1221	0.0939	0.0506	0.0759	0.0996	0.0671
No	0.9112	0.895	0.9265	0.8645	0.8822	0.9355	0.9344	0.9143	0.9117	0.9107	0.9078	0.9249	0.857	0.8822	0.9362	0.9094	0.8537	0.9447	0.9675	0.9236	0.9117	0.8968	0.9466	0.908	0.857	0.8822	0.9339	0.94	0.9094	0.8537	0.9447	0.9675	0.9146	0.892	0.9087	0.8507	0.9269	0.9203	0.9162	0.9346	0.954	0.8967	0.813	0.8687	0.9043	0.9494	0.9241	0.8738	0.9296
Don`t know	0.0031	0.0037	0.0024	0.0076	0.0151	-	-	-	0.0037	0.0022	0.0037	-	0.0095	0.0072	-	0.0031	-	0.005	-	-	0.0075	-	-	-	0.0095	0.0072	-	-	0.0031	-	0.005	-	0.0022	0.0036	0.0026	0.0144	-	0.0074	0.0041	0.001	-	-	-	0.0092	0.0018	-	-	0.0266	0.0034
	Cell Contents (Column Percentages)
[truncated: 22 more columns]

## Sheet: Counts
Kings College London
HRPU Quarantine Survey
UK18 Sample: 6th - 7th May 2020
	Total	Gender		Age					Social Grade		Region									Government Region													Working Status							Marital Status					Children in Household
		Male	Female	18-24	25-34	35-44	45-54	55+	ABC1	C2DE	North	Midlands	East	London	South	England (NET)	Wales	Scotland	Northern Ireland	North East	North West	Yorkshire and the Humber	East Midlands	West Midlands	East of England	London	South East	South West	England (NET)	Wales	Scotland	Northern Ireland	Working full time	Working part time	ALL WORKERS (NET)	Full time student	Retired	Unemployed	Not working/ Other	Married/ Civil Partnership	Living as married	Separated/ Divorced	Widowed	Never Married	0	1	2	3+	ALL WITH CHILDREN IN HOUSEHOLD (NET)
ONS Index of Multiple Deprivation
Unweighted base	2240	1076	1164	96	309	400	404	1031	1364	876	523	373	192	260	530	1878	108	189	65	77	255	191	169	204	192	260	325	205	1878	108	189	65	891	309	1200	53	648	110	229	1136	271	223	84	509	1635	254	243	72	569
Base	2240	1086.4	1153.6	248.64	327.69	399.43	374	890.24	1276.8	963.2	521.92	360.64	199.41	293.44	508.43	1883.84	107.52	188.16	60.48	72.11	255.18	194.64	157.95	202.69	199.41	293.44	317.36	191.07	1883.84	107.52	188.16	60.48	885.79	310.22	1196.01	131.19	552.68	125.78	234.34	1032.16	272.55	204.31	76.31	635.34	1586.69	284.79	247.19	77.24	609.22
Invalid postcode or not in UK	-	-	-	-	-	-	-	-	-	-	-	-	-	-	-	-	-	-	-	-	-	-	-	-	-	-	-	-	-	-	-	-	-	-	-	-	-	-	-	-	-	-	-	-	-	-	-	-	-
1	174.74	88.53	86.21	22.66	40.2	40.97	22.32	48.59	71.39	103.35	73.71	44.46	9.55	10.35	13.47	151.53	8.44	11.04	3.72	7.45	45.08	21.17	14.67	29.79	9.55	10.35	5.97	7.5	151.53	8.44	11.04	3.72	86.86	18.41	105.27	3.99	23.66	21.07	20.76	54.99	31.34	21.43	5.92	61.06	119.3	24.57	15.99	13.19	53.76
2	174.53	89.68	84.85	11.16	28.35	39.31	39.09	56.62	80.18	94.35	47.18	35.81	7.4	33.62	24.51	148.52	6.57	17.74	1.7	10.76	20.67	15.75	14.12	21.69	7.4	33.62	16.39	8.12	148.52	6.57	17.74	1.7	72.32	32.79	105.11	1.3	30.65	15.57	21.89	62.87	29.21	24.5	2.7	51.97	129.88	22.8	15.18	3.15	41.14
3	185.4	86.02	99.39	20.74	34.33	34.09	32.69	63.56	90.88	94.53	46.53	30.78	11.81	31.03	36.17	156.32	7.77	14.91	6.41	1.94	30.31	14.27	11.73	19.04	11.81	31.03	22.46	13.72	156.32	7.77	14.91	6.41	79.28	18.46	97.73	11.31	33.61	14.27	28.47	63.33	25.42	21.21	6.27	66.88	140.02	18.06	14.74	6.91	39.71
4	230.63	115.99	114.64	20.13	33.73	35.25	42.81	98.71	106.81	123.82	54.18	23.39	18.82	43.45	56.38	196.22	11.92	19.93	2.56	9.15	25.51	19.52	13.05	10.33	18.82	43.45	30.37	26.01	196.22	11.92	19.93	2.56	83.93	32.61	116.55	7.42	62.47	10.67	33.53	94.74	39.06	23.43	8.35	61.26	173.95	26.37	16.36	7.86	50.59
5	250.03	108.22	141.81	26.35	37.03	47.57	46.4	92.68	137.08	112.95	51.81	37.46	29.42	32.88	62.82	214.38	13.25	22.4	-	6.44	22.67	22.7	16.12	21.34	29.42	32.88	31.38	31.44	214.38	13.25	22.4	-	105.72	34.19	139.91	17.79	56.99	5.66	29.68	116.02	22.72	27.35	14.59	69.34	160.71	37.61	37.75	7.18	82.53
6	215.43	106.76	108.68	18.61	33.54	36.03	29.29	97.95	119.35	96.08	47.57	22.36	20.58	31.1	68.75	190.36	16.28	7.65	1.14	6.43	21.07	20.06	10.45	11.92	20.58	31.1	42.93	25.82	190.36	16.28	7.65	1.14	91.04	32.02	123.06	6.61	60.99	10.15	14.63	103.76	29.41	22.21	3.81	54.56	154.85	31.15	19.02	8.75	58.92
7	222.83	114.13	108.69	26.72	27.54	42.42	36.69	89.46	150.26	72.57	38.79	36.33	29.48	33.47	53.15	191.22	7.12	17.86	6.62	5.65	12.97	20.18	11.62	24.71	29.48	33.47	36.48	16.67	191.22	7.12	17.86	6.62	84.88	30.08	114.96	17.98	63.94	7.32	18.62	110.32	21.93	15.21	8.24	66.26	161.51	28.6	20.07	10.9	59.57
8	268.77	114.82	153.95	34.74	29.97	39.25	40.57	124.24	153.02	115.75	67.22	45.81	22.08	25.66	58.52	219.3	9.93	25.01	14.52	10.88	28.95	27.39	25.7	20.11	22.08	25.66	35.4	23.12	219.3	9.93	25.01	14.52	96.8	42.71	139.51	13.28	77.28	18.54	20.16	144	24.88	14.91	9.46	75.51	191.77	24.46	35.12	8.13	67.72
9	254.39	132.5	121.89	32.17	30.28	45.54	47.35	99.06	170.04	84.35	47.47	37.56	21.39	31	68.79	206.21	13.39	22.79	12	5.72	28.37	13.38	19.46	18.1	21.39	31	44.12	24.66	206.21	13.39	22.79	12	96.03	25.17	121.21	28.16	70.73	11.09	23.21	129.43	26.33	16.03	10.95	69.87	181.79	29.08	33.66	6.95	69.69
10	263.25	129.75	133.5	35.34	32.72	39	36.8	119.38	197.79	65.46	47.48	46.68	28.87	20.87	65.86	209.77	12.85	28.83	11.8	7.68	19.58	20.22	21.02	25.67	28.87	20.87	51.85	14.01	209.77	12.85	28.83	11.8	88.94	43.76	132.7	23.35	72.36	11.45	23.39	152.71	22.25	18.03	6.02	58.62	172.91	42.08	39.29	4.23	85.61
What is the highest educational or work-related qualification you have?
Unweighted base	2240	1076	1164	96	309	400	404	1031	1364	876	523	373	192	260	530	1878	108	189	65	77	255	191	169	204	192	260	325	205	1878	108	189	65	891	309	1200	53	648	110	229	1136	271	223	84	509	1635	254	243	72	569
Base	2240	1086.4	1153.6	248.64	327.69	399.43	374	890.24	1276.8	963.2	521.92	360.64	199.41	293.44	508.43	1883.84	107.52	188.16	60.48	72.11	255.18	194.64	157.95	202.69	199.41	293.44	317.36	191.07	1883.84	107.52	188.16	60.48	885.79	310.22	1196.01	131.19	552.68	125.78	234.34	1032.16	272.55	204.31	76.31	635.34	1586.69	284.79	247.19	77.24	609.22
No formal qualifications	113.09	55.44	57.65	9.53	12.49	13.1	19.01	58.96	27.5	85.59	27.88	30.41	10.48	9.35	19.27	97.4	5.65	7.29	2.76	3.13	14.47	10.28	10.19	20.22	10.48	9.35	10.58	8.7	97.4	5.65	7.29	2.76	20.86	14.05	34.91	-	40.8	11.77	25.62	54.99	7.3	8.99	6.33	30.53	79.74	7.88	11.77	8.71	28.36
Youth training certificate/skillseekers	3.28	-	3.28	-	-	1.21	1.31	0.77	0.77	2.51	1.31	-	0.77	-	1.21	3.28	-	-	-	-	1.31	-	-	-	0.77	-	1.21	-	3.28	-	-	-	2.51	-	2.51	-	0.77	-	-	2.08	-	1.21	-	-	0.77	-	2.51	-	2.51
Recognised trade apprenticeship completed	22.84	20.21	2.62	4.95	0.9	4.85	1.05	11.08	7.85	14.99	3.51	4.74	-	-	8.98	17.23	1.8	2.94	0.87	0.74	2.77	-	0.69	4.05	-	-	8.21	0.77	17.23	1.8	2.94	0.87	11.76	-	11.76	-	9.08	0.98	1.02	7.34	-	1.8	0.76	11.88	17.2	4.95	0.69	-	5.64
Clerical and commercial	32.08	2.97	29.12	-	-	0.78	6.92	24.38	12.41	19.67	7.48	2.01	2.92	4.77	11	28.17	1.08	0.96	1.87	1.64	3.85	1.98	2.01	-	2.92	4.77	7.72	3.28	28.17	1.08	0.96	1.87	2.37	6.57	8.94	-	16.91	-	6.23	19.78	1.8	3.89	4.61	2	28.73	2.09	1.26	-	3.35
City & Guilds certificate	101.71	61.99	39.72	5.73	14.28	17.51	19	45.19	27.66	74.05	27.23	23.09	14.26	6.44	22.41	93.44	5.35	2.93	-	2.09	13.84	11.3	10.7	12.39	14.26	6.44	6.65	15.76	93.44	5.35	2.93	-	43.4	10.97	54.37	1.51	25.36	6.69	13.78	47.02	15.67	11.36	3.17	24.5	69.02	19.34	10.41	1.04	30.79
City & Guilds certificate - advanced	48.3	32.32	15.98	-	1.17	10.23	13.22	23.69	20.11	28.2	13.7	5.5	6.3	4.9	10.69	41.08	0.84	4.51	1.87	2.43	5.19	6.08	2.54	2.96	6.3	4.9	7.69	3.01	41.08	0.84	4.51	1.87	21.27	3.8	25.07	-	17.8	1.17	4.27	24.63	3.98	8.87	-	9.87	35.25	6.66	3.01	1.47	11.15
ONC	14.01	8.41	5.61	-	-	-	1.99	12.02	8.84	5.18	2.41	4.75	0.71	-	3.76	11.63	-	1.66	0.73	0.79	-	1.63	0.99	3.76	0.71	-	1.99	1.76	11.63	-	1.66	0.73	3.17	1.92	5.1	-	8.15	0.76	-	8.66	0.73	2.35	-	2.27	14.01	-	-	-	-
CSE grades 2-5	29.6	11.22	18.39	-	-	0.74	13.44	15.42	7.15	22.45	7.66	5.4	-	2.95	11.18	27.19	1.55	-	0.87	2.79	3.86	1.01	0.9	4.5	-	2.95	4.51	6.68	27.19	1.55	-	0.87	8.76	8.78	17.55	-	6.29	-	5.77	18.99	2.51	1.8	1.66	4.64	25.92	1.86	1.82	-	3.68
CSE grade 1, GCE O level, GCSE, School Certificate	285.95	141.53	144.42	12.49	27.68	44.83	66.29	134.65	132.42	153.53	84.25	55.58	38.69	26.81	55.91	261.24	11.79	6.36	6.56	11.67	40.47	32.11	26.11	29.47	38.69	26.81	35.65	20.25	261.24	11.79	6.36	6.56	97.44	39.13	136.57	6	77.78	25.78	39.83	156.48	34.27	38.99	10.09	43.52	211.99	27.67	32.43	11.95	72.05
Scottish Ordinary/ Lower Certificate	14.42	10.75	3.68	-	4.91	1.63	3.07	4.81	5.54	8.88	-	-	0.84	-	-	0.84	-	13.58	-	-	-	-	-	-	0.84	-	-	-	0.84	-	13.58	-	4.91	3.97	8.88	-	3.59	-	1.95	6.09	5.38	0.84	-	2.1	9.99	-	4.43	-	4.43
GCE A level or Higher Certificate	355.43	179.46	175.97	119.14	51.09	53.78	46.39	85.02	209.3	146.13	68.99	67.18	35.99	60.32	79.5	311.99	27.93	4.55	10.96	8.38	37.18	23.43	24.86	42.32	35.99	60.32	51.76	27.74	311.99	27.93	4.55	10.96	127.79	42.88	170.67	75.57	45.43	30.21	33.56	110.35	49.42	19.46	6.21	166.24	215.34	76.44	40.35	15.81	132.6
Scottish Higher Certificate	37.4	16.88	20.52	4.02	7.35	7.85	8.23	9.96	20.85	16.55	2.37	3.2	-	-	0.71	6.28	1.65	29.48	-	1.21	-	1.16	2.2	1	-	-	0.71	-	6.28	1.65	29.48	-	19.19	8.09	27.28	-	4.42	3.79	1.91	16.17	3.35	2.57	2.06	13.26	24.26	6.05	4.81	1.28	12.14
Nursing qualification (e.g. SEN, SRN, SCM, RGN)	30.9	2.86	28.03	-	1.01	-	4.35	25.54	15.59	15.31	5.96	1.57	2.37	2.74	12.84	25.49	1.75	2.58	1.07	-	3.48	2.48	1.57	-	2.37	2.74	7.63	5.21	25.49	1.75	2.58	1.07	5.31	7.21	12.53	-	15.63	0.87	1.87	13.61	1.04	8.13	5.39	1.87	26.44	3.56	0.9	-	4.45
Teaching qualification (not degree)	46.29	12.56	33.73	2.03	9.79	4.92	5.25	24.3	30.45	15.84	16.48	10.05	1.56	0.9	8.68	37.66	1.09	5.84	1.7	0.76	7.45	8.28	4.47	5.58	1.56	0.9	5.24	3.44	37.66	1.09	5.84	1.7	11.54	9.18	20.72	2.9	19.06	0.94	2.67	26.13	2.03	4.23	2.26	11.64	34.88	4.77	5.66	0.97	11.4
University diploma	83.95	34.88	49.07	15.55	14.29	10.27	15.97	27.87	51.65	32.3	23.54	7.24	4.91	21.51	11.73	68.92	1.66	11.56	1.81	4.38	10.21	8.96	2.88	4.36	4.91	21.51	4.25	7.48	68.92	1.66	11.56	1.81	33.18	15.87	49.05	5.92	17.18	3.52	8.27	30.94	13.78	8.01	3.62	26.6	55.15	12.76	11.16	2.7	26.61
University or CNAA first degree (e.g. BA, B.Sc, B.Ed)	510.74	237.22	273.52	59.37	102.3	115.53	69.86	163.68	357.99	152.75	127.42	72.14	41.91	75.55	114.75	431.76	20.16	46.79	12.03	13.7	57.11	56.62	33.73	38.42	41.91	75.55	79.63	35.12	431.76	20.16	46.79	12.03	253.26	63.4	316.66	27.92	108.61	22.83	34.71	218.12	67.49	41.2	15.56	165.52	366.39	57.43	59.08	17.77	134.29
University or CNAA higher degree (e.g. M.Sc, Ph.D)	223.99	101.16	122.83	9.49	47.12	55.26	32.2	79.92	178.55	45.45	45.67	28.11	15.25	38.3	53.02	180.35	9.86	25.97	7.81	9.67	23.24	12.75	9.94	18.18	15.25	38.3	34.95	18.07	180.35	9.86	25.97	7.81	113.7	31.85	145.56	7.46	45.51	6.43	19.04	101.3	41.77	16.32	6.17	57.14	169.44	21.02	28.03	4.73	53.78
Other technical, professional or higher qualification	236.91	129.43	107.48	2.03	23.87	44.43	40.67	125.92	142.38	94.53	44.4	33.82	15.03	32.71	67.73	193.7	13.53	20.11	9.57	7	23.4	14	20.75	13.07	15.03	32.71	39.78	27.95	193.7	13.53	20.11	9.57	87.91	36.58	124.49	2.03	81.49	6.1	22.8	148.04	17.88	19.8	8.44	42.75	175.31	24.82	24.55	7.97	57.34
Don't know	15.18	3.9	11.27	1.89	4.5	3.46	-	5.32	7.28	7.89	2.79	0.78	3.8	1.12	5.87	14.35	0.83	-	-	0.94	1.01	0.83	-	0.78	3.8	1.12	3.54	2.34	14.35	0.83	-	-	3.73	4	7.74	1.89	3.64	-	1.91	8.21	2.25	0.86	-	3.86	5.89	2.06	3.39	1.95	7.39
Prefer not to say	33.92	23.21	10.71	2.44	4.92	9.04	5.79	11.74	12.5	21.42	8.86	5.09	3.61	5.07	9.19	31.83	1.02	1.07	-	0.79	6.34	1.73	3.43	1.67	3.61	5.07	5.66	3.53	31.83	1.02	1.07	-	13.71	1.96	15.68	-	5.18	3.95	9.12	13.24	1.88	3.62	-	15.17	20.95	5.44	0.93	0.87	7.25
How many people, including yourself, are there in your household? Please include both adults and children.
Unweighted base	2240	1076	1164	96	309	400	404	1031	1364	876	523	373	192	260	530	1878	108	189	65	77	255	191	169	204	192	260	325	205	1878	108	189	65	891	309	1200	53	648	110	229	1136	271	223	84	509	1635	254	243	72	569
Base	2240	1086.4	1153.6	248.64	327.69	399.43	374	890.24	1276.8	963.2	521.92	360.64	199.41	293.44	508.43	1883.84	107.52	188.16	60.48	72.11	255.18	194.64	157.95	202.69	199.41	293.44	317.36	191.07	1883.84	107.52	188.16	60.48	885.79	310.22	1196.01	131.19	552.68	125.78	234.34	1032.16	272.55	204.31	76.31	635.34	1586.69	284.79	247.19	77.24	609.22
1	424.93	208.33	216.6	17.89	41.52	55.12	70.13	240.27	210.06	214.87	93.55	68.39	35.87	66.08	95.05	358.94	17.11	44.46	4.41	20.59	46.7	26.26	28.4	39.99	35.87	66.08	62.93	32.13	358.94	17.11	44.46	4.41	162.23	44.81	207.04	7.35	144.25	23.7	42.59	11.45	4.2	119.87	55.33	231.16	393.96	18.53	5.23	-	23.76
2	882.12	422.6	459.52	44.36	128.85	104.9	110.31	493.7	507.47	374.65	237.3	133.76	73.46	79.6	196.58	720.7	54.06	78.29	29.06	31.42	116.54	89.35	62.42	71.34	73.46	79.6	102.09	94.49	720.7	54.06	78.29	29.06	310.55	107.29	417.84	14.54	330.88	43.18	75.66	538.37	165.74	40.4	9.92	121.26	817.44	26.9	32.32	0.8	60.02
3	437.94	214.17	223.77	66.83	74.26	94.12	91.48	111.24	257.66	180.27	87.84	63.85	44.1	70.15	102.46	368.4	14.89	37.22	17.44	9.27	42.22	36.35	25.52	38.33	44.1	70.15	69.91	32.55	368.4	14.89	37.22	17.44	178.31	66.6	244.92	39.03	63.44	30.25	60.31	210.76	53.42	28.51	5.77	131.82	240.28	148.17	28.48	8.79	185.44
4	345.49	160.48	185.01	74.87	50.66	101.1	85.34	33.51	224.98	120.51	72.13	64.95	31.23	53.92	82.47	304.7	14.62	22.11	4.05	7.72	36.66	27.76	32.71	32.24	31.23	53.92	60.75	21.71	304.7	14.62	22.11	4.05	165.31	70.4	235.71	50.92	11.49	10.18	37.19	199.47	41.24	10.24	3.54	89.68	103.16	66.41	150.61	19.66	236.68
5	92.93	50.06	42.88	25.27	21.9	28.23	12.25	5.28	56.41	36.52	24.69	9.09	11.01	11.26	21.93	77.99	5.85	6.08	3.02	3.11	11.29	10.28	3.08	6.02	11.01	11.26	15.87	6.06	77.99	5.85	6.08	3.02	43.69	14.22	57.91	13.68	1.72	9.56	10.08	49.25	6.01	1.76	-	35.91	26.44	17.14	16.05	32.58	65.77
6	35.77	15.65	20.12	12.75	2.92	12.31	3.48	4.31	13.89	21.88	5.53	9.88	0.82	6.12	9.94	32.28	0.99	-	2.5	-	1.77	3.76	4.34	5.53	0.82	6.12	5.81	4.13	32.28	0.99	-	2.5	19.48	3.73	23.21	3.79	-	3.26	5.5	19.85	0.9	1.79	0.84	11.37	3.5	6.55	12.04	11.77	30.35
7	11	10.09	0.9	4.78	4.46	1.76	-	-	2.66	8.34	-	9.96	-	1.04	-	11	-	-	-	-	-	-	0.72	9.24	-	1.04	-	-	11	-	-	-	6.22	-	6.22	-	-	4.78	-	2	1.04	0.72	-	7.24	-	1.09	2.46	1.62	5.18
8 or more	1.78	0.9	0.88	-	0.88	-	-	0.9	1.78	-	0.88	-	-	0.9	-	1.78	-	-	-	-	-	0.88	-	-	-	0.9	-	-	1.78	-	-	-	-	-	-	-	0.9	0.88	-	-	-	-	0.9	0.88	0.88	-	-	0.9	0.9
Don't know	3.01	1.12	1.89	1.89	1.12	-	-	-	1.89	1.12	-	-	1.89	1.12	-	3.01	-	-	-	-	-	-	-	-	1.89	1.12	-	-	3.01	-	-	-	-	1.12	1.12	1.89	-	-	-	-	-	-	-	3.01	-	-	-	1.12	1.12
Prefer not to say	5.05	3.01	2.04	-	1.12	1.89	1.01	1.03	-	5.05	-	0.77	1.03	3.25	-	5.05	-	-	-	-	-	-	0.77	-	1.03	3.25	-	-	5.05	-	-	-	-	2.04	2.04	-	-	-	3.01	1.01	-	1.03	-	3.01	1.03	-	-	-	-
How many members of your household are 18 or older?
Unweighted base	2092	1003	1089	76	268	371	378	999	1277	815	495	347	176	230	496	1744	102	182	64	72	239	184	160	187	176	230	301	195	1744	102	182	64	826	293	1119	44	630	99	200	1072	241	215	81	472	1564	227	218	65	510
Base	2064.68	999.22	1065.46	197.35	286.09	369.01	350.46	861.77	1178.16	886.52	488.9	327.6	177.98	259.61	468.42	1722.52	101.94	180.54	59.68	67.59	234.85	186.46	149.54	178.06	177.98	259.61	286.75	181.67	1722.52	101.94	180.54	59.68	815.63	292.78	1108.41	110.3	536.42	109.67	199.88	969.53	238.64	197.1	73.15	575.12	1506.49	251.05	220.87	68.54	540.47
0	-	-	-	-	-	-	-	-	-	-	-	-	-	-	-	-	-	-	-	-	-	-	-	-	-	-	-	-	-	-	-	-	-	-	-	-	-	-	-	-	-	-	-	-	-	-	-	-	-
1	454.76	208.15	246.6	25.22	49.4	70.54	83.64	225.96	243.25	211.51	110.81	71.89	35.87	72.14	100.54	391.25	17.77	39.72	6.01	21.34	54.9	34.57	32.31	39.58	35.87	72.14	61.14	39.39	391.25	17.77	39.72	6.01	179.45	57.46	236.91	13.54	135.72	23.62	44.97	21.82	1.61	132.64	54.24	241.53	392.85	30.76	23.98	7.16	61.9
2	1098.31	518.64	579.67	50.64	172.5	226.78	163.92	484.48	641.37	456.95	282.39	181.37	99.74	84.32	251.23	899.06	67.11	98.4	33.74	36.58	131.88	113.93	84.5	96.87	99.74	84.32	144.02	107.21	899.06	67.11	98.4	33.74	433.95	154.37	588.32	23.07	320.59	59.89	106.45	721	204.43	43.79	7.87	118.42	780.52	136.27	143.61	37.91	317.8
3	276.92	139.26	137.67	50.54	31.44	42.25	66.11	86.57	152.91	124.01	53.03	38.19	16.79	58.14	62.98	229.12	8.6	26.47	12.73	2.98	26.76	23.29	12.02	26.17	16.79	58.14	43.65	19.32	229.12	8.6	26.47	12.73	109.78	42.72	152.51	30.76	49.2	15.56	28.89	123.4	19.94	13.31	5.67	111.41	209.2	46.67	13.35	7.7	67.72
4	124	68.06	55.94	51.72	15.59	8.42	23.03	25.24	79.05	44.95	20.86	17.38	12.41	27.49	31.75	109.89	1.74	7.9	4.46	2.71	8.37	9.78	12.72	4.66	12.41	27.49	22.34	9.41	109.89	1.74	7.9	4.46	49.91	18.93	68.84	29.72	10.74	5.25	9.45	52.47	3.95	3.9	2.32	60.07	89.21	22.06	10.26	2.47	34.79
5	16.76	13.53	3.23	5.67	5.39	0.75	0.75	4.2	9.77	6.99	-	4.67	-	2.84	2.65	10.16	4.04	2.56	-	-	-	-	0.71	3.96	-	2.84	1.78	0.87	10.16	4.04	2.56	-	6.67	-	6.67	5.67	1.72	1.86	0.85	5.7	-	-	-	11.06	11.91	1.46	3.39	-	4.85
6	11.94	10.18	1.76	3.84	2.07	4.37	-	1.66	5.64	6.3	0.9	0.76	3.42	0.9	5.96	11.94	-	-	-	-	0.9	-	-	0.76	3.42	0.9	5.96	-	11.94	-	-	-	3.89	1.66	5.55	3.84	-	-	2.55	4.21	-	-	-	7.73	11.94	-	-	-	-
7	4.51	4.51	-	3.71	-	-	-	0.81	4.51	-	-	3.71	-	-	-	3.71	-	-	0.81	-	-	-	3.71	-	-	-	-	-	3.71	-	-	0.81	-	-	-	3.71	0.81	-	-	0.81	-	-	-	3.71	4.51	-	-	-	-
8 or more	-	-	-	-	-	-	-	-	-	-	-	-	-	-	-	-	-	-	-	-	-	-	-	-	-	-	-	-	-	-	-	-	-	-	-	-	-	-	-	-	-	-	-	-	-	-	-	-	-
Don't know	77.47	36.88	40.59	6.02	9.69	15.9	13	32.85	41.66	35.81	20.91	9.62	9.76	13.79	13.31	67.39	2.68	5.47	1.93	3.98	12.04	4.89	3.57	6.04	9.76	13.79	7.85	5.46	67.39	2.68	5.47	1.93	31.98	17.63	49.62	-	17.65	3.48	6.73	40.12	8.71	3.47	3.04	21.2	6.34	13.84	26.27	13.29	53.4
Are you the parent/ guardian of children of any of the following ages? (Please select all that apply. If you do not have any children, please select the "Not applicable" option)
Unweighted base	2240	1076	1164	96	309	400	404	1031	1364	876	523	373	192	260	530	1878	108	189	65	77	255	191	169	204	192	260	325	205	1878	108	189	65	891	309	1200	53	648	110	229	1136	271	223	84	509	1635	254	243	72	569
Base	2240	1086.4	1153.6	248.64	327.69	399.43	374	890.24	1276.8	963.2	521.92	360.64	199.41	293.44	508.43	1883.84	107.52	188.16	60.48	72.11	255.18	194.64	157.95	202.69	199.41	293.44	317.36	191.07	1883.84	107.52	188.16	60.48	885.79	310.22	1196.01	131.19	552.68	125.78	234.34	1032.16	272.55	204.31	76.31	635.34	1586.69	284.79	247.19	77.24	609.22
Under 6 months old	24.92	9.45	15.47	2.03	12.49	9.59	-	0.81	13.95	10.97	5.75	5.94	2.6	2.93	4.93	22.14	0.99	1.79	-	0.9	2.72	2.12	0.82	5.12	2.6	2.93	4.93	-	22.14	0.99	1.79	-	8.38	3	11.38	1.47	-	3.01	9.06	13.06	3.55	2.93	-	4.45	4.77	10.06	7.32	1.83	19.21
Between 6 and 12 months old	16.04	5.51	10.53	1.88	7.38	5.71	1.06	-	9.24	6.8	4.44	2.51	0.85	2.12	3.05	12.96	1.09	-	1.99	0.88	0.93	2.62	2.51	-	0.85	2.12	2.14	0.91	12.96	1.09	-	1.99	10.84	3.29	14.13	-	-	-	1.91	12.14	3.9	-	-	-	-	9.55	5.43	-	14.98
1 year old	38.16	15.65	22.51	1.96	12.12	22.52	1.55	-	26.81	11.34	4.58	6.21	2.56	3.92	10.96	28.24	0.92	8.99	-	-	1.77	2.81	2.47	3.74	2.56	3.92	4.67	6.29	28.24	0.92	8.99	-	18.56	12.95	31.51	-	-	1.67	4.98	27.88	8.31	-	-	1.96	-	14.71	16.34	4.05	35.09
2 years old	57.31	29.85	27.45	-	32.73	20.73	3.84	-	32.86	24.44	11.88	10.23	9.96	3.16	15.22	50.44	3.07	2.92	0.87	1.13	4.9	5.84	5.01	5.22	9.96	3.16	9.67	5.55	50.44	3.07	2.92	0.87	27.46	10.06	37.52	-	-	4.21	15.58	43.27	9.07	0.89	-	4.08	2.04	16.63	27.84	10.07	54.54
3 years old	47.86	25.12	22.74	-	17.31	24.38	4.42	1.75	31.15	16.71	7.23	7.81	2.71	5.6	15.6	38.95	4.58	3.53	0.8	2.11	4.18	0.94	2.56	5.25	2.71	5.6	11.4	4.2	38.95	4.58	3.53	0.8	27.46	10.85	38.31	-	0.76	3.17	5.63	34.94	10.07	1.88	-	0.97	1.65	15.49	23.64	7.09	46.22
4 years old	49.25	20.8	28.45	2.03	16.7	28.57	1.95	-	35.54	13.71	9.04	4.73	4.78	6.78	19.28	44.61	0.92	2.79	0.93	2.03	3.37	3.64	2.74	1.99	4.78	6.78	12.22	7.05	44.61	0.92	2.79	0.93	25.43	18.32	43.75	-	-	1.57	3.93	33.13	6.55	1.92	1.47	5.17	2.48	12.58	18.45	15.03	46.05
5 years old	56.67	29.54	27.13	1.82	16.65	29.48	6.75	1.96	32.38	24.29	17.77	7.61	6.29	1.8	18.22	51.69	3.16	1.82	-	0.9	8.32	8.54	0.75	6.86	6.29	1.8	12.75	5.47	51.69	3.16	1.82	-	30.27	15.59	45.86	-	-	2.76	8.05	43.67	5.72	2.82	0.85	3.61	1.11	11.63	31.07	10.94	53.65
6 years old	51.58	21.81	29.77	-	17.26	29.82	2.74	1.76	30.75	20.83	14.57	13.96	2.54	2.19	11.42	44.68	2.01	3.98	0.9	2.14	6.61	5.82	5.75	8.21	2.54	2.19	8.92	2.5	44.68	2.01	3.98	0.9	28.46	8.91	37.37	-	0.84	6.99	6.37	34.41	7.14	4.74	1.47	3.81	3.09	6.92	30.78	10.06	47.77
7 years old	40.16	18.09	22.07	-	11.1	22.71	5.33	1.03	21.49	18.67	6.18	11.21	3.68	5.11	10.98	37.16	0.99	2.02	-	-	1.68	4.5	7.64	3.57	3.68	5.11	9.52	1.46	37.16	0.99	2.02	-	19.99	10.2	30.19	1.51	1.03	2.99	4.44	29.9	3.21	2.85	-	4.2	1.98	10.32	17.23	10.63	38.18
8 years old	49.75	24.47	25.28	-	6.31	29.36	13.15	0.93	25.96	23.79	13.57	7.99	4.45	2.9	12.07	40.99	2.5	3.5	2.77	0.9	4.81	7.86	3.99	4	4.45	2.9	7.74	4.34	40.99	2.5	3.5	2.77	29.34	8.38	37.71	-	1.04	4.12	6.87	29.98	4.74	7.97	1.47	5.58	5.33	13.83	21.45	9.15	44.42
9 years old	42.32	19.18	23.15	-	6.75	24.3	9.63	1.64	28.33	13.99	7.31	12.24	4.11	4.53	7.67	35.86	4	1.67	0.8	1.01	4.33	1.97	6.82	5.42	4.11	4.53	6.05	1.62	35.86	4	1.67	0.8	21.7	10.77	32.47	-	-	5.99	3.86	24.04	8.31	6.02	0.84	3.1	-	8.5	21.35	11.56	41.41
10 years old	43.38	19.01	24.37	-	5.49	29.01	8.88	-	21.02	22.36	12.44	8.11	2.52	3.27	8.38	34.72	2.13	2.96	3.58	-	7.59	4.85	2.78	5.33	2.52	3.27	7.5	0.87	34.72	2.13	2.96	3.58	22.92	8.26	31.18	-	1.04	1.91	9.25	22.7	5.88	6.33	-	7.47	4.11	11	15.33	11.03	37.37
11 years old	48.43	23.63	24.81	-	5.51	25.95	15.39	1.58	27.59	20.85	10.46	8.9	7.63	2.83	6.84	36.66	2.7	9.08	-	1.91	6.75	1.81	3.68	5.21	7.63	2.83	5.09	1.75	36.66	2.7	9.08	-	31.33	9.34	40.68	-	0.78	2.57	4.4	33.7	7.62	3.86	-	2.25	4.92	5.47	25.49	12.56	43.52
12 years old	48.32	21.91	26.41	-	5.36	18.08	22.56	2.32	27.84	20.47	9.19	11.9	5.55	5.43	10.61	42.68	-	5.64	-	0.9	5.83	2.45	7.12	4.78	5.55	5.43	5.59	5.03	42.68	-	5.64	-	33.32	3.49	36.81	-	1.61	1.54	8.36	33.89	2.6	6.72	-	5.11	3.85	12.78	21.04	8.96	42.78
13 years old	41.03	22.19	18.84	3.7	2.88	10.4	20.4	3.65	29.72	11.31	16.27	4.73	5.33	1.9	6.87	35.1	2.29	2.84	0.8	1.91	6.02	8.34	3.03	1.7	5.33	1.9	5.13	1.75	35.1	2.29	2.84	0.8	23.41	9.88	33.29	-	1.03	2.75	3.97	26.06	6.71	2.78	-	5.48	1.8	7.27	27.71	4.25	39.23
14 years old	46.27	22.01	24.27	3.7	7.1	12.93	19.34	3.21	24.72	21.55	11.72	11.44	4.73	4.13	5.58	37.61	2.48	3.56	2.62	1.77	9.09	0.86	3.32	8.12	4.73	4.13	4	1.58	37.61	2.48	3.56	2.62	24.4	9.86	34.27	3.7	-	2.81	5.5	30.71	4.49	4.57	-	6.5	1.97	13.48	23.87	6.17	43.53
15 years old	41.83	14.91	26.92	-	0.9	10.56	26.07	4.3	23.48	18.34	12.74	2.59	5.2	5.64	11	37.17	2.75	1.9	-	2.05	7.32	3.38	1.69	0.9	5.2	5.64	6.76	4.24	37.17	2.75	1.9	-	28.38	7.03	35.41	-	1.52	-	4.9	27.56	4.62	3.9	2.82	1.93	3.89	13.91	15.39	8.64	37.94
16 years old	39.62	20.81	18.82	-	0.97	13.87	19.2	5.58	21.27	18.36	9.19	7.69	3.98	3.83	7.8	32.48	2.7	3.3	1.14	0.85	4.54	3.81	1.43	6.26	3.98	3.83	5.87	1.93	32.48	2.7	3.3	1.14	27.54	3.61	31.16	-	0.85	1.9	5.71	23.8	8.47	4.57	-	2.79	2.88	12.16	16.64	6.04	34.83
17 years old	41.63	18.25	23.37	-	-	7.97	25.14	8.52	22.43	19.19	11.64	9.88	2.04	3.57	8.55	35.67	2.73	0.86	2.37	-	7.19	4.45	4.37	5.51	2.04	3.57	6.79	1.75	35.67	2.73	0.86	2.37	21.98	11.28	33.26	-	0.71	-	7.66	26.89	3.4	6.43	-	4.91	2.96	15.71	16.89	5.07	37.66
18 years old	40.41	13.72	26.69	-	-	13.83	22.24	4.34	21.15	19.26	9	8.08	7.28	2.69	8.02	35.06	1.7	3.65	-	2.79	1.82	4.39	4.31	3.76	7.28	2.69	8.02	-	35.06	1.7	3.65	-	20.78	8.12	28.9	-	0.78	-	10.72	25.94	1.71	7.29	1.22	4.26	14.08	15.61	5.86	4.86	26.33
Older than 18 years old	812.93	353.83	459.1	7.48	4.03	21.1	125.38	654.94	427.9	385.03	193.18	121.44	71.45	78.35	205.26	669.68	39.8	75.45	28	30.68	88.24	74.26	63.12	58.32	71.45	78.35	118.79	86.47	669.68	39.8	75.45	28	172.6	120.16	292.76	-	429.53	21.51	69.13	532.32	54.14	117.25	54.33	45.54	728.63	34.5	23.84	11.55	69.9
Not applicable - I do not have any children	953.35	517.41	435.94	224.03	212.14	170.42	128.12	218.64	563.43	389.92	218.29	149.5	81.09	170.07	190.78	809.74	44.19	76.51	22.9	29.45	110.25	78.59	57.89	91.61	81.09	170.07	118.42	72.36	809.74	44.19	76.51	22.9	453.6	85.95	539.55	124.5	118.93	77.46	92.91	200.17	144.21	50.32	18.74	531.88	829.11	57.42	31.1	14.49	103.02
How many bedrooms does your primary residence (whether owned or rented) have in total?
Unweighted base	2240	1076	1164	96	309	400	404	1031	1364	876	523	373	192	260	530	1878	108	189	65	77	255	191	169	204	192	260	325	205	1878	108	189	65	891	309	1200	53	648	110	229	1136	271	223	84	509	1635	254	243	72	569
Base	2240	1086.4	1153.6	248.64	327.69	399.43	374	890.24	1276.8	963.2	521.92	360.64	199.41	293.44	508.43	1883.84	107.52	188.16	60.48	72.11	255.18	194.64	157.95	202.69	199.41	293.44	317.36	191.07	1883.84	107.52	188.16	60.48	885.79	310.22	1196.01	131.19	552.68	125.78	234.34	1032.16	272.55	204.31	76.31	635.34	1586.69	284.79	247.19	77.24	609.22
I have a studio flat	20.27	14.96	5.32	1.88	8.81	1.69	3.41	4.48	12.33	7.95	4.29	0.84	2.03	3.74	8.4	19.3	0.98	-	-	-	1.53	2.76	-	0.84	2.03	3.74	4.55	3.85	19.3	0.98	-	-	7.32	2.57	9.89	2.76	1.8	4.1	1.71	-	5.06	2.81	0.9	11.5	17.46	1.91	-	0.9	2.81
1	169.43	96.56	72.87	23.83	25.49	24.76	29.12	66.22	90.55	78.88	30.82	17.6	12.74	40.63	44.83	146.63	4.54	17.39	0.87	4.65	12.58	13.6	11.55	6.05	12.74	40.63	38.41	6.42	146.63	4.54	17.39	0.87	79.51	13.65	93.17	5.83	40.38	13.67	16.38	22.78	23.72	27.42	7.97	85.61	155.22	9.69	2.79	0.93	13.42
2	572.31	262.34	309.97	50.41	106.39	108.32	90.59	216.6	282.51	289.8	140.08	81.59	44.18	92.38	122.17	480.4	25.19	55.12	11.6	16.07	71.72	52.29	32.98	48.61	44.18	92.38	81.62	40.55	480.4	25.19	55.12	11.6	242.13	72.07	314.2	17.03	117.35	42.63	81.1	195.64	94.77	71.56	20.42	185.93	439.59	72.23	44.46	8.82	125.51
3	878.97	398.71	480.27	64.91	120.85	167.38	145.76	380.06	477.3	401.67	229.89	166.16	82.42	79.34	189.92	747.72	47.6	63.85	19.8	32.67	119.89	77.33	73.63	92.53	82.42	79.34	114.37	75.55	747.72	47.6	63.85	19.8	338.89	132.16	471.05	36.76	255.07	33.1	83	462.93	112.22	79.39	33.23	188.42	606.52	120.36	108.9	30.23	259.48
4	434.47	225.18	209.29	57.68	46.8	77.46	78.07	174.46	303.9	130.58	91.96	67.51	47.59	47.51	102.92	357.49	17.06	41.02	18.91	13.88	37.72	40.36	30.6	36.91	47.59	47.51	54	48.92	357.49	17.06	41.02	18.91	169.18	63.34	232.52	35.3	110.59	25.77	30.3	270.69	32.61	16.79	9.16	101.03	272	57.1	71.33	27.33	155.77
5	110.92	59.84	51.08	34.29	10.59	12.24	19.79	34.02	87.49	23.44	16.76	12.59	6.66	18.17	32.74	86.91	11.3	7.05	5.66	3.24	7.14	6.39	3.97	8.61	6.66	18.17	20.79	11.95	86.91	11.3	7.05	5.66	35.23	16.39	51.62	25.94	19.72	0.84	12.8	57.82	4.18	5.33	2.75	37.14	71.6	11.62	18.08	5.92	35.61
6 or more	29.37	18.64	10.73	11.98	0.82	2.61	3.4	10.56	14.51	14.87	5.01	9.96	0.86	5.34	5.65	26.82	0.86	-	1.69	1.6	2.62	0.79	0.82	9.14	0.86	5.34	2.83	2.82	26.82	0.86	-	1.69	6.8	3.38	10.18	5.68	6.76	4.78	1.97	12.85	-	-	1.87	13.81	14.82	8.14	1.63	-	9.77
Prefer not to say	24.24	10.16	14.08	3.65	7.93	4.97	3.85	3.84	8.22	16.02	3.11	4.39	2.92	6.34	1.8	18.56	-	3.72	1.96	-	1.98	1.13	4.39	-	2.92	6.34	0.79	1.01	18.56	-	3.72	1.96	6.73	6.65	13.38	1.89	1.01	0.88	7.08	9.44	-	1.03	-	11.9	9.47	3.74	-	3.1	6.84
How many children, if any, of the following ages, are there in your household? (Please select one option on each row)
0 to 4 years old
Unweighted base	1782	862	920	89	267	343	329	754	1119	663	421	297	153	192	427	1490	89	143	60	55	204	162	136	161	153	192	258	169	1490	89	143	60	730	258	988	49	480	85	180	1122	266	87	21	272	1211	240	237	71	548
Base: All UK Adults with more than one person in their household	1807.02	873.95	933.07	228.86	283.93	342.42	302.86	648.94	1064.85	742.17	428.37	291.48	160.62	222.99	413.38	1516.84	90.41	143.7	56.07	51.52	208.48	168.37	128.78	162.7	160.62	222.99	254.43	158.95	1516.84	90.41	143.7	56.07	723.56	262.25	985.81	121.95	408.43	102.08	188.74	1019.7	268.35	83.41	20.98	398.16	1191.7	266.26	241.96	76.12	584.35
0	1548.25	753.3	794.95	203.42	194.13	239.63	282.64	628.43	913.88	634.37	374.39	250.22	129.87	195.14	342.56	1292.19	76.08	128.38	51.61	46.38	181.33	146.68	108.28	141.94	129.87	195.14	209.49	133.07	1292.19	76.08	128.38	51.61	598.33	203.33	801.67	118.45	394.06	85.57	148.5	854.2	226.81	74.77	19.5	363.14	1154.72	181.4	147.66	42.99	372.06
1	170.5	76.6	93.9	5.94	67.42	82.19	11.33	3.63	103.78	66.73	35.08	26.52	21.61	15.27	51.96	150.43	9.73	8.67	1.67	3.21	13.88	17.99	12.87	13.65	21.61	15.27	33.73	18.23	150.43	9.73	8.67	1.67	90.21	40.09	130.3	3.5	0.9	13.62	22.18	115.38	32.8	5.85	1.47	14	9.09	75.93	56.36	26.06	158.35
2	36.45	17.58	18.88	2.34	19.01	15.11	-	-	23.8	12.65	3.96	6.5	1.89	8.48	10.94	31.77	0.92	2.83	0.93	-	3.96	-	1.97	4.53	1.89	8.48	8.43	2.5	31.77	0.92	2.83	0.93	19.4	9.65	29.05	-	-	-	7.4	24.22	6.75	1.08	-	4.4	-	6.16	23.51	6.07	35.74
3	1.9	0.9	1	-	0.9	1	-	-	1.9	-	0.9	-	-	-	-	0.9	-	1	-	0.9	-	-	-	-	-	-	-	-	0.9	-	1	-	1.9	-	1.9	-	-	-	-	1.9	-	-	-	-	-	-	0.9	1	1.9
4	6.28	4.46	1.82	5.52	-	-	-	0.76	6.28	-	4.46	1.82	-	-	-	6.28	-	-	-	-	0.76	3.7	-	1.82	-	-	-	-	6.28	-	-	-	0.76	3.7	4.46	-	-	-	1.82	0.76	-	-	-	5.52	0.76	-	5.52	-	5.52
5	0.94	-	0.94	-	-	0.94	-	-	0.94	-	-	-	-	0.94	-	0.94	-	-	-	-	-	-	-	-	-	0.94	-	-	0.94	-	-	-	0.94	-	0.94	-	-	-	-	0.94	-	-	-	-	-	-	0.94	-	0.94
6 or more	8.69	8.69	-	7.84	-	-	-	0.84	3.71	4.98	-	-	4.56	-	4.13	8.69	-	-	-	-	-	-	-	-	4.56	-	-	4.13	8.69	-	-	-	4.13	-	4.13	-	0.84	-	3.71	0.84	-	-	-	4.13	0.84	-	4.13	-	4.13
Prefer not to say	34	12.43	21.58	3.79	2.47	3.56	8.9	15.28	10.55	23.45	9.58	6.42	2.7	3.15	3.79	25.64	3.67	2.82	1.87	1.03	8.55	-	5.66	0.76	2.7	3.15	2.78	1.01	25.64	3.67	2.82	1.87	7.89	5.47	13.36	-	12.63	2.89	5.13	21.45	2	1.72	-	6.97	26.29	2.77	2.94	-	5.71
5 to 17 years old
Unweighted base	1782	862	920	89	267	343	329	754	1119	663	421	297	153	192	427	1490	89	143	60	55	204	162	136	161	153	192	258	169	1490	89	143	60	730	258	988	49	480	85	180	1122	266	87	21	272	1211	240	237	71	548
Base: All UK Adults with more than one person in their household	1807.02	873.95	933.07	228.86	283.93	342.42	302.86	648.94	1064.85	742.17	428.37	291.48	160.62	222.99	413.38	1516.84	90.41	143.7	56.07	51.52	208.48	168.37	128.78	162.7	160.62	222.99	254.43	158.95	1516.84	90.41	143.7	56.07	723.56	262.25	985.81	121.95	408.43	102.08	188.74	1019.7	268.35	83.41	20.98	398.16	1191.7	266.26	241.96	76.12	584.35
0	1314.71	638.92	675.79	146.95	218.53	176.12	168.46	604.65	788.36	526.35	299.66	197.88	106.72	177.51	311.26	1093.03	69.57	110.1	42.01	40.96	139.04	119.67	91.25	106.63	106.72	177.51	182.52	128.74	1093.03	69.57	110.1	42.01	475.64	177	652.64	91.75	387.4	60.92	121.99	743.61	212.2	48.03	13.76	287.28	1146.9	84.13	54.62	13.89	152.64
1	252.56	125.92	126.64	50.98	31.89	81.5	68.25	19.93	145.44	107.12	71.23	47.05	30.06	21.28	52.44	222.06	9.18	17.68	3.64	6.78	37.07	27.38	17.47	29.58	30.06	21.28	36.98	15.46	222.06	9.18	17.68	3.64	123.05	47.8	170.85	26.07	4.89	18.88	31.86	133.59	30.02	11.74	3.72	73.49	7.68	174.02	59.11	10.04	243.17
2	164.06	69.82	94.24	12.08	21.16	69.02	55.23	6.56	99.58	64.47	39.89	32.99	15.76	17.02	30.85	136.51	7.89	13.1	6.56	0.85	21.1	17.94	15.45	17.54	15.76	17.02	25.18	5.67	136.51	7.89	13.1	6.56	94.24	30.02	124.27	1.96	1.75	11.57	24.51	103.44	21.29	18.28	2.02	18.02	6.7	4.29	120.24	31.13	155.67
3	24.91	11.47	13.44	7.91	4.35	10.68	1.97	-	16.07	8.84	3.74	3.41	3.71	3.09	7.97	21.93	0.99	-	1.99	0.9	0.93	1.91	-	3.41	3.71	3.09	4.89	3.08	21.93	0.99	-	1.99	13.5	1.96	15.46	2.17	-	2.03	5.25	13.18	1.91	0.97	-	5.14	-	1.91	0.93	16.45	19.29
4	8.46	6.63	1.82	4.78	1.01	0.82	1.85	-	1.74	6.71	1.93	4.78	0.82	0.93	-	8.46	-	-	-	1.01	0.93	-	-	4.78	0.82	0.93	-	-	8.46	-	-	-	2.67	-	2.67	-	-	5.78	-	1.74	0.93	1.01	-	4.78	0.93	-	-	2.75	2.75
5	2.19	0.72	1.47	-	1.47	0.72	-	-	2.19	-	1.47	0.72	-	-	-	2.19	-	-	-	-	-	1.47	0.72	-	-	-	-	-	2.19	-	-	-	2.19	-	2.19	-	-	-	-	-	-	0.72	1.47	-	1.47	-	-	0.72	0.72
6 or more	6.11	6.11	-	4.13	1.13	-	-	0.84	-	6.11	-	-	0.84	-	5.27	6.11	-	-	-	-	-	-	-	-	0.84	-	1.13	4.13	6.11	-	-	-	5.27	-	5.27	-	0.84	-	-	0.84	-	-	-	5.27	0.84	-	4.13	1.13	5.27
Prefer not to say	34.02	14.36	19.66	2.03	4.38	3.56	7.1	16.95	11.46	22.56	10.44	4.66	2.7	3.15	5.59	26.55	2.78	2.82	1.87	1.03	9.42	-	3.9	0.76	2.7	3.15	3.72	1.87	26.55	2.78	2.82	1.87	6.99	5.47	12.46	-	13.55	2.89	5.13	23.3	2	2.67	-	4.19	27.18	1.91	2.94	-	4.84
Do you currently have any pets that live in your home?
Unweighted base	2240	1076	1164	96	309	400	404	1031	1364	876	523	373	192	260	530	1878	108	189	65	77	255	191	169	204	192	260	325	205	1878	108	189	65	891	309	1200	53	648	110	229	1136	271	223	84	509	1635	254	243	72	569
Base: All UK Adults	2240	1086.4	1153.6	248.64	327.69	399.43	374	890.24	1276.8	963.2	521.92	360.64	199.41	293.44	508.43	1883.84	107.52	188.16	60.48	72.11	255.18	194.64	157.95	202.69	199.41	293.44	317.36	191.07	1883.84	107.52	188.16	60.48	885.79	310.22	1196.01	131.19	552.68	125.78	234.34	1032.16	272.55	204.31	76.31	635.34	1586.69	284.79	247.19	77.24	609.22
Yes, I do	1038.29	451.63	586.66	108.89	159.44	208.37	215.16	346.42	559.43	478.86	256.43	187.8	94.84	98.72	237.26	875.05	48.47	86.18	28.59	28.18	130.29	97.96	99.13	88.67	94.84	98.72	141.3	95.96	875.05	48.47	86.18	28.59	447.65	165.18	612.83	63.06	192.52	55.97	113.91	516.98	145.37	91.66	32.05	245.71	671.86	155.76	140.42	47.2	343.38
No, I don't	1201.71	634.77	566.94	139.75	168.26	191.06	158.84	543.81	717.37	484.34	265.49	172.84	104.57	194.72	271.17	1008.79	59.05	101.98	31.89	43.93	124.89	96.68	58.81	114.02	104.57	194.72	176.06	95.12	1008.79	59.05	101.98	31.89	438.14	145.04	583.18	68.13	360.16	69.81	120.43	515.18	127.18	112.65	44.26	389.64	914.83	129.03	106.78	30.04	265.84
Does your primary home (i.e. the one you spend most time at) include access to any outside space (e.g. a garden, yard, balcony, terrace etc.)?
Unweighted base	2240	1076	1164	96	309	400	404	1031	1364	876	523	373	192	260	530	1878	108	189	65	77	255	191	169	204	192	260	325	205	1878	108	189	65	891	309	1200	53	648	110	229	1136	271	223	84	509	1635	254	243	72	569
Base: All UK Adults	2240	1086.4	1153.6	248.64	327.69	399.43	374	890.24	1276.8	963.2	521.92	360.64	199.41	293.44	508.43	1883.84	107.52	188.16	60.48	72.11	255.18	194.64	157.95	202.69	199.41	293.44	317.36	191.07	1883.84	107.52	188.16	60.48	885.79	310.22	1196.01	131.19	552.68	125.78	234.34	1032.16	272.55	204.31	76.31	635.34	1586.69	284.79	247.19	77.24	609.22
Yes, it does	2060.05	990.26	1069.79	216.5	292.91	359.41	339.45	851.79	1182.76	877.29	484.03	338.37	183.72	248.22	473.7	1728.05	107.52	166.47	58.01	67.18	234.41	182.45	149.11	189.27	183.72	248.22	290.39	183.3	1728.05	107.52	166.47	58.01	791.46	296.82	1088.28	118.55	530.9	109.31	213.02	1004.04	243.44	186.93	69.4	538.17	1443.16	262.67	240.1	75.3	578.06
No, it doesn't	179.95	96.14	83.81	32.14	34.78	40.02	34.56	38.45	94.04	85.91	37.89	22.27	15.69	45.22	34.73	155.79	-	21.69	2.47	4.92	20.77	12.19	8.84	13.43	15.69	45.22	26.96	7.77	155.79	-	21.69	2.47	94.33	13.4	107.73	12.64	21.78	16.47	21.32	28.13	29.11	17.38	6.91	97.17	143.53	22.12	7.1	1.94	31.16
Which ONE of the following best describes your current working situation?
Unweighted base	2240	1076	1164	96	309	400	404	1031	1364	876	523	373	192	260	530	1878	108	189	65	77	255	191	169	204	192	260	325	205	1878	108	189	65	891	309	1200	53	648	110	229	1136	271	223	84	509	1635	254	243	72	569
Base: All UK Adults	2240	1086.4	1153.6	248.64	327.69	399.43	374	890.24	1276.8	963.2	521.92	360.64	199.41	293.44	508.43	1883.84	107.52	188.16	60.48	72.11	255.18	194.64	157.95	202.69	199.41	293.44	317.36	191.07	1883.84	107.52	188.16	60.48	885.79	310.22	1196.01	131.19	552.68	125.78	234.34	1032.16	272.55	204.31	76.31	635.34	1586.69	284.79	247.19	77.24	609.22
Working full time (30 hours per week or more)	746.3	437.68	308.61	42.65	187.76	220.4	184.26	111.24	499.36	246.93	177.95	126.11	59.18	99.35	161.04	623.62	33.09	63.54	26.06	23.18	90.2	64.58	55.05	71.05	59.18	99.35	112.06	48.97	623.62	33.09	63.54	26.06	741.23	2.2	743.43	-	-	1.04	1.83	322.78	123.84	59.56	6.11	229.2	479.1	113.3	106.95	35.98	256.23
Usually working full time (30 hours per week or more), but currently furloughed	154.96	80.71	74.25	28.98	30.57	36.06	28.54	30.81	83.01	71.96	40.84	15.16	15.36	23.49	31.46	126.31	11.17	10.88	6.6	5.65	22.13	13.05	6.73	8.43	15.36	23.49	20.44	11.03	126.31	11.17	10.88	6.6	119.37	7.33	126.7	0.88	-	2.82	24.57	53.82	22.85	12.51	2.6	62.19	100.96	22.2	22.56	6.56	51.32
Working part time (8-29 hours per week)	199.31	54.19	145.12	7.81	25.44	45.79	41.26	79.01	112.32	86.99	47.44	34.42	16.34	27.56	42.42	168.18	9.56	15.99	5.58	4.07	21.11	22.26	12.46	21.96	16.34	27.56	25.41	17.01	168.18	9.56	15.99	5.58	4.43	194.1	198.53	-	0.78	-	-	114.76	28.1	13.74	7.81	34.9	113.6	36.27	39.22	7.37	82.85
Usually working part time (8-29 hours per week), but currently furloughed	79.89	20.79	59.1	9.17	7.79	17.73	18.7	26.5	35.6	44.3	19.81	11.51	16.84	7.76	14.44	70.36	2.07	5.62	1.85	0.86	10.43	8.53	4.8	6.7	16.84	7.76	9.46	4.98	70.36	2.07	5.62	1.85	3.42	66.54	69.96	-	0.77	2.04	7.12	38.33	12.14	8.06	4.63	12.02	44.31	12.36	14.03	3.46	29.84
Stay at home parent	55.05	2.4	52.65	-	16.93	18.28	13.77	6.07	20.27	34.78	7.77	11.56	6.38	4.22	16.24	46.16	5.28	0.85	2.76	2.86	1.6	3.3	4.27	7.29	6.38	4.22	12.69	3.55	46.16	5.28	0.85	2.76	-	2.07	2.07	-	1.01	13.2	38.77	34.25	14.66	4.09	-	2.05	5.31	17.32	26.84	5.58	49.74
Unemployed	122.18	65.76	56.43	19.92	21.91	29.07	27.08	24.19	41.42	80.76	25.27	26.44	15.41	16.88	19.92	103.92	2.01	13.37	2.88	4.88	15.12	5.27	7.46	18.98	15.41	16.88	10.02	9.9	103.92	2.01	13.37	2.88	1.88	2.04	3.92	-	-	92.18	26.08	25.88	17.2	10.11	3.81	65.18	83.49	19.6	7.32	5.87	32.79
Retired	554.07	260.97	293.1	-	-	0.86	8.93	544.27	317.85	236.22	131.95	84.14	38.77	59.83	147.51	462.21	29.02	49.93	12.91	21.95	57.8	52.2	44.88	39.26	38.77	59.83	76.07	71.44	462.21	29.02	49.93	12.91	-	4.1	4.1	-	546.66	0.9	2.4	350.91	29.05	72.57	47.72	50.37	525.08	4.89	11.44	4.26	20.6
Student (full-time or part-time)	139.04	82.86	56.18	122.9	9.24	1.76	3.99	1.16	98.76	40.29	30.65	26.53	7.84	37.9	22.74	125.68	6.02	7.34	-	1.37	17.99	11.29	11.96	14.57	7.84	37.9	17	5.75	125.68	6.02	7.34	-	-	-	-	126.4	-	6.23	6.41	6.08	4.83	-	-	126.83	96.83	33.58	4.5	4.13	42.21
Other	171.64	72.61	99.03	12.99	22.95	25.37	46.73	63.59	61.94	109.71	37.51	24.78	21.41	9.67	48.41	141.77	8.28	20.63	0.96	6.25	17.83	13.43	10.33	14.45	21.41	9.67	30.89	17.51	141.77	8.28	20.63	0.96	15.45	28.93	44.38	2.03	3.45	5.03	116.75	78.86	19.87	23.68	3.64	41.55	132.73	22.1	12.36	2.9	37.36
Don't know	3.01	1.12	1.89	1.89	1.12	-	-	-	1.89	1.12	-	-	1.89	1.12	-	3.01	-	-	-	-	-	-	-	-	1.89	1.12	-	-	3.01	-	-	-	-	1.12	1.12	1.89	-	-	-	-	-	-	-	3.01	-	-	-	1.12	1.12
Prefer not to say	14.54	7.31	7.23	2.34	3.97	4.1	0.74	3.39	4.39	10.15	2.72	-	-	5.65	4.25	12.62	1.02	-	0.89	1.01	0.97	0.74	-	-	-	5.65	3.31	0.94	12.62	1.02	-	0.89	-	1.79	1.79	-	-	2.34	10.42	6.48	-	-	-	8.05	5.28	3.18	1.98	-	5.16
In the past seven days, which, if any, of the following symptoms have you experienced? (Please select all that apply)
Unweighted base	2204	1060	1144	93	300	394	397	1020	1340	864	508	368	190	258	524	1848	108	188	60	76	246	186	167	201	190	258	322	202	1848	108	188	60	875	305	1180	52	640	110	222	1123	270	219	84	497	1610	253	236	70	559
Base: All UK Adults	2203.66	1069.12	1134.54	241.8	319.48	393.91	367.53	880.94	1252.15	951.51	507.62	355.62	194.82	291.46	503.13	1852.64	107.52	187.21	56.28	71.26	246.59	189.77	155.39	200.23	194.82	291.46	314.82	188.31	1852.64	107.52	187.21	56.28	870.63	306.55	1177.18	129.82	546.1	125.78	224.78	1020.77	271.61	201.13	76.31	623.23	1563.85	283.03	241.11	75.3	599.43
Cough	131.13	75.19	55.94	12.69	22.4	18.08	15.18	62.77	70.06	61.07	39.79	19.54	13.24	11.18	23.88	107.62	6.82	13.04	3.65	2.98	15.53	21.29	5.88	13.66	13.24	11.18	14.26	9.62	107.62	6.82	13.04	3.65	43.83	18.21	62.04	6.52	34.74	7.41	20.41	53.64	14.62	12.67	6	44.2	94.19	13.74	14.4	3.67	31.81
High temperature / fever	25.22	18.45	6.77	3.67	6.59	7	3.48	4.48	15.77	9.45	8.93	5.11	-	3.67	1.13	18.84	3.62	1.86	0.9	2.55	2.47	3.92	2.37	2.73	-	3.67	1.13	-	18.84	3.62	1.86	0.9	14.44	0.83	15.27	-	2.47	2.86	4.62	11.69	1.81	0.75	-	10.97	15.46	3.25	2.88	1.97	8.1
Shortness of breath / difficulties breathing	100.69	62.63	38.06	22.71	10.02	13.5	7.67	46.79	50.26	50.43	27.71	13.76	8.44	19.44	18.67	88.02	3.41	8.19	1.07	2.24	16.36	9.11	4.79	8.97	8.44	19.44	11.05	7.61	88.02	3.41	8.19	1.07	25.33	7.76	33.1	15.3	25.63	4.35	22.3	37.02	7.69	13.99	6.03	35.96	77.62	6.03	7.55	4.93	18.51
Runny or blocked nose	272.94	157.06	115.88	44.09	36.31	40.91	36.09	115.54	150.76	122.18	56.81	37.53	37.21	40.59	61.24	233.38	13.81	20.68	5.06	5.99	26.88	23.94	16.11	21.41	37.21	40.59	38.54	22.7	233.38	13.81	20.68	5.06	103.41	25.92	129.33	28	73.41	11.86	30.34	108.6	40.31	27.89	7.39	87.88	202.46	41.58	17.82	6.47	65.87
Aches and pains	246.78	111.4	135.37	23.09	22.62	37.57	36.45	127.05	131.27	115.51	61.29	36.34	21.22	35.57	58.16	212.59	10.1	18.95	5.14	8.31	28.27	24.71	17.66	18.68	21.22	35.57	38.58	19.58	212.59	10.1	18.95	5.14	80.54	32.31	112.85	11.67	71.39	8.51	42.37	114.86	28.58	26.2	13.68	63.45	188.31	26.87	18.38	4.73	49.98
Chest pain	58.25	32.39	25.87	9.76	11.27	9	9.41	18.81	25.4	32.85	11.95	10.67	8.11	7.29	10.81	48.83	1.78	4.77	2.87	0.86	4.98	6.11	2.57	8.1	8.11	7.29	5.39	5.42	48.83	1.78	4.77	2.87	17.56	14.21	31.77	-	12.68	3.45	10.35	21.82	9.15	3.69	3.61	19.98	38.65	11.84	6.08	1.68	19.6
Chills / shivering	44.62	21.39	23.23	6	3.76	13.65	4.48	16.72	30.95	13.67	13.88	5.68	3.48	7.94	5.65	36.63	2.56	3.73	1.7	2.55	5.96	5.37	2.29	3.39	3.48	7.94	4.8	0.85	36.63	2.56	3.73	1.7	22.42	4.63	27.06	-	11.92	0.82	4.82	19.32	5.19	5.02	3.89	11.19	25.3	8.56	8.08	-	16.64
Sore throat	144.74	67.79	76.94	30	19.79	27.19	25.34	42.42	91.66	53.07	37.15	23.5	9.79	23.83	27.65	121.93	8.38	11.78	2.66	1.91	13.2	22.05	9.82	13.68	9.79	23.83	18.63	9.01	121.93	8.38	11.78	2.66	64	22.75	86.75	7.11	23.54	5.6	21.73	54.2	20.47	11.64	0.89	57.55	100.64	21.88	17.16	2.69	41.73
Diarrhoea	108.99	55.47	53.51	17.3	18.29	13.81	21.07	38.52	60.67	48.32	27.01	15.84	10.03	19.09	25.06	97.03	4.47	5.55	1.94	1.67	16.94	8.4	8.17	7.68	10.03	19.09	14.76	10.3	97.03	4.47	5.55	1.94	49.6	16.45	66.05	6.23	15.76	2.01	18.93	48.31	11.61	8.9	4.03	35.28	78.3	17.33	6	4.87	28.2
Headache	330.61	150.2	180.41	38.76	59.9	73.97	46.93	111.04	174.65	155.96	83.28	59.88	32.65	39.35	71.13	286.29	18.05	18.61	7.66	8.27	40.67	34.34	29.99	29.9	32.65	39.35	53.18	17.95	286.29	18.05	18.61	7.66	141.62	47.46	189.08	15.74	68.68	18.09	39.01	143.66	40.57	31.84	12.13	101.41	229.65	41.88	37.83	9.97	89.68
Stomach ache	119	35.47	83.53	27.03	15.7	16.57	15.57	44.13	55.8	63.2	22.49	26.57	7.73	11.99	32.09	100.87	8.23	7.33	2.57	3.59	10.67	8.23	7.02	19.56	7.73	11.99	20.56	11.53	100.87	8.23	7.33	2.57	39.8	14.24	54.05	8.09	27.27	7.12	22.47	42.67	15.81	7.39	2.42	49.84	87.65	19.86	4.42	3.69	27.97
Feeling tired or having low energy	440.59	188.94	251.64	45.56	75.23	85.64	63.15	171.01	249.14	191.45	120.65	65.85	32.71	63.04	100.36	382.6	14.32	35.73	7.94	12.83	64.7	43.11	29.72	36.12	32.71	63.04	60.65	39.71	382.6	14.32	35.73	7.94	167.33	59.82	227.15	23.42	101.62	23.72	64.67	187.31	48.91	47.08	18.56	138.74	317.28	65.25	42.32	9.01	116.58
Loss of sense of smell or taste	32.07	14.07	18.01	6.09	2.84	5.7	4.02	13.42	8.44	23.63	7.14	8.55	4.13	2.94	3.57	26.33	2.77	2.97	-	-	3.47	3.66	2.34	6.21	4.13	2.94	0.76	2.81	26.33	2.77	2.97	-	6.79	5.93	12.72	4.13	7.72	0.82	6.68	12.18	1.85	2.74	2.82	12.49	21.88	3	4.4	-	7.4
None of these	1289.07	637.2	651.87	110.84	180.34	239.84	235.06	522.99	739.64	549.43	288.38	208.64	109.76	167.04	290.96	1064.79	72.1	119.73	32.45	46.53	138.31	103.54	93.02	115.63	109.76	167.04	177.58	113.38	1064.79	72.1	119.73	32.45	525.21	183.28	708.5	62.4	328.73	79.21	110.24	640.13	164.83	103	42.29	330.07	923.72	156.58	144.5	45.27	346.35
Don't know	20.79	12.64	8.15	8.87	3.37	4.05	-	4.5	4.72	16.06	2.03	-	3.1	8.19	5.74	19.06	0.8	0.93	-	2.03	-	-	-	-	3.1	8.19	5.74	-	19.06	0.8	0.93	-	11.13	3.15	14.28	1.89	1.78	-	2.84	3.14	-	0.8	0.99	15.87	7.68	4.95	1.21	3.15	9.31
In the past fourteen days, which, if any, of the following symptoms has someone else in your household experienced? (Please select all that apply)
Unweighted base	1782	862	920	89	267	343	329	754	1119	663	421	297	153	192	427	1490	89	143	60	55	204	162	136	161	153	192	258	169	1490	89	143	60	730	258	988	49	480	85	180	1122	266	87	21	272	1211	240	237	71	548
Base: All UK Adults who live with at least one other person	1807.02	873.95	933.07	228.86	283.93	342.42	302.86	648.94	1064.85	742.17	428.37	291.48	160.62	222.99	413.38	1516.84	90.41	143.7	56.07	51.52	208.48	168.37	128.78	162.7	160.62	222.99	254.43	158.95	1516.84	90.41	143.7	56.07	723.56	262.25	985.81	121.95	408.43	102.08	188.74	1019.7	268.35	83.41	20.98	398.16	1191.7	266.26	241.96	76.12	584.35
Cough	92.76	59.13	33.62	17.19	13.78	18.85	10.73	32.21	66.41	26.35	19.32	13.95	9.74	7.97	25.95	76.93	5.06	6.17	4.59	1.13	6.27	11.92	6.8	7.15	9.74	7.97	21.66	4.29	76.93	5.06	6.17	4.59	45.86	9.6	55.46	9.65	13.42	4.56	9.67	49.68	12.17	6.17	-	24.74	56.53	16.5	13.28	3.64	33.42
High temperature / fever	28.03	17.37	10.66	3.84	6.88	6.19	6.94	4.19	17.49	10.54	8	4.8	1.59	0.9	7.98	23.26	0.89	2.08	1.8	0.9	4.33	2.76	0.76	4.04	1.59	0.9	7	0.97	23.26	0.89	2.08	1.8	22.5	0.94	23.45	-	1.7	1.17	1.72	14.95	4.2	0.9	-	7.98	13.9	6.83	4.51	1.9	13.24
Shortness of breath / difficulty breathing	41.03	28.96	12.07	9.49	3.64	5.29	9.25	13.36	19.37	21.66	9.88	5.59	4.63	7.61	9.09	36.79	2.39	0.78	1.07	-	5.29	4.59	2.47	3.12	4.63	7.61	4.88	4.21	36.79	2.39	0.78	1.07	15.25	0.95	16.2	6.54	5.7	1.72	10.88	21.64	4.08	3.01	-	12.29	30.23	0.94	5.28	1.91	8.13
Runny or blocked nose	123.71	57.78	65.94	14.36	22.25	23.12	22.28	41.71	72.43	51.28	29.84	17	9.77	13.3	31.5	101.41	6.16	10.87	5.28	1.81	16.39	11.63	4.3	12.71	9.77	13.3	19.99	11.51	101.41	6.16	10.87	5.28	55.46	14.07	69.54	12.33	17.61	6.34	17.91	69.93	16.75	6.96	-	29.14	72.29	26.65	16.48	7.41	50.54
Aches and pains	128.52	66.8	61.72	8.84	16.36	28.19	22.37	52.75	63	65.52	35.63	21.02	7.6	10.7	33.56	108.5	3.5	10.21	6.31	3.79	15.61	16.22	6.09	14.92	7.6	10.7	22.43	11.13	108.5	3.5	10.21	6.31	50.78	15.75	66.53	2.88	30.93	8.52	19.66	81.47	17.87	7.72	0.86	20.6	88.68	17.96	10.58	2.86	31.4
Chest pain	25.82	15.9	9.91	-	10.81	3.87	4.28	6.86	15.58	10.23	7.09	0.82	5.72	1	9.53	24.17	-	1.64	-	0.9	0.9	5.29	-	0.82	5.72	1	4.88	4.65	24.17	-	1.64	-	15.94	3.12	19.06	-	3.35	-	3.41	12.77	6.42	2.09	2.69	1.85	13.96	8.97	1.76	1.13	11.85
Chills / shivering	15.84	7.72	8.12	-	2.84	4.22	4.17	4.61	5.46	10.38	1.98	1.17	2.11	1.93	4.35	11.54	2.48	0.93	0.89	1.04	0.94	-	-	1.17	2.11	1.93	3.4	0.95	11.54	2.48	0.93	0.89	8.34	0.89	9.23	-	2.71	-	3.9	8.89	2.12	3.05	-	1.77	8.45	3.96	2.54	-	6.49
Sore throat	87.83	38.63	49.2	12.96	16.75	19.69	15.71	22.72	43.38	44.45	15.15	16.25	7.2	12.36	19.86	70.82	6.29	6.1	4.63	-	10.05	5.1	3.15	13.1	7.2	12.36	14.09	5.77	70.82	6.29	6.1	4.63	35.75	13.73	49.49	5.53	13.53	7.22	12.06	50.27	13.68	2.97	0.86	19.22	55.26	17.61	11.87	2.2	31.68
Diarrhoea	50.27	25.62	24.64	3.96	8.87	12.61	8.43	16.4	28.34	21.92	8.48	9.37	3.77	3.21	15.74	40.57	4.12	4.78	0.8	0.9	4.4	3.18	1.65	7.72	3.77	3.21	9.84	5.9	40.57	4.12	4.78	0.8	28.65	2.03	30.69	1.51	10.35	0.94	6.78	33.99	1.84	1.84	2.5	10.09	28.36	8.08	8.72	4.22	21.02
Headache	172.22	89.41	82.81	16.17	33	42.7	19.49	60.87	83.1	89.11	45.14	28.74	14.4	12.12	46.29	146.69	10.13	8.44	6.96	4.22	19.93	20.99	11.98	16.76	14.4	12.12	31.59	14.7	146.69	10.13	8.44	6.96	80.24	27	107.24	5.23	33.47	9.76	16.52	95.53	26.53	15.52	3.92	29.72	111.93	28.7	23.41	5.26	57.36
Stomach ache	61.81	25.97	35.83	12.03	11.89	10.88	13.3	13.7	26.22	35.59	16.01	10.64	7.88	1.08	16.33	51.95	2.04	6.02	1.8	0.9	8.85	6.26	2.59	8.05	7.88	1.08	10.8	5.53	51.95	2.04	6.02	1.8	24.75	7.93	32.68	2.36	7.57	8.48	10.71	29.86	10.45	5.27	2.5	13.73	31.04	16.35	7.67	1.97	25.99
Feeling tired or having low energy	205.87	101.65	104.22	23.06	35.37	46.36	29.63	71.45	110.21	95.66	56.14	37.59	14.74	15.54	55.11	179.11	7.34	14.32	5.1	4.76	34.37	17.01	15.92	21.67	14.74	15.54	30.03	25.07	179.11	7.34	14.32	5.1	85.3	27.9	113.2	12.54	39.53	11.11	29.49	120.65	27.45	10.44	5.43	41.89	130.73	36.55	26.7	6.23	69.47
Loss of smell / taste	14.57	7.49	7.08	1.63	6.28	1.08	2.18	3.4	7.19	7.38	6.12	2.18	0.71	1.08	2.85	12.94	-	1.63	-	-	1.73	4.39	-	2.18	0.71	1.08	0.95	1.91	12.94	-	1.63	-	8.3	1.84	10.14	-	1.8	1.63	1.01	5.38	3.06	-	1.47	4.66	11.65	0.95	1.97	-	2.92
None of these	1250.97	583.25	667.73	130.34	196.04	226.45	228.61	469.54	739.43	511.54	292.45	194.58	107.71	165.51	278.47	1038.72	70.48	104.38	37.4	34.27	147	111.18	89.39	105.19	107.71	165.51	165.94	112.52	1038.72	70.48	104.38	37.4	496.97	186.18	683.16	71.67	305.64	62.01	128.5	723.61	195.66	50.94	12.55	254.56	846.55	172.13	162.65	54.6	389.39
Don't know	54.76	29.6	25.16	22.11	6.93	10.95	3.67	11.1	35.16	19.61	14.82	10.72	6.46	6.67	8.66	47.34	1.92	4.45	1.06	5.58	2.96	6.28	7.89	2.84	6.46	6.67	4.39	4.28	47.34	1.92	4.45	1.06	20.99	6.35	27.35	12.63	5.33	5.82	3.64	14.65	4.54	4.28	0.97	30.32	37.5	7.57	2.11	5.81	15.49
Still thinking about coronavirus...Do you know if you have had, or currently have, coronavirus? (Please select the option that BEST applies to you)
Unweighted base	2240	1076	1164	96	309	400	404	1031	1364	876	523	373	192	260	530	1878	108	189	65	77	255	191	169	204	192	260	325	205	1878	108	189	65	891	309	1200	53	648	110	229	1136	271	223	84	509	1635	254	243	72	569
Base: All UK Adults	2240	1086.4	1153.6	248.64	327.69	399.43	374	890.24	1276.8	963.2	521.92	360.64	199.41	293.44	508.43	1883.84	107.52	188.16	60.48	72.11	255.18	194.64	157.95	202.69	199.41	293.44	317.36	191.07	1883.84	107.52	188.16	60.48	885.79	310.22	1196.01	131.19	552.68	125.78	234.34	1032.16	272.55	204.31	76.31	635.34	1586.69	284.79	247.19	77.24	609.22
I have definitely had it or definitely have it now	31.2	19.9	11.29	7.01	7.74	5.46	3.72	7.27	20	11.19	13.88	3.09	0.78	3.72	3.84	25.3	2.15	2.85	0.9	0.78	7.96	5.14	0.77	2.32	0.78	3.72	2.9	0.94	25.3	2.15	2.85	0.9	20.91	3.04	23.95	-	3.23	2.23	1.79	14.69	0.94	-	1.8	13.76	19.7	1.04	5.61	4.08	10.73
I have probably had it or probably have it now	192.88	109.59	83.28	27.54	45.59	45.21	30.74	43.78	112.01	80.86	39.14	32.98	23.73	36.96	34.31	167.12	9.16	12.19	4.4	3.84	22.88	12.42	11.93	21.05	23.73	36.96	26.84	7.47	167.12	9.16	12.19	4.4	92.1	21.12	113.22	25.16	18.36	18.11	18.03	76.14	22.65	14.67	4.51	72.62	119.94	33.96	27.7	7.45	69.12
I have probably not had it and probably don't have it now	901.49	425.48	476.01	105.82	140.4	168.4	159.76	327.12	572.82	328.67	219.74	137.09	65	122.55	218.36	762.73	48.8	71.74	18.23	32.69	93.2	93.85	55.06	82.02	65	122.55	134.22	84.14	762.73	48.8	71.74	18.23	398.14	126.49	524.63	56.72	191.43	37.42	91.29	414.73	116.91	75.81	20.93	268.54	646.69	124.91	87.86	30.61	243.38
I have definitely not had it and definitely don't have it now	798.74	363.21	435.52	86.39	86.35	120.18	128.79	377.03	400.37	398.37	176.93	141.55	75.6	88.08	182.6	664.76	39.76	69.64	24.58	27.38	95.59	53.96	66.78	74.77	75.6	88.08	106.19	76.41	664.76	39.76	69.64	24.58	255.37	108.38	363.75	39.47	265.89	46.1	83.53	375.97	91.2	87.06	39.72	196.3	579.45	94.2	91.99	18.45	204.63
Don't know	315.7	168.21	147.49	21.88	47.61	60.18	50.99	135.04	171.6	144.1	72.24	45.94	34.3	42.13	69.33	263.93	7.66	31.74	12.37	7.42	35.55	29.27	23.4	22.53	34.3	42.13	47.22	22.11	263.93	7.66	31.74	12.37	119.26	51.19	170.46	9.84	73.78	21.93	39.69	150.64	40.85	26.77	9.35	84.11	220.9	30.68	34.03	16.65	81.37
To what extent, if at all, are you worried about coronavirus? (Please select the option that BEST applies to you)
Unweighted base	2240	1076	1164	96	309	400	404	1031	1364	876	523	373	192	260	530	1878	108	189	65	77	255	191	169	204	192	260	325	205	1878	108	189	65	891	309	1200	53	648	110	229	1136	271	223	84	509	1635	254	243	72	569
Base: All UK Adults	2240	1086.4	1153.6	248.64	327.69	399.43	374	890.24	1276.8	963.2	521.92	360.64	199.41	293.44	508.43	1883.84	107.52	188.16	60.48	72.11	255.18	194.64	157.95	202.69	199.41	293.44	317.36	191.07	1883.84	107.52	188.16	60.48	885.79	310.22	1196.01	131.19	552.68	125.78	234.34	1032.16	272.55	204.31	76.31	635.34	1586.69	284.79	247.19	77.24	609.22
Extremely worried	290.82	91.27	199.56	20.56	25.01	46.95	63.52	134.79	157.43	133.39	77.9	42.52	31.73	41.23	59	252.38	14.82	14.34	9.28	12.49	46.09	19.32	22.98	19.54	31.73	41.23	35.29	23.71	252.38	14.82	14.34	9.28	90.55	47.74	138.29	11.99	82.41	15.63	42.52	142.96	34.91	32.69	12.24	64.32	187.51	49.11	35.11	11.68	95.9
Very worried	584.04	252.43	331.61	43.16	83.67	110.78	99.46	246.97	311.23	272.81	130.6	101.05	47.99	62.17	138.45	480.26	34.08	50.09	19.61	17	62.49	51.1	46.13	54.92	47.99	62.17	100.86	37.58	480.26	34.08	50.09	19.61	230.34	83.2	313.54	12.12	155.76	34.95	67.67	293.31	81.39	50.34	11.96	138.4	418.44	75.55	62.11	21.4	159.06
Somewhat worried	935.02	471.29	463.72	124.58	147.53	155.11	149.52	358.28	544.45	390.57	195.69	163.6	83.72	125.98	216.11	785.1	40.79	88.15	20.97	24.71	87.42	83.56	66.24	97.36	83.72	125.98	124.26	91.85	785.1	40.79	88.15	20.97	375.57	133.75	509.32	71.5	230.89	39.72	83.59	426.7	106.68	81.72	35.5	280.44	667.16	117.73	105.33	26.61	249.66
Not very worried	320.64	199.28	121.36	34.05	54.8	70.14	39.46	122.19	202.38	118.26	85.66	37.13	22.4	49.34	73.16	267.7	16.21	27.9	8.83	12.52	40.1	33.05	15.08	22.06	22.4	49.34	47.3	25.86	267.7	16.21	27.9	8.83	149.84	34.2	184.04	18.44	67.18	22.57	28.41	142.87	37.29	24.53	11.56	102.63	234.67	32.33	35.73	10.73	78.8
Not at all worried	92.29	63.7	28.58	20.21	14.59	14.35	18.52	24.62	53.95	38.34	27.26	15.59	10.65	9.38	19.2	82.09	1.63	6.8	1.78	3.36	17.13	6.77	6.79	8.81	10.65	9.38	7.9	11.31	82.09	1.63	6.8	1.78	36.76	7.16	43.93	15.25	15.71	8.89	8.51	23.01	9.19	14	5.05	39.8	71.48	10.08	7.94	2.8	20.81
Don't know	17.19	8.43	8.76	6.09	2.09	2.09	3.53	3.39	7.36	9.82	4.81	0.73	2.92	5.33	2.51	16.3	-	0.88	-	2.03	1.94	0.84	0.73	-	2.92	5.33	1.75	0.76	16.3	-	0.88	-	2.73	4.17	6.9	1.89	0.73	4.03	3.64	3.31	3.1	1.03	-	9.76	7.43	-	0.97	4.03	5
In the past twenty-four hours, how many times, if at all, have you left your home for each of the following reasons? (Please type your answers in the boxes below)
To go to the shops for groceries, toiletries or medicine
Unweighted base	2240	1076	1164	96	309	400	404	1031	1364	876	523	373	192	260	530	1878	108	189	65	77	255	191	169	204	192	260	325	205	1878	108	189	65	891	309	1200	53	648	110	229	1136	271	223	84	509	1635	254	243	72	569
Base	2240	1086.4	1153.6	248.64	327.69	399.43	374	890.24	1276.8	963.2	521.92	360.64	199.41	293.44	508.43	1883.84	107.52	188.16	60.48	72.11	255.18	194.64	157.95	202.69	199.41	293.44	317.36	191.07	1883.84	107.52	188.16	60.48	885.79	310.22	1196.01	131.19	552.68	125.78	234.34	1032.16	272.55	204.31	76.31	635.34	1586.69	284.79	247.19	77.24	609.22
To go to the shops for other items
Unweighted base	2240	1076	1164	96	309	400	404	1031	1364	876	523	373	192	260	530	1878	108	189	65	77	255	191	169	204	192	260	325	205	1878	108	189	65	891	309	1200	53	648	110	229	1136	271	223	84	509	1635	254	243	72	569
Base	2240	1086.4	1153.6	248.64	327.69	399.43	374	890.24	1276.8	963.2	521.92	360.64	199.41	293.44	508.43	1883.84	107.52	188.16	60.48	72.11	255.18	194.64	157.95	202.69	199.41	293.44	317.36	191.07	1883.84	107.52	188.16	60.48	885.79	310.22	1196.01	131.19	552.68	125.78	234.34	1032.16	272.55	204.31	76.31	635.34	1586.69	284.79	247.19	77.24	609.22
For exercise
Unweighted base	2240	1076	1164	96	309	400	404	1031	1364	876	523	373	192	260	530	1878	108	189	65	77	255	191	169	204	192	260	325	205	1878	108	189	65	891	309	1200	53	648	110	229	1136	271	223	84	509	1635	254	243	72	569
Base	2240	1086.4	1153.6	248.64	327.69	399.43	374	890.24	1276.8	963.2	521.92	360.64	199.41	293.44	508.43	1883.84	107.52	188.16	60.48	72.11	255.18	194.64	157.95	202.69	199.41	293.44	317.36	191.07	1883.84	107.52	188.16	60.48	885.79	310.22	1196.01	131.19	552.68	125.78	234.34	1032.16	272.55	204.31	76.31	635.34	1586.69	284.79	247.19	77.24	609.22
For a medical purpose excluding going to the shops/ pharmacy for medicine (e.g. an outpatient appointment)
Unweighted base	2240	1076	1164	96	309	400	404	1031	1364	876	523	373	192	260	530	1878	108	189	65	77	255	191	169	204	192	260	325	205	1878	108	189	65	891	309	1200	53	648	110	229	1136	271	223	84	509	1635	254	243	72	569
Base	2240	1086.4	1153.6	248.64	327.69	399.43	374	890.24	1276.8	963.2	521.92	360.64	199.41	293.44	508.43	1883.84	107.52	188.16	60.48	72.11	255.18	194.64	157.95	202.69	199.41	293.44	317.36	191.07	1883.84	107.52	188.16	60.48	885.79	310.22	1196.01	131.19	552.68	125.78	234.34	1032.16	272.55	204.31	76.31	635.34	1586.69	284.79	247.19	77.24	609.22
To go to work
Unweighted base	2240	1076	1164	96	309	400	404	1031	1364	876	523	373	192	260	530	1878	108	189	65	77	255	191	169	204	192	260	325	205	1878	108	189	65	891	309	1200	53	648	110	229	1136	271	223	84	509	1635	254	243	72	569
Base	2240	1086.4	1153.6	248.64	327.69	399.43	374	890.24	1276.8	963.2	521.92	360.64	199.41	293.44	508.43	1883.84	107.52	188.16	60.48	72.11	255.18	194.64	157.95	202.69	199.41	293.44	317.36	191.07	1883.84	107.52	188.16	60.48	885.79	310.22	1196.01	131.19	552.68	125.78	234.34	1032.16	272.55	204.31	76.31	635.34	1586.69	284.79	247.19	77.24	609.22
To help someone else (e.g. delivered medicine or done their shopping for them)
Unweighted base	2240	1076	1164	96	309	400	404	1031	1364	876	523	373	192	260	530	1878	108	189	65	77	255	191	169	204	192	260	325	205	1878	108	189	65	891	309	1200	53	648	110	229	1136	271	223	84	509	1635	254	243	72	569
Base	2240	1086.4	1153.6	248.64	327.69	399.43	374	890.24	1276.8	963.2	521.92	360.64	199.41	293.44	508.43	1883.84	107.52	188.16	60.48	72.11	255.18	194.64	157.95	202.69	199.41	293.44	317.36	191.07	1883.84	107.52	188.16	60.48	885.79	310.22	1196.01	131.19	552.68	125.78	234.34	1032.16	272.55	204.31	76.31	635.34	1586.69	284.79	247.19	77.24	609.22
To meet friends or family who do not live with you
Unweighted base	2240	1076	1164	96	309	400	404	1031	1364	876	523	373	192	260	530	1878	108	189	65	77	255	191	169	204	192	260	325	205	1878	108	189	65	891	309	1200	53	648	110	229	1136	271	223	84	509	1635	254	243	72	569
Base	2240	1086.4	1153.6	248.64	327.69	399.43	374	890.24	1276.8	963.2	521.92	360.64	199.41	293.44	508.43	1883.84	107.52	188.16	60.48	72.11	255.18	194.64	157.95	202.69	199.41	293.44	317.36	191.07	1883.84	107.52	188.16	60.48	885.79	310.22	1196.01	131.19	552.68	125.78	234.34	1032.16	272.55	204.31	76.31	635.34	1586.69	284.79	247.19	77.24	609.22
Other
Unweighted base	2240	1076	1164	96	309	400	404	1031	1364	876	523	373	192	260	530	1878	108	189	65	77	255	191	169	204	192	260	325	205	1878	108	189	65	891	309	1200	53	648	110	229	1136	271	223	84	509	1635	254	243	72	569
Base	2240	1086.4	1153.6	248.64	327.69	399.43	374	890.24	1276.8	963.2	521.92	360.64	199.41	293.44	508.43	1883.84	107.52	188.16	60.48	72.11	255.18	194.64	157.95	202.69	199.41	293.44	317.36	191.07	1883.84	107.52	188.16	60.48	885.79	310.22	1196.01	131.19	552.68	125.78	234.34	1032.16	272.55	204.31	76.31	635.34	1586.69	284.79	247.19	77.24	609.22
In the past seven days, how many times, if at all, have you left your home for each of the following reasons? (Please type your answers in the boxes below)
To go to the shops for groceries, toiletries or medicine
Unweighted base	2240	1076	1164	96	309	400	404	1031	1364	876	523	373	192	260	530	1878	108	189	65	77	255	191	169	204	192	260	325	205	1878	108	189	65	891	309	1200	53	648	110	229	1136	271	223	84	509	1635	254	243	72	569
Base	2240	1086.4	1153.6	248.64	327.69	399.43	374	890.24	1276.8	963.2	521.92	360.64	199.41	293.44	508.43	1883.84	107.52	188.16	60.48	72.11	255.18	194.64	157.95	202.69	199.41	293.44	317.36	191.07	1883.84	107.52	188.16	60.48	885.79	310.22	1196.01	131.19	552.68	125.78	234.34	1032.16	272.55	204.31	76.31	635.34	1586.69	284.79	247.19	77.24	609.22
To go to the shops for other items
Unweighted base	2240	1076	1164	96	309	400	404	1031	1364	876	523	373	192	260	530	1878	108	189	65	77	255	191	169	204	192	260	325	205	1878	108	189	65	891	309	1200	53	648	110	229	1136	271	223	84	509	1635	254	243	72	569
Base	2240	1086.4	1153.6	248.64	327.69	399.43	374	890.24	1276.8	963.2	521.92	360.64	199.41	293.44	508.43	1883.84	107.52	188.16	60.48	72.11	255.18	194.64	157.95	202.69	199.41	293.44	317.36	191.07	1883.84	107.52	188.16	60.48	885.79	310.22	1196.01	131.19	552.68	125.78	234.34	1032.16	272.55	204.31	76.31	635.34	1586.69	284.79	247.19	77.24	609.22
For exercise
Unweighted base	2240	1076	1164	96	309	400	404	1031	1364	876	523	373	192	260	530	1878	108	189	65	77	255	191	169	204	192	260	325	205	1878	108	189	65	891	309	1200	53	648	110	229	1136	271	223	84	509	1635	254	243	72	569
Base	2240	1086.4	1153.6	248.64	327.69	399.43	374	890.24	1276.8	963.2	521.92	360.64	199.41	293.44	508.43	1883.84	107.52	188.16	60.48	72.11	255.18	194.64	157.95	202.69	199.41	293.44	317.36	191.07	1883.84	107.52	188.16	60.48	885.79	310.22	1196.01	131.19	552.68	125.78	234.34	1032.16	272.55	204.31	76.31	635.34	1586.69	284.79	247.19	77.24	609.22
For a medical purpose excluding going to the shops/ pharmacy for medicine (e.g. an outpatient appointment)
Unweighted base	2240	1076	1164	96	309	400	404	1031	1364	876	523	373	192	260	530	1878	108	189	65	77	255	191	169	204	192	260	325	205	1878	108	189	65	891	309	1200	53	648	110	229	1136	271	223	84	509	1635	254	243	72	569
Base	2240	1086.4	1153.6	248.64	327.69	399.43	374	890.24	1276.8	963.2	521.92	360.64	199.41	293.44	508.43	1883.84	107.52	188.16	60.48	72.11	255.18	194.64	157.95	202.69	199.41	293.44	317.36	191.07	1883.84	107.52	188.16	60.48	885.79	310.22	1196.01	131.19	552.68	125.78	234.34	1032.16	272.55	204.31	76.31	635.34	1586.69	284.79	247.19	77.24	609.22
To go to work
Unweighted base	2240	1076	1164	96	309	400	404	1031	1364	876	523	373	192	260	530	1878	108	189	65	77	255	191	169	204	192	260	325	205	1878	108	189	65	891	309	1200	53	648	110	229	1136	271	223	84	509	1635	254	243	72	569
Base	2240	1086.4	1153.6	248.64	327.69	399.43	374	890.24	1276.8	963.2	521.92	360.64	199.41	293.44	508.43	1883.84	107.52	188.16	60.48	72.11	255.18	194.64	157.95	202.69	199.41	293.44	317.36	191.07	1883.84	107.52	188.16	60.48	885.79	310.22	1196.01	131.19	552.68	125.78	234.34	1032.16	272.55	204.31	76.31	635.34	1586.69	284.79	247.19	77.24	609.22
To help someone else (e.g. delivered medicine or done their shopping for them)
Unweighted base	2240	1076	1164	96	309	400	404	1031	1364	876	523	373	192	260	530	1878	108	189	65	77	255	191	169	204	192	260	325	205	1878	108	189	65	891	309	1200	53	648	110	229	1136	271	223	84	509	1635	254	243	72	569
Base	2240	1086.4	1153.6	248.64	327.69	399.43	374	890.24	1276.8	963.2	521.92	360.64	199.41	293.44	508.43	1883.84	107.52	188.16	60.48	72.11	255.18	194.64	157.95	202.69	199.41	293.44	317.36	191.07	1883.84	107.52	188.16	60.48	885.79	310.22	1196.01	131.19	552.68	125.78	234.34	1032.16	272.55	204.31	76.31	635.34	1586.69	284.79	247.19	77.24	609.22
To meet friends or family who do not live with you
Unweighted base	2240	1076	1164	96	309	400	404	1031	1364	876	523	373	192	260	530	1878	108	189	65	77	255	191	169	204	192	260	325	205	1878	108	189	65	891	309	1200	53	648	110	229	1136	271	223	84	509	1635	254	243	72	569
Base	2240	1086.4	1153.6	248.64	327.69	399.43	374	890.24	1276.8	963.2	521.92	360.64	199.41	293.44	508.43	1883.84	107.52	188.16	60.48	72.11	255.18	194.64	157.95	202.69	199.41	293.44	317.36	191.07	1883.84	107.52	188.16	60.48	885.79	310.22	1196.01	131.19	552.68	125.78	234.34	1032.16	272.55	204.31	76.31	635.34	1586.69	284.79	247.19	77.24	609.22
Other
Unweighted base	2240	1076	1164	96	309	400	404	1031	1364	876	523	373	192	260	530	1878	108	189	65	77	255	191	169	204	192	260	325	205	1878	108	189	65	891	309	1200	53	648	110	229	1136	271	223	84	509	1635	254	243	72	569
Base	2240	1086.4	1153.6	248.64	327.69	399.43	374	890.24	1276.8	963.2	521.92	360.64	199.41	293.44	508.43	1883.84	107.52	188.16	60.48	72.11	255.18	194.64	157.95	202.69	199.41	293.44	317.36	191.07	1883.84	107.52	188.16	60.48	885.79	310.22	1196.01	131.19	552.68	125.78	234.34	1032.16	272.55	204.31	76.31	635.34	1586.69	284.79	247.19	77.24	609.22
In the past twenty-four hours, have you had visitors inside your home?
Unweighted base	2240	1076	1164	96	309	400	404	1031	1364	876	523	373	192	260	530	1878	108	189	65	77	255	191	169	204	192	260	325	205	1878	108	189	65	891	309	1200	53	648	110	229	1136	271	223	84	509	1635	254	243	72	569
Base: All UK Adults	2240	1086.4	1153.6	248.64	327.69	399.43	374	890.24	1276.8	963.2	521.92	360.64	199.41	293.44	508.43	1883.84	107.52	188.16	60.48	72.11	255.18	194.64	157.95	202.69	199.41	293.44	317.36	191.07	1883.84	107.52	188.16	60.48	885.79	310.22	1196.01	131.19	552.68	125.78	234.34	1032.16	272.55	204.31	76.31	635.34	1586.69	284.79	247.19	77.24	609.22
Yes	95.95	58.62	37.33	15.17	25.85	9.95	12.19	32.79	54.55	41.4	21.49	12.27	18.24	13.75	13.95	79.69	7.44	6.85	1.97	1.8	4.76	14.92	3.22	9.05	18.24	13.75	9.28	4.66	79.69	7.44	6.85	1.97	35.12	19.49	54.61	9.46	14.28	7.17	10.42	35.28	9.78	6.13	6.61	38.16	68.74	8.95	12.19	4.95	26.09
No	2138.44	1023.75	1114.69	233.47	296.22	389.48	361.82	857.45	1220.31	918.13	497.87	348.37	181.17	277.56	494.49	1799.46	100.08	180.38	58.51	70.3	247.86	179.71	154.73	193.64	181.17	277.56	308.08	186.41	1799.46	100.08	180.38	58.51	849.67	288.03	1137.69	121.73	538.4	117.68	222.94	994.3	262.77	198.19	69.7	594.16	1515.04	275.84	233.42	71.17	580.43
Don't know	5.62	4.03	1.59	-	5.62	-	-	-	1.94	3.68	2.56	-	-	2.12	-	4.68	-	0.94	-	-	2.56	-	-	-	-	2.12	-	-	4.68	-	0.94	-	1	2.71	3.71	-	-	0.94	0.97	2.59	-	-	-	3.02	2.91	-	1.59	1.12	2.71
In the past seven days, have you had visitors inside your home?
Unweighted base	2155	1027	1128	91	287	391	392	994	1317	838	504	362	177	247	519	1809	100	183	63	75	250	179	165	197	177	247	318	201	1809	100	183	63	859	293	1152	50	631	104	218	1100	263	216	78	481	1570	248	234	68	550
Base: All UK Adults	2144.05	1027.78	1116.27	233.47	301.84	389.48	361.82	857.45	1222.25	921.8	500.43	348.37	181.17	279.69	494.49	1804.15	100.08	181.31	58.51	70.3	250.42	179.71	154.73	193.64	181.17	279.69	308.08	186.41	1804.15	100.08	181.31	58.51	850.67	290.73	1141.4	121.73	538.4	118.61	223.91	996.89	262.77	198.19	69.7	597.19	1517.95	275.84	235	72.29	583.13
Yes	96.06	51.4	44.65	16.64	7.8	15.8	12.34	43.48	53.49	42.57	24.73	14.83	8.39	18.7	18.5	85.14	8.29	2.62	-	3.71	15.85	5.17	5.23	9.6	8.39	18.7	11.7	6.8	85.14	8.29	2.62	-	38.62	12.91	51.53	8.24	26.12	1.93	8.24	31.23	2.75	14.97	7.66	39.45	80.17	5.46	6.56	2.75	14.76
No	2041.14	972.35	1068.8	214.94	289.08	373.68	349.48	813.97	1164	877.15	473.8	333.55	170.89	258.86	475.99	1713.09	91.79	177.75	58.51	66.6	232.66	174.55	149.51	184.04	170.89	258.86	296.38	179.61	1713.09	91.79	177.75	58.51	810.11	276.71	1086.82	111.6	512.28	115.75	214.7	964.66	260.02	183.21	62.04	551.89	1434.87	270.38	228.44	67.49	566.32
Don't know	6.85	4.03	2.82	1.89	4.96	-	-	-	4.76	2.09	1.91	-	1.89	2.12	-	5.92	-	0.94	-	-	1.91	-	-	-	1.89	2.12	-	-	5.92	-	0.94	-	1.94	1.12	3.06	1.89	-	0.94	0.97	1	-	-	-	5.85	2.91	-	-	2.05	2.05
You previously said that you, or someone you live with, recently developed a cough or fever... Since those symptoms began, on average approximately how many times a day... (Please type your answers in the boxes below)
Do you wash your hands with soap and water, for more than 20 seconds
Unweighted base	218	125	93	11	35	37	31	104	134	84	61	35	21	16	41	174	12	24	8	6	26	29	14	21	21	16	28	13	174	12	24	8	89	26	115	6	55	11	31	114	28	16	7	52	153	23	25	9	57
Base	224.59	134	90.58	33.59	35.33	37.74	28.47	89.46	137.57	87.02	62.72	31.55	25.9	19.07	45.1	184.35	10.54	22.22	7.47	5.52	24.76	32.44	12.29	19.26	25.9	19.07	33.81	11.3	184.35	10.54	22.22	7.47	89.94	25.1	115.03	16.17	47	14.27	32.11	104.55	25.34	16.59	6	68.4	147.85	28.47	28.27	9.26	65.99
Does someone in your home clean objects or surfaces that you or others touch
Unweighted base	218	125	93	11	35	37	31	104	134	84	61	35	21	16	41	174	12	24	8	6	26	29	14	21	21	16	28	13	174	12	24	8	89	26	115	6	55	11	31	114	28	16	7	52	153	23	25	9	57
Base	224.59	134	90.58	33.59	35.33	37.74	28.47	89.46	137.57	87.02	62.72	31.55	25.9	19.07	45.1	184.35	10.54	22.22	7.47	5.52	24.76	32.44	12.29	19.26	25.9	19.07	33.81	11.3	184.35	10.54	22.22	7.47	89.94	25.1	115.03	16.17	47	14.27	32.11	104.55	25.34	16.59	6	68.4	147.85	28.47	28.27	9.26	65.99
Have you/ the person in your household with symptoms shared hand and/ or bath towels with anyone else in the household?
Unweighted base	218	125	93	11	35	37	31	104	134	84	61	35	21	16	41	174	12	24	8	6	26	29	14	21	21	16	28	13	174	12	24	8	89	26	115	6	55	11	31	114	28	16	7	52	153	23	25	9	57
Base: All UK adults who live with someone and have personally experienced a cough or high temperature or someone in their household has experienced a cough or high temperature	224.59	134	90.58	33.59	35.33	37.74	28.47	89.46	137.57	87.02	62.72	31.55	25.9	19.07	45.1	184.35	10.54	22.22	7.47	5.52	24.76	32.44	12.29	19.26	25.9	19.07	33.81	11.3	184.35	10.54	22.22	7.47	89.94	25.1	115.03	16.17	47	14.27	32.11	104.55	25.34	16.59	6	68.4	147.85	28.47	28.27	9.26	65.99
Yes	85.32	50.46	34.86	11.12	19.75	24.66	7.66	22.13	58.64	26.68	23.66	6.38	13.91	5.75	18.13	67.83	5.31	6.74	5.44	2.81	10.05	10.8	3.16	3.22	13.91	5.75	14.97	3.16	67.83	5.31	6.74	5.44	44.71	9.04	53.75	7.42	9.82	5.83	8.5	47.5	11.38	5.49	0.97	19.98	44.46	14.02	20.7	3.77	38.49
No	130.71	78.07	52.63	18.63	13.3	11.49	20.81	66.48	70.36	60.34	38.22	23.75	11.18	13.32	22.35	108.82	5.23	14.63	2.03	2.71	14.71	20.8	7.71	16.04	11.18	13.32	14.22	8.13	108.82	5.23	14.63	2.03	44.45	15.24	59.69	4.06	36.34	8.44	22.18	55.38	11.75	11.1	5.03	43.73	97.85	14.45	5.32	4.72	24.48
Don't know	8.56	5.47	3.09	3.84	2.28	1.6	-	0.85	8.56	-	0.85	1.43	0.82	-	4.62	7.71	-	0.85	-	-	-	0.85	1.43	-	0.82	-	4.62	-	7.71	-	0.85	-	0.78	0.82	1.6	4.69	0.85	-	1.43	1.67	2.21	-	-	4.69	5.54	-	2.25	0.78	3.02
Which ONE, if any, of the following are you personally currently doing?
Unweighted base	2240	1076	1164	96	309	400	404	1031	1364	876	523	373	192	260	530	1878	108	189	65	77	255	191	169	204	192	260	325	205	1878	108	189	65	891	309	1200	53	648	110	229	1136	271	223	84	509	1635	254	243	72	569
Base: All UK adults	2240	1086.4	1153.6	248.64	327.69	399.43	374	890.24	1276.8	963.2	521.92	360.64	199.41	293.44	508.43	1883.84	107.52	188.16	60.48	72.11	255.18	194.64	157.95	202.69	199.41	293.44	317.36	191.07	1883.84	107.52	188.16	60.48	885.79	310.22	1196.01	131.19	552.68	125.78	234.34	1032.16	272.55	204.31	76.31	635.34	1586.69	284.79	247.19	77.24	609.22
Not self-isolating	1700.77	831.24	869.53	189.28	282.34	344.43	312.31	572.41	1000.62	700.15	395.65	287.55	145.81	207.22	380.88	1417.1	84.49	151.97	47.2	57.08	197.02	141.54	119.9	167.65	145.81	207.22	244.75	136.13	1417.1	84.49	151.97	47.2	763.52	258.33	1021.85	109.12	305.94	99.48	164.38	784.02	229.06	141.25	38.89	497.41	1174.94	231.95	206.77	58.36	497.08
Self-isolating for 7 days	45.47	26.31	19.15	13.17	9.6	5.85	8.83	8.01	31.44	14.02	18.27	3.96	5.75	10.54	5.16	43.67	0.91	0.88	-	1.01	3.97	13.29	2.31	1.65	5.75	10.54	3.52	1.64	43.67	0.91	0.88	-	17.17	11.36	28.53	6.66	5.09	2.61	2.58	14.91	5.31	1.65	2.69	20.92	24.85	10.8	7.21	1.72	19.73
Self-isolating for 14 days	69.08	43.95	25.14	16.96	6.6	6.83	2.08	36.61	35.21	33.88	19.88	9.15	7.29	14.02	15.96	66.3	0.89	0.83	1.07	1.68	7.12	11.08	6.55	2.6	7.29	14.02	9.21	6.75	66.3	0.89	0.83	1.07	19.92	5.49	25.4	5.69	25.8	5.73	6.46	26.86	3.45	8.78	5.21	21.09	40.39	5.37	11.76	5.93	23.06
Self-isolating for at least 12 weeks	424.68	184.9	239.78	29.23	29.15	42.31	50.78	273.21	209.53	215.15	88.12	59.98	40.56	61.66	106.44	356.77	21.23	34.47	12.22	12.33	47.07	28.73	29.19	30.79	40.56	61.66	59.88	46.56	356.77	21.23	34.47	12.22	85.19	35.04	120.23	9.72	215.85	17.96	60.92	206.38	34.73	52.64	29.52	95.93	346.51	36.67	21.45	11.24	69.36
Which, if any, of the following are your household member(s) currently doing? (Please select all that apply)
Unweighted base	1782	862	920	89	267	343	329	754	1119	663	421	297	153	192	427	1490	89	143	60	55	204	162	136	161	153	192	258	169	1490	89	143	60	730	258	988	49	480	85	180	1122	266	87	21	272	1211	240	237	71	548
Base: All UK adults who live with someone	1807.02	873.95	933.07	228.86	283.93	342.42	302.86	648.94	1064.85	742.17	428.37	291.48	160.62	222.99	413.38	1516.84	90.41	143.7	56.07	51.52	208.48	168.37	128.78	162.7	160.62	222.99	254.43	158.95	1516.84	90.41	143.7	56.07	723.56	262.25	985.81	121.95	408.43	102.08	188.74	1019.7	268.35	83.41	20.98	398.16	1191.7	266.26	241.96	76.12	584.35
Not self-isolating	1403.64	673.49	730.15	182.8	239.42	296.33	250.5	434.59	840.77	562.86	322.08	236.43	124.86	167.73	320.52	1171.62	73.08	119.96	38.98	43.06	157.8	121.21	96.81	139.62	124.86	167.73	201.49	119.04	1171.62	73.08	119.96	38.98	615.77	218.36	834.13	107.77	249.71	81.52	130.5	765.73	232.74	64.43	13.59	318.31	906.67	221.06	199.59	55.33	475.98
Self-isolating for 7 days	38.06	20.21	17.85	17.26	6.72	2.64	5.3	6.15	29.76	8.31	12.41	3.91	5.78	3.92	10.4	36.43	0.75	0.88	-	-	3.79	8.62	2.27	1.65	5.78	3.92	8.44	1.96	36.43	0.75	0.88	-	10.62	8.98	19.6	6.86	5.25	1.75	4.61	10.76	6.53	1.11	2.69	13.26	10.88	13.61	6.34	2.64	22.59
Self-isolating for 14 days	66.06	39.57	26.49	22.97	8.52	9.33	3.92	21.32	43.08	22.98	18.04	7.32	4.74	15.54	17.5	63.14	-	1.86	1.07	0.79	8.11	9.14	4.72	2.6	4.74	15.54	11.27	6.23	63.14	-	1.86	1.07	25.58	8.36	33.94	2.1	16.09	5.73	8.2	32.08	3.49	3.18	0.99	22.63	31.34	12.28	12.69	5	29.97
Self-isolating for at least 12 weeks	324.27	155.36	168.92	17.37	34.44	37.02	45.6	189.85	169.63	154.64	79.13	44.71	30.78	38.8	76.5	269.92	17.32	21	16.03	7.67	39.66	31.8	24.98	19.73	30.78	38.8	42.86	33.64	269.92	17.32	21	16.03	82.24	28.36	110.6	9.21	139.44	14.99	50.04	217.61	28.4	14.69	5.19	54.51	251.03	28.82	26.94	13.15	68.91
For the following question, if you have more than one job, please think about your MAIN job (i.e. the job you do most often).By "outside of my home", we mean your place of work/ study is situated outside of your home (i.e. you don't work or study at home full-time).Which, if any, of the following BEST describes your working arrangement before the Coronavirus (COVID-19) pandemic? (Please select th…
Unweighted base	2240	1076	1164	96	309	400	404	1031	1364	876	523	373	192	260	530	1878	108	189	65	77	255	191	169	204	192	260	325	205	1878	108	189	65	891	309	1200	53	648	110	229	1136	271	223	84	509	1635	254	243	72	569
Base: All UK adults	2240	1086.4	1153.6	248.64	327.69	399.43	374	890.24	1276.8	963.2	521.92	360.64	199.41	293.44	508.43	1883.84	107.52	188.16	60.48	72.11	255.18	194.64	157.95	202.69	199.41	293.44	317.36	191.07	1883.84	107.52	188.16	60.48	885.79	310.22	1196.01	131.19	552.68	125.78	234.34	1032.16	272.55	204.31	76.31	635.34	1586.69	284.79	247.19	77.24	609.22
Self-employed, working primarily outside of my home	118.49	74.98	43.51	10.82	21.76	20.95	19.14	45.82	49.38	69.1	17.84	19.67	14.89	19.08	32.91	104.4	0.75	8.09	5.25	1.95	6.7	9.19	5.44	14.23	14.89	19.08	21.26	11.65	104.4	0.75	8.09	5.25	50.95	27.81	78.76	-	2.77	6.64	30.32	51.49	21.58	13.49	1.79	26.43	81.6	17.05	12.41	1.85	31.31
In full-time paid work (30 hours per week or more), working primarily outside of my home	714.02	406.64	307.38	62.41	184.96	201.37	163.59	101.69	457.02	257	189.42	105.79	64.95	86.17	145.08	591.4	34.2	63.26	25.16	28.27	91.83	69.32	50.86	54.92	64.95	86.17	97.83	47.25	591.4	34.2	63.26	25.16	671.71	3.92	675.63	2.03	1.01	11.92	23.44	299.77	116.58	55.18	4.65	233.87	454.54	115.13	98.9	36.71	250.74
In part-time paid work (8-29 hours per week), working primarily outside of my home	227.18	51.7	175.48	3.43	33.27	53.59	53.99	82.9	104.32	122.86	57.9	37.66	22.44	24.3	48.62	190.92	8.87	19.96	7.43	4.03	28.08	25.8	15.17	22.49	22.44	24.3	32.64	15.99	190.92	8.87	19.96	7.43	1.96	214.78	216.74	-	4.45	0.78	5.22	126.64	34.12	19.74	10.4	36.29	129.93	43.1	45.9	5.39	94.39
In full-time paid work (30 hours per week or more), working primarily inside my home	143.42	76.16	67.25	13.28	28.18	44.36	38.45	19.15	115.08	28.34	22.03	24.02	10.78	27.61	34.75	119.19	8.19	11.85	4.18	-	16.9	5.13	7.69	16.33	10.78	27.61	25.88	8.86	119.19	8.19	11.85	4.18	140.3	0.94	141.24	-	-	1.17	1.01	57.65	24.22	8.7	2.2	48.81	89.38	19.05	23.37	7.41	49.83
In part-time paid work (8-29 hours per week), working primarily inside my home	38.77	8.18	30.58	2.01	2.47	10.33	7.57	16.39	27.32	11.44	7.98	9.93	4.22	6.8	4.88	33.81	1.95	3	-	-	4.43	3.55	3.07	6.86	4.22	6.8	1.63	3.25	33.81	1.95	3	-	2.9	35.13	38.03	-	-	-	0.74	22.97	2.69	3.98	-	8.12	25.73	5.63	4.42	2.98	13.03
In full-time education and studying outside my home (e.g. travelling to classes, lectures, meetings etc.)	101.77	57.49	44.28	89.32	9.22	-	3.23	-	76.9	24.87	23.66	13.34	9.73	27.97	21.04	95.74	6.02	-	-	1.37	14.98	7.31	2.7	10.64	9.73	27.97	16.19	4.84	95.74	6.02	-	-	0.9	2.1	3	97.95	-	-	0.82	3.23	4.01	-	-	93.22	68.27	29.9	1.71	-	31.61
In part-time education and studying outside my home (e.g. travelling to classes, lectures, meetings etc.)	4.37	0.68	3.69	-	-	1.76	0.9	1.71	3.34	1.03	-	1.5	1.03	1.84	-	4.37	-	-	-	-	-	-	1.5	-	1.03	1.84	-	-	4.37	-	-	-	-	0.68	0.68	0.94	1.03	-	1.72	3.55	0.82	-	-	-	2.65	1.72	-	-	1.72
Retired	552.11	259.9	292.21	2.03	-	0.86	8.79	540.42	318.47	233.64	131.59	84.36	37.74	59.93	147.59	461.22	29.02	49.93	11.94	22.9	57.52	51.17	44.06	40.31	37.74	59.93	73.76	73.83	461.22	29.02	49.93	11.94	-	3.3	3.3	-	540.89	2.03	5.9	347.96	28.93	73.46	47.72	49.62	521.09	6.92	11.44	4.26	22.63
Unemployed	167.81	82.45	85.36	43.7	26.7	38.05	33.25	26.1	62.77	105.04	39.14	32.3	17.04	22.34	25.37	136.19	7.84	18.14	5.63	7.92	18.79	12.44	12.21	20.09	17.04	22.34	13.12	12.24	136.19	7.84	18.14	5.63	0.88	6.7	7.58	18.29	0.97	100.5	40.46	40.34	16.68	13.99	4.62	92.18	100.83	22.82	25.59	12.66	61.08
None of these	172.07	68.21	103.86	21.65	21.14	28.15	45.09	56.05	62.19	109.88	32.34	32.07	16.59	17.39	48.2	146.59	10.67	13.92	0.89	5.67	15.95	10.73	15.25	16.82	16.59	17.39	35.04	13.16	146.59	10.67	13.92	0.89	16.19	14.87	31.06	11.97	1.56	2.75	124.72	78.57	22.92	15.78	4.93	46.81	112.67	23.46	23.44	5.97	52.87
Which, if either, of the following did you do before the Coronavirus (COVID-19) pandemic? (Please select all that apply)
Unweighted base	2240	1076	1164	96	309	400	404	1031	1364	876	523	373	192	260	530	1878	108	189	65	77	255	191	169	204	192	260	325	205	1878	108	189	65	891	309	1200	53	648	110	229	1136	271	223	84	509	1635	254	243	72	569
Base: All UK adults	2240	1086.4	1153.6	248.64	327.69	399.43	374	890.24	1276.8	963.2	521.92	360.64	199.41	293.44	508.43	1883.84	107.52	188.16	60.48	72.11	255.18	194.64	157.95	202.69	199.41	293.44	317.36	191.07	1883.84	107.52	188.16	60.48	885.79	310.22	1196.01	131.19	552.68	125.78	234.34	1032.16	272.55	204.31	76.31	635.34	1586.69	284.79	247.19	77.24	609.22
Work as a volunteer outside of my home	226.58	91.7	134.88	19.08	32.54	28.96	24.55	121.45	130.77	95.81	40.09	33.27	14.46	37.87	62.44	188.12	11.46	16.26	10.74	2	18.81	19.28	9.98	23.29	14.46	37.87	36.39	26.05	188.12	11.46	16.26	10.74	50.3	36.21	86.5	12.56	87.5	17.52	22.5	108.12	12.38	25.55	11.85	66.38	170.8	17.66	24.89	10.21	52.75
Take care of someone (i.e. a friend or relative) outside of my home	195.18	64.49	130.69	24.12	21.54	28.35	50.55	70.63	107.64	87.54	63.81	25.83	9.56	22.83	39.61	161.63	10.05	17.51	5.99	10.7	27.85	25.25	14.45	11.38	9.56	22.83	26.15	13.46	161.63	10.05	17.51	5.99	80.66	45.4	126.06	2.03	34.73	11.48	20.88	86.56	25.66	13.23	6.99	60.87	120.61	34.45	24	13.61	72.06
Neither of these	1828.59	925.81	902.78	204.22	272.52	343.03	304	704.82	1039.64	788.94	419.15	305.24	174.31	233.32	409.91	1541.94	86.01	154.39	46.24	60.57	205.02	153.56	135.22	170.02	174.31	233.32	255.59	154.32	1541.94	86.01	154.39	46.24	760.34	232.61	992.95	114.71	433.73	96.78	190.41	845.72	234.52	169.14	57.5	506.57	1308.44	234.27	198.82	52.3	485.4
Don't know	15.88	7.51	8.37	3.71	4.17	2.86	0.97	4.16	8.67	7.21	5.41	2.6	2.92	2.24	2.71	15.88	-	-	-	-	4.54	0.88	-	2.6	2.92	2.24	2	0.71	15.88	-	-	-	2.55	4.13	6.68	1.89	1.63	0.97	4.7	4.53	0.97	1.03	0.77	8.59	4.5	0.71	5.75	1.12	7.57
For the following question, please remember that your answers are always treated confidentially and are never analysed individually. You previously said that before the Coronavirus (COVID-19) pandemic you were working outside of your home...Are you still currently working or volunteering outside your home?
Unweighted base	1210	595	615	37	237	289	268	379	759	451	291	196	110	138	279	1014	50	103	43	36	146	109	83	113	110	138	183	96	1014	50	103	43	731	260	991	8	110	30	71	586	175	116	30	297	803	176	168	48	392
Base: All UK adults in paid or unpaid employment before COVID-19	1208.81	592.97	615.83	86.97	255.01	287.44	247.82	331.58	695.71	513.09	291.09	186.84	113.49	153.59	268.9	1013.9	50.53	102.85	41.52	35.09	142.69	113.31	77.42	109.42	113.49	153.59	176.43	92.47	1013.9	50.53	102.85	41.52	732.27	257.5	989.76	14.58	93.25	33.95	77.26	548.59	181.41	109.48	26.98	333.36	787.72	183.47	167.78	51.55	402.8
Yes, I am	394.92	204.77	190.14	13.85	71.59	99	108.44	102.04	191.88	203.03	104.12	76.41	42.35	31.5	83.87	338.25	8.76	29.86	18.06	14.23	42.62	47.26	33.14	43.27	42.35	31.5	52.53	31.34	338.25	8.76	29.86	18.06	272.37	96.54	368.91	3.92	11.61	4.75	5.73	195.23	56.11	44.83	9.84	88.91	255.4	71.18	47.75	15.2	134.12
No, I am not	813.89	388.2	425.69	73.12	183.42	188.43	139.38	229.54	503.83	310.06	186.98	110.43	71.13	122.09	185.03	675.66	41.77	73	23.46	20.86	100.07	66.05	44.28	66.15	71.13	122.09	123.9	61.13	675.66	41.77	73	23.46	459.89	160.96	620.85	10.67	81.64	29.2	71.53	353.36	125.31	64.65	17.14	244.45	532.32	112.29	120.04	36.35	268.68
For the following question, please remember that your answers are always treated confidentially and are never analysed individually. Which, if any, of the following reasons explain why you are still currently working outside of your home? (Please select all that apply. If your answer(s) do not appear in the list below, please type them in the "Other" box)
Unweighted base	393	202	191	7	65	90	117	114	213	180	102	79	40	29	86	336	10	29	18	15	45	42	35	44	40	29	54	32	336	10	29	18	271	96	367	2	14	4	6	203	52	45	10	83	252	70	50	16	136
Base: All UK adults who are currently working outside of their home	394.92	204.77	190.14	13.85	71.59	99	108.44	102.04	191.88	203.03	104.12	76.41	42.35	31.5	83.87	338.25	8.76	29.86	18.06	14.23	42.62	47.26	33.14	43.27	42.35	31.5	52.53	31.34	338.25	8.76	29.86	18.06	272.37	96.54	368.91	3.92	11.61	4.75	5.73	195.23	56.11	44.83	9.84	88.91	255.4	71.18	47.75	15.2	134.12
I work as a key/ critical worker	239.57	124.88	114.69	5.68	47.43	57.64	71.5	57.32	110.38	129.19	61.22	51.46	23.95	19.74	45.84	202.2	5.28	20.39	11.7	8.62	26.63	25.97	24.34	27.12	23.95	19.74	31.87	13.97	202.2	5.28	20.39	11.7	174.12	57.86	231.98	3.92	0.77	2.91	-	122.82	28.84	31.07	3.92	52.92	146.47	46.48	34.43	9.41	90.32
I cannot afford to stop working now	41.48	20.99	20.49	2.03	9.96	7.12	13.91	8.46	17.41	24.07	13.57	7.51	3.34	3.31	10.82	38.55	0.91	0.95	1.07	0.9	6.46	6.21	3.93	3.58	3.34	3.31	8.35	2.47	38.55	0.91	0.95	1.07	28.47	9.1	37.57	2.03	-	0.97	0.9	18.3	6.42	5.91	-	10.85	21.02	10.69	8.15	0.9	19.75
I am worried about losing my job	10.25	6.31	3.95	-	5.3	0.87	2.59	1.49	6.27	3.98	5.34	1.65	0.71	-	2.56	10.25	-	-	-	-	1.69	3.64	0.87	0.78	0.71	-	1.61	0.95	10.25	-	-	-	10.25	-	10.25	-	-	-	-	3.18	1.04	0.87	1.47	3.69	8.27	0.95	1.04	-	1.98
My employer has asked me to go in to work	67.3	44.28	23.02	3.18	12.21	16.57	19.93	15.41	37.32	29.98	19.62	6.21	6.88	9.41	14.71	56.82	2.72	5.99	1.77	-	11.3	8.32	2.64	3.58	6.88	9.41	11.84	2.87	56.82	2.72	5.99	1.77	56.34	10.96	67.3	-	-	-	-	23.79	12.92	7.89	1.22	21.49	46.34	10.17	7.49	3.3	20.96
I can't do my job from home	180.78	97.26	83.52	3.35	29.18	50.82	50.05	47.38	71.26	109.52	42.56	35.89	24.94	13.72	37.4	154.51	4.18	11.17	10.91	5.72	17.96	18.89	11.74	24.15	24.94	13.72	25.34	12.05	154.51	4.18	11.17	10.91	131.67	42.85	174.52	2.03	2.55	0.78	0.9	86.92	25.05	27.42	1.82	39.56	123.83	32.42	16.26	8.27	56.95
I have an important task that I need to do in person (e.g. tend to animals, working in a lab etc.)	35.2	19.87	15.33	1.33	8.94	10.95	5.4	8.58	14.84	20.36	3.89	6.48	5.68	1.85	14.68	32.58	-	-	2.62	-	3.05	0.84	2.22	4.26	5.68	1.85	9.62	5.06	32.58	-	-	2.62	23.5	7.15	30.64	-	1.58	2.13	0.84	17.5	2.07	5.35	0.84	9.43	23.64	4.16	6.53	0.86	11.56
I want to reduce the workload of my colleagues/ staff	15.28	12.61	2.67	1.88	5.79	2.7	3.44	1.47	13.15	2.13	5.41	1.59	4.68	0.92	2.67	15.28	-	-	-	-	0.83	4.58	1.59	-	4.68	0.92	1.91	0.76	15.28	-	-	-	11.56	0.83	12.39	-	0.76	2.13	-	5.89	3.8	0.87	-	4.72	8.03	4.51	-	0.83	5.34
I need to go into work in order to keep my business going	12.8	10.68	2.12	-	3.66	4.15	2.78	2.19	7.01	5.79	1.75	4.23	0.79	1.33	4.7	12.8	-	-	-	0.9	-	0.85	1.77	2.46	0.79	1.33	4.7	-	12.8	-	-	-	11.46	1.33	12.8	-	-	-	-	2.62	3.68	0.79	-	5.71	9.19	2.7	0.9	-	3.6
Other	39.27	11.66	27.61	1.77	4.62	8.93	4.13	19.81	21.4	17.87	9.23	8.49	2.43	5.13	13.15	38.44	-	0.83	-	2.79	1.58	4.86	3.65	4.84	2.43	5.13	5.34	7.81	38.44	-	0.83	-	18.34	6.83	25.17	-	8.5	0.78	4.82	17.77	5.41	4.05	2.38	9.66	31.19	3.71	2.37	2.01	8.09
Don't know	3.05	1.78	1.27	-	0.87	0.9	-	1.27	1.78	1.27	0.9	-	-	-	0.87	1.78	-	1.27	-	-	-	0.9	-	-	-	-	0.87	-	1.78	-	1.27	-	0.9	1.27	2.18	-	-	0.87	-	2.18	-	-	-	0.87	2.15	-	0.9	-	0.9
For the following question, please remember that your answers are always treated confidentially and are never analysed individually. You previously said that before the Coronavirus (COVID-19) pandemic, you were taking care for someone (i.e. a friend or relative) outside of your home...Are you still currently taking care of someone (i.e. a friend or relative) outside your home?
Unweighted base	193	66	127	10	19	29	54	81	113	80	60	27	11	20	40	158	11	19	5	10	28	22	15	12	11	20	25	15	158	11	19	5	79	41	120	1	41	11	20	94	25	15	7	50	126	30	21	13	64
Base: All UK adults who were taking care of someone outside of their home before COVID-19	195.18	64.49	130.69	24.12	21.54	28.35	50.55	70.63	107.64	87.54	63.81	25.83	9.56	22.83	39.61	161.63	10.05	17.51	5.99	10.7	27.85	25.25	14.45	11.38	9.56	22.83	26.15	13.46	161.63	10.05	17.51	5.99	80.66	45.4	126.06	2.03	34.73	11.48	20.88	86.56	25.66	13.23	6.99	60.87	120.61	34.45	24	13.61	72.06
Yes, I am	102.59	33.24	69.36	18.43	9.98	16.76	24.18	33.25	53.9	48.69	37.25	14.34	4.69	9.94	14.71	80.92	6.74	10.57	4.36	5.99	15.07	16.2	7.51	6.83	4.69	9.94	9.14	5.57	80.92	6.74	10.57	4.36	43.3	26.09	69.38	-	14.13	6.68	12.4	41.26	11.72	7.69	4.47	36.44	56.73	20.09	16.13	8.14	44.36
No, I am not	92.59	31.26	61.33	5.7	11.56	11.58	26.37	37.37	53.74	38.85	26.55	11.49	4.87	12.88	24.91	80.71	3.31	6.94	1.63	4.71	12.79	9.05	6.94	4.55	4.87	12.88	17.02	7.89	80.71	3.31	6.94	1.63	37.36	19.31	56.67	2.03	20.59	4.8	8.49	45.3	13.94	5.54	2.51	24.43	63.88	14.36	7.87	5.48	27.7
Thinking about the period since the coronavirus (COVID-19) pandemic started in the UK (i.e. in late January 2020)...Have you started doing either of the following outside of your home? (Please select one option on each row)
NEW paid-work (i.e. part-time or full-time work that you did not do before the Coronavirus (COVID-19 outbreak)
Unweighted base	2240	1076	1164	96	309	400	404	1031	1364	876	523	373	192	260	530	1878	108	189	65	77	255	191	169	204	192	260	325	205	1878	108	189	65	891	309	1200	53	648	110	229	1136	271	223	84	509	1635	254	243	72	569
Base: All UK adults	2240	1086.4	1153.6	248.64	327.69	399.43	374	890.24	1276.8	963.2	521.92	360.64	199.41	293.44	508.43	1883.84	107.52	188.16	60.48	72.11	255.18	194.64	157.95	202.69	199.41	293.44	317.36	191.07	1883.84	107.52	188.16	60.48	885.79	310.22	1196.01	131.19	552.68	125.78	234.34	1032.16	272.55	204.31	76.31	635.34	1586.69	284.79	247.19	77.24	609.22
Yes, I have started doing this	57.34	30.83	26.5	8.13	20.84	11.92	13.51	2.94	34.11	23.22	13.51	17.45	3.79	8.87	5.64	49.26	3	4.18	0.9	-	6.36	7.15	8.85	8.61	3.79	8.87	3.83	1.81	49.26	3	4.18	0.9	36.21	10.38	46.59	2.35	0.89	1.82	5.7	19.79	10.97	0.79	2.69	23.1	29.12	19.86	4.6	0.83	25.29
No, I have not started doing this	2182.66	1055.57	1127.1	240.51	306.85	387.51	360.49	887.3	1242.69	939.98	508.41	343.19	195.62	284.57	502.79	1834.58	104.52	183.98	59.58	72.11	248.82	187.49	149.1	194.08	195.62	284.57	313.53	189.26	1834.58	104.52	183.98	59.58	849.58	299.84	1149.42	128.84	551.8	123.96	228.64	1012.37	261.58	203.53	73.62	612.25	1557.57	264.93	242.6	76.41	583.93
NEW voluntary work (i.e. voluntary work that you did not do before the Coronavirus (COVID-19 outbreak)
Unweighted base	2240	1076	1164	96	309	400	404	1031	1364	876	523	373	192	260	530	1878	108	189	65	77	255	191	169	204	192	260	325	205	1878	108	189	65	891	309	1200	53	648	110	229	1136	271	223	84	509	1635	254	243	72	569
Base: All UK adults	2240	1086.4	1153.6	248.64	327.69	399.43	374	890.24	1276.8	963.2	521.92	360.64	199.41	293.44	508.43	1883.84	107.52	188.16	60.48	72.11	255.18	194.64	157.95	202.69	199.41	293.44	317.36	191.07	1883.84	107.52	188.16	60.48	885.79	310.22	1196.01	131.19	552.68	125.78	234.34	1032.16	272.55	204.31	76.31	635.34	1586.69	284.79	247.19	77.24	609.22
Yes, I have started doing this	106.57	37.38	69.19	6.75	22.5	20.08	20.65	36.59	71.03	35.54	24.96	22.09	7.59	14.11	23.53	92.28	3.39	6.53	4.37	3.07	8.7	13.18	12.16	9.93	7.59	14.11	13.68	9.85	92.28	3.39	6.53	4.37	50.48	18.23	68.71	0.88	18.22	5.44	13.32	52.78	12.24	11.15	4.88	25.52	70.85	20.47	9.59	2.63	32.69
No, I have not started doing this	2133.43	1049.02	1084.41	241.89	305.19	379.35	353.35	853.65	1205.77	927.66	496.96	338.55	191.82	279.33	484.9	1791.56	104.13	181.63	56.11	69.03	246.48	181.45	145.79	192.76	191.82	279.33	303.68	181.22	1791.56	104.13	181.63	56.11	835.31	291.99	1127.3	130.31	534.46	120.34	221.02	979.38	260.31	193.16	71.43	609.82	1515.84	264.31	237.6	74.61	576.53
The UK Government has given several instructions about what people should do during lockdown.For the following question, please think about whether the following statements are instructions from the UK Government for people where no one in the household has symptoms of Coronavirus, and no one in the household is extremely vulnerable.Do you think each of the following statements are true or false?…
You can leave your home once a day for exercise
Unweighted base	2240	1076	1164	96	309	400	404	1031	1364	876	523	373	192	260	530	1878	108	189	65	77	255	191	169	204	192	260	325	205	1878	108	189	65	891	309	1200	53	648	110	229	1136	271	223	84	509	1635	254	243	72	569
Base: All UK adults	2240	1086.4	1153.6	248.64	327.69	399.43	374	890.24	1276.8	963.2	521.92	360.64	199.41	293.44	508.43	1883.84	107.52	188.16	60.48	72.11	255.18	194.64	157.95	202.69	199.41	293.44	317.36	191.07	1883.84	107.52	188.16	60.48	885.79	310.22	1196.01	131.19	552.68	125.78	234.34	1032.16	272.55	204.31	76.31	635.34	1586.69	284.79	247.19	77.24	609.22
True	2179.98	1043.7	1136.28	230.26	315.71	386.85	366.79	880.37	1243.48	936.5	505.67	357.39	190.73	282.8	493.76	1830.35	107.52	183.43	58.69	70.08	247.47	188.13	154.7	202.69	190.73	282.8	306.29	187.47	1830.35	107.52	183.43	58.69	865.74	294.67	1160.4	129.3	548.47	118.89	222.92	1012.22	269.2	201.62	75.09	606.23	1561.78	275.15	238	71.44	584.59
False	36.22	28.62	7.6	10.68	5.19	8.65	4.44	7.26	16.4	19.82	13.44	3.25	1.22	5.3	9.36	32.58	-	2.91	0.73	2.03	5.81	5.61	3.25	-	1.22	5.3	8.46	0.9	32.58	-	2.91	0.73	15.5	9.31	24.81	-	3.42	4.1	3.89	14.23	1.44	0.87	1.22	18.46	16.26	8.81	6.38	2.86	18.05
Don't know	23.8	14.08	9.71	7.7	6.78	3.93	2.78	2.61	16.92	6.88	2.81	-	7.46	5.34	5.31	20.91	-	1.82	1.06	-	1.91	0.9	-	-	7.46	5.34	2.61	2.7	20.91	-	1.82	1.06	4.55	6.24	10.79	1.89	0.79	2.79	7.53	5.71	1.91	1.82	-	10.65	8.65	0.83	2.81	2.94	6.58
You can leave your home to shop for food or medicine
Unweighted base	2240	1076	1164	96	309	400	404	1031	1364	876	523	373	192	260	530	1878	108	189	65	77	255	191	169	204	192	260	325	205	1878	108	189	65	891	309	1200	53	648	110	229	1136	271	223	84	509	1635	254	243	72	569
Base: All UK adults	2240	1086.4	1153.6	248.64	327.69	399.43	374	890.24	1276.8	963.2	521.92	360.64	199.41	293.44	508.43	1883.84	107.52	188.16	60.48	72.11	255.18	194.64	157.95	202.69	199.41	293.44	317.36	191.07	1883.84	107.52	188.16	60.48	885.79	310.22	1196.01	131.19	552.68	125.78	234.34	1032.16	272.55	204.31	76.31	635.34	1586.69	284.79	247.19	77.24	609.22
True	2201.55	1064.44	1137.11	239.07	319.04	393.39	368.97	881.09	1254.1	947.45	509.27	358.99	195.46	284.12	502.27	1850.11	106.63	185.39	59.42	72.11	249.02	188.15	156.3	202.69	195.46	284.12	313	189.27	1850.11	106.63	185.39	59.42	874.78	300.28	1175.05	129.3	546.22	123.96	227.01	1023.51	268.7	199.57	74.58	615.87	1570.94	280.26	240.77	73.4	594.44
False	22.22	14.51	7.71	5.58	4.85	3.08	2.16	6.54	12.38	9.84	10.87	1.65	1.03	4.06	2.76	20.38	0.89	0.95	-	-	5.29	5.58	1.65	-	1.03	4.06	1.75	1.01	20.38	0.89	0.95	-	7.43	3.7	11.13	-	5.67	-	5.42	5.75	2.92	2.92	1.73	8.89	9.1	3.66	4.58	1.84	10.07
Don't know	16.23	7.45	8.78	3.99	3.8	2.96	2.87	2.61	10.32	5.91	1.77	-	2.92	5.26	3.4	13.35	-	1.82	1.06	-	0.87	0.9	-	-	2.92	5.26	2.61	0.79	13.35	-	1.82	1.06	3.58	6.24	9.82	1.89	0.79	1.82	1.91	2.9	0.93	1.82	-	10.58	6.66	0.87	1.84	2	4.71
You can leave your home to go to work if you absolutely have to
Unweighted base	2240	1076	1164	96	309	400	404	1031	1364	876	523	373	192	260	530	1878	108	189	65	77	255	191	169	204	192	260	325	205	1878	108	189	65	891	309	1200	53	648	110	229	1136	271	223	84	509	1635	254	243	72	569
Base: All UK adults	2240	1086.4	1153.6	248.64	327.69	399.43	374	890.24	1276.8	963.2	521.92	360.64	199.41	293.44	508.43	1883.84	107.52	188.16	60.48	72.11	255.18	194.64	157.95	202.69	199.41	293.44	317.36	191.07	1883.84	107.52	188.16	60.48	885.79	310.22	1196.01	131.19	552.68	125.78	234.34	1032.16	272.55	204.31	76.31	635.34	1586.69	284.79	247.19	77.24	609.22
True	2121.72	1013.26	1108.47	216.92	312.28	387.58	361.15	843.8	1212.24	909.49	499.87	336.99	183.62	283.14	483.82	1787.44	102.53	174.9	56.85	68.34	247.49	184.04	143.99	193	183.62	283.14	303.47	180.35	1787.44	102.53	174.9	56.85	856.35	291.48	1147.83	117.62	522.83	118.37	215.07	990.88	261.8	191.2	73.36	589.71	1508.65	276.19	231.9	72.26	580.35
False	80.79	47.82	32.97	20.32	9.6	8.2	9.18	33.49	39.37	41.42	13.11	18.42	12.02	5.04	15.84	64.43	4.07	9.71	2.57	2.87	5.96	4.28	8.73	9.69	12.02	5.04	9.72	6.12	64.43	4.07	9.71	2.57	23.58	8.8	32.37	7.97	23.09	4.71	12.64	31.57	6.46	9.34	2.12	26.75	52.76	8.6	9.06	3.86	21.52
Don't know	37.49	25.32	12.17	11.39	5.82	3.65	3.68	12.95	25.19	12.3	8.94	5.23	3.76	5.26	8.77	31.97	0.92	3.55	1.06	0.9	1.73	6.32	5.23	-	3.76	5.26	4.17	4.6	31.97	0.92	3.55	1.06	5.86	9.94	15.81	5.6	6.76	2.7	6.63	9.72	4.29	3.78	0.83	18.88	25.28	-	6.23	1.12	7.35
You can leave home to provide help to someone who is vulnerable
Unweighted base	2240	1076	1164	96	309	400	404	1031	1364	876	523	373	192	260	530	1878	108	189	65	77	255	191	169	204	192	260	325	205	1878	108	189	65	891	309	1200	53	648	110	229	1136	271	223	84	509	1635	254	243	72	569
Base: All UK adults	2240	1086.4	1153.6	248.64	327.69	399.43	374	890.24	1276.8	963.2	521.92	360.64	199.41	293.44	508.43	1883.84	107.52	188.16	60.48	72.11	255.18	194.64	157.95	202.69	199.41	293.44	317.36	191.07	1883.84	107.52	188.16	60.48	885.79	310.22	1196.01	131.19	552.68	125.78	234.34	1032.16	272.55	204.31	76.31	635.34	1586.69	284.79	247.19	77.24	609.22
True	1993.77	943.76	1050.01	207.62	298.65	375.56	341.86	770.07	1144.72	849.05	460.61	322.91	175.94	254.33	460.45	1674.23	94.28	168.64	56.63	61.21	230.52	168.88	137	185.91	175.94	254.33	288.64	171.81	1674.23	94.28	168.64	56.63	810.13	277.03	1087.16	113.62	469.91	113.1	209.99	916.1	254.84	181.94	63.87	560.26	1422.99	251.9	218.48	66.14	536.52
False	109.84	71.98	37.86	21.19	11.69	8.93	9.28	58.75	58.32	51.52	27.6	14.3	14.08	14.81	23.47	94.25	3.83	10.71	1.05	4.28	11.23	12.09	7.53	6.77	14.08	14.81	12.77	10.7	94.25	3.83	10.71	1.05	32.28	18.48	50.76	8.94	41.69	3.72	4.74	54.16	4.47	12.4	3.89	34.08	70.48	20.69	13.14	3.89	37.72
Don't know	136.39	70.66	65.73	19.83	17.35	14.93	22.86	61.42	73.75	62.63	33.71	23.44	9.38	24.31	24.52	115.36	9.41	8.82	2.79	6.62	13.43	13.67	13.42	10.01	9.38	24.31	15.95	8.57	115.36	9.41	8.82	2.79	43.38	14.72	58.09	8.64	41.08	8.96	19.61	61.9	13.25	9.97	8.54	41	93.22	12.2	15.57	7.21	34.98
If a child has parents in different homes, they can visit both
Unweighted base	2240	1076	1164	96	309	400	404	1031	1364	876	523	373	192	260	530	1878	108	189	65	77	255	191	169	204	192	260	325	205	1878	108	189	65	891	309	1200	53	648	110	229	1136	271	223	84	509	1635	254	243	72	569
Base: All UK adults	2240	1086.4	1153.6	248.64	327.69	399.43	374	890.24	1276.8	963.2	521.92	360.64	199.41	293.44	508.43	1883.84	107.52	188.16	60.48	72.11	255.18	194.64	157.95	202.69	199.41	293.44	317.36	191.07	1883.84	107.52	188.16	60.48	885.79	310.22	1196.01	131.19	552.68	125.78	234.34	1032.16	272.55	204.31	76.31	635.34	1586.69	284.79	247.19	77.24	609.22
True	1522.65	659.12	863.53	139.28	240.73	299.06	267.13	576.44	909.95	612.7	366.57	232.33	135.1	178.54	370.1	1282.63	72.3	131.58	36.13	53.22	180.46	132.89	100.54	131.79	135.1	178.54	237.14	132.96	1282.63	72.3	131.58	36.13	640.54	236.67	877.21	75.13	350.94	80.55	138.83	701.18	200.98	143.81	51.54	414.92	1045.02	208.13	194.69	49.76	452.57
False	429.16	273.13	156.03	64.89	44.39	53.17	73.99	192.72	218.66	210.5	93.63	72.72	44.31	58.06	87.41	356.13	24.59	32.61	15.83	12.7	44.1	36.83	28.78	43.94	44.31	58.06	53.22	34.19	356.13	24.59	32.61	15.83	156.91	45.73	202.64	25.73	123.06	22.46	55.27	202.25	49.5	43.62	9.23	118.22	325.59	51.09	29.7	13.54	94.33
Don't know	288.19	154.15	134.04	44.47	42.58	47.2	32.88	121.07	148.19	140	61.73	55.59	20	56.84	50.92	245.08	10.62	23.97	8.52	6.18	30.62	24.92	28.63	26.96	20	56.84	27	23.92	245.08	10.62	23.97	8.52	88.34	27.83	116.16	30.33	78.69	22.77	40.23	128.73	22.06	16.88	15.54	102.2	216.08	25.57	22.81	13.94	62.32
You can leave your home to meet up with other people, as long as you stay 2m apart
Unweighted base	2240	1076	1164	96	309	400	404	1031	1364	876	523	373	192	260	530	1878	108	189	65	77	255	191	169	204	192	260	325	205	1878	108	189	65	891	309	1200	53	648	110	229	1136	271	223	84	509	1635	254	243	72	569
Base: All UK adults	2240	1086.4	1153.6	248.64	327.69	399.43	374	890.24	1276.8	963.2	521.92	360.64	199.41	293.44	508.43	1883.84	107.52	188.16	60.48	72.11	255.18	194.64	157.95	202.69	199.41	293.44	317.36	191.07	1883.84	107.52	188.16	60.48	885.79	310.22	1196.01	131.19	552.68	125.78	234.34	1032.16	272.55	204.31	76.31	635.34	1586.69	284.79	247.19	77.24	609.22
True	215.36	121.81	93.55	34.97	31.8	23.79	23.42	101.38	119.38	95.97	49.01	33.05	16.06	40.83	44.44	183.39	13.99	13.4	4.57	7.9	24.88	16.23	11.81	21.24	16.06	40.83	28.33	16.12	183.39	13.99	13.4	4.57	82.35	26.35	108.7	14.19	60.62	11.99	19.86	83.28	21.37	20.34	14.31	70.37	158.64	21.38	20.39	10.34	52.12
False	1919.42	911.68	1007.74	199.56	276.66	355.25	337.87	750.07	1104.15	815.27	444.99	314.12	174.16	228.98	447.04	1609.28	90.95	165.23	53.95	57.6	220.26	167.13	140.63	173.49	174.16	228.98	279.08	167.95	1609.28	90.95	165.23	53.95	768.58	270.09	1038.67	110.6	469.67	107.42	193.06	909.73	238.47	173.64	57.61	527.13	1355.1	258.08	215.44	59.1	532.62
Don't know	105.23	52.92	52.31	14.11	19.23	20.39	12.71	38.79	53.27	51.96	27.93	13.47	9.19	23.62	16.95	91.16	2.59	9.53	1.95	6.61	10.04	11.28	5.51	7.96	9.19	23.62	9.95	7	91.16	2.59	9.53	1.95	34.86	13.78	48.64	6.4	22.39	6.38	21.42	39.15	12.71	10.34	4.39	37.85	72.96	5.33	11.36	7.8	24.48
You can have visitors in your home, as long as you stay 2m apart
Unweighted base	2240	1076	1164	96	309	400	404	1031	1364	876	523	373	192	260	530	1878	108	189	65	77	255	191	169	204	192	260	325	205	1878	108	189	65	891	309	1200	53	648	110	229	1136	271	223	84	509	1635	254	243	72	569
Base: All UK adults	2240	1086.4	1153.6	248.64	327.69	399.43	374	890.24	1276.8	963.2	521.92	360.64	199.41	293.44	508.43	1883.84	107.52	188.16	60.48	72.11	255.18	194.64	157.95	202.69	199.41	293.44	317.36	191.07	1883.84	107.52	188.16	60.48	885.79	310.22	1196.01	131.19	552.68	125.78	234.34	1032.16	272.55	204.31	76.31	635.34	1586.69	284.79	247.19	77.24	609.22
True	82.49	48.24	34.24	11.43	13.05	9.11	11.09	37.8	48.07	34.41	22.18	12.97	7.42	8.71	11.82	63.1	9.12	9.37	0.9	1.97	5.97	14.23	6.1	6.87	7.42	8.71	7.32	4.49	63.1	9.12	9.37	0.9	31.5	14.61	46.11	-	25.11	3.7	7.57	33.25	11.92	7.76	6.02	18.82	55.38	9.59	9.12	1.88	20.6
False	2068.59	992.46	1076.14	226.19	299.73	377.35	353.28	812.06	1184.14	884.45	474.01	335.64	185.03	268.77	478.3	1741.75	94.04	175.19	57.61	66.29	242.15	165.58	148.72	186.92	185.03	268.77	299.34	178.96	1741.75	94.04	175.19	57.61	822.75	283.74	1106.49	129.3	498.88	119.39	214.53	964.13	254.12	189.91	63.76	582.07	1468.92	272.44	228.33	68.18	568.95
Don't know	88.92	45.7	43.22	11.02	14.91	12.97	9.64	40.38	44.59	44.33	25.72	12.04	6.96	15.96	18.32	78.99	4.36	3.6	1.96	3.84	7.05	14.83	3.13	8.9	6.96	15.96	10.69	7.62	78.99	4.36	3.6	1.96	31.53	11.87	43.41	1.89	28.69	2.69	12.24	34.78	6.52	6.64	6.53	34.46	62.38	2.76	9.73	7.17	19.67
You should try to avoid sharing spaces with other people you live with
Unweighted base	2240	1076	1164	96	309	400	404	1031	1364	876	523	373	192	260	530	1878	108	189	65	77	255	191	169	204	192	260	325	205	1878	108	189	65	891	309	1200	53	648	110	229	1136	271	223	84	509	1635	254	243	72	569
Base: All UK adults	2240	1086.4	1153.6	248.64	327.69	399.43	374	890.24	1276.8	963.2	521.92	360.64	199.41	293.44	508.43	1883.84	107.52	188.16	60.48	72.11	255.18	194.64	157.95	202.69	199.41	293.44	317.36	191.07	1883.84	107.52	188.16	60.48	885.79	310.22	1196.01	131.19	552.68	125.78	234.34	1032.16	272.55	204.31	76.31	635.34	1586.69	284.79	247.19	77.24	609.22
True	375.1	196.58	178.52	62.38	51.44	48.32	53.71	159.24	177.03	198.07	94.2	79.03	34.68	51.84	79.11	338.87	14.67	18.3	3.26	11.91	50.6	31.7	38.67	40.36	34.68	51.84	54.73	24.39	338.87	14.67	18.3	3.26	137.82	50.61	188.43	25.5	95.09	27.24	38.84	137.02	43.8	42.36	18.38	131.54	270.83	54.6	31.63	14.08	100.31
False	1676.33	796.9	879.43	153.76	243.79	321.73	292.92	664.14	994.94	681.39	388.11	262.66	145.2	203.95	380.56	1380.47	87.26	158.29	50.3	53.14	186.78	148.19	110.78	151.87	145.2	203.95	234.83	145.73	1380.47	87.26	158.29	50.3	679.93	235.88	915.81	95.59	416.09	86.33	162.52	841.97	202.3	140.76	44.93	433.54	1175.4	214.74	197.55	61.14	473.43
Don't know	188.57	92.92	95.65	32.5	32.45	29.38	27.38	66.86	104.83	83.74	39.61	18.95	19.53	37.65	48.76	164.5	5.59	11.58	6.91	7.06	17.8	14.75	8.5	10.46	19.53	37.65	27.8	20.96	164.5	5.59	11.58	6.91	68.04	23.73	91.77	10.1	41.51	12.22	32.98	53.18	26.45	21.19	13	70.26	140.45	15.45	18.01	2.02	35.49
Children can still meet up with friends, but only outside and once a day
Unweighted base	2240	1076	1164	96	309	400	404	1031	1364	876	523	373	192	260	530	1878	108	189	65	77	255	191	169	204	192	260	325	205	1878	108	189	65	891	309	1200	53	648	110	229	1136	271	223	84	509	1635	254	243	72	569
Base: All UK adults	2240	1086.4	1153.6	248.64	327.69	399.43	374	890.24	1276.8	963.2	521.92	360.64	199.41	293.44	508.43	1883.84	107.52	188.16	60.48	72.11	255.18	194.64	157.95	202.69	199.41	293.44	317.36	191.07	1883.84	107.52	188.16	60.48	885.79	310.22	1196.01	131.19	552.68	125.78	234.34	1032.16	272.55	204.31	76.31	635.34	1586.69	284.79	247.19	77.24	609.22
True	42.4	23.71	18.69	7.83	11.15	8.77	4.23	10.42	27.83	14.57	9.69	9.18	3.88	7.76	7.25	37.77	-	3.73	0.9	0.79	3.64	5.27	3.09	6.09	3.88	7.76	5.47	1.78	37.77	-	3.73	0.9	23.91	8.04	31.95	1.88	4.96	1.9	1.7	14.09	7.11	0.94	4.35	15.9	28.37	9.54	0.86	0.87	11.27
False	2084.03	997.2	1086.83	230.89	296.88	376.63	356.2	823.43	1191.35	892.69	488.25	334.34	187.24	265.16	477.11	1752.1	101.52	172.81	57.61	66.44	247.2	174.61	146.7	187.64	187.24	265.16	295.82	181.28	1752.1	101.52	172.81	57.61	826.86	286.18	1113.04	121.41	510.15	116.69	222.75	973.19	251.57	191.45	66.57	584.89	1467.71	272.5	239.7	69.66	581.86
Don't know	113.57	65.49	48.08	9.92	19.66	14.03	13.58	56.38	57.62	55.95	23.98	17.12	8.28	20.52	24.07	93.98	6	11.62	1.96	4.88	4.34	14.76	8.16	8.96	8.28	20.52	16.06	8.01	93.98	6	11.62	1.96	35.02	15.99	51.02	7.89	37.58	7.19	9.89	44.89	13.86	11.92	5.39	34.55	90.61	2.75	6.63	6.71	16.09
As a reminder, the UK Government has given several instructions about what people should do during lockdown.Now thinking about whether the following statements are instructions from the UK Government for people who HAVE symptoms of Coronavirus, and no one in the household is extremely vulnerable.Do you think each of the following statements are true or false? (Please select one option on each row)
You can leave your home once a day for exercise
Unweighted base	2240	1076	1164	96	309	400	404	1031	1364	876	523	373	192	260	530	1878	108	189	65	77	255	191	169	204	192	260	325	205	1878	108	189	65	891	309	1200	53	648	110	229	1136	271	223	84	509	1635	254	243	72	569
Base: All UK adults	2240	1086.4	1153.6	248.64	327.69	399.43	374	890.24	1276.8	963.2	521.92	360.64	199.41	293.44	508.43	1883.84	107.52	188.16	60.48	72.11	255.18	194.64	157.95	202.69	199.41	293.44	317.36	191.07	1883.84	107.52	188.16	60.48	885.79	310.22	1196.01	131.19	552.68	125.78	234.34	1032.16	272.55	204.31	76.31	635.34	1586.69	284.79	247.19	77.24	609.22
True	939.16	495.76	443.4	110.92	123.6	157.67	156.63	390.33	472.6	466.57	232.33	168.63	85.06	118.18	191.97	796.17	48.88	70.96	23.15	35.66	110.51	86.17	69.21	99.43	85.06	118.18	117.05	74.92	796.17	48.88	70.96	23.15	345.79	136.06	481.85	54.22	242.97	63.1	97.02	447.99	118.9	83.16	28.71	249.9	637.03	134.27	105.09	40.33	279.69
False	1254.27	563.03	691.24	129.08	184.68	235.26	214.72	490.54	776.67	477.6	281.09	184.96	108.51	161.46	309.37	1045.39	57.74	115.45	35.7	35.57	140.86	104.67	84.97	99.99	108.51	161.46	198.64	110.73	1045.39	57.74	115.45	35.7	521.57	167.97	689.54	68.33	304.92	60.84	130.63	566.69	149.86	118.57	46.8	363.53	920.58	146.3	134.68	34.85	315.84
Don't know	46.57	27.61	18.96	8.64	19.41	6.5	2.65	9.37	27.53	19.03	8.49	7.05	5.84	13.8	7.1	42.28	0.91	1.75	1.63	0.88	3.81	3.8	3.78	3.27	5.84	13.8	1.67	5.43	42.28	0.91	1.75	1.63	18.43	6.19	24.62	8.64	4.78	1.84	6.69	17.48	3.79	2.59	0.8	21.92	29.08	4.21	7.42	2.05	13.69
You can leave your home to shop for food or medicine
Unweighted base	2240	1076	1164	96	309	400	404	1031	1364	876	523	373	192	260	530	1878	108	189	65	77	255	191	169	204	192	260	325	205	1878	108	189	65	891	309	1200	53	648	110	229	1136	271	223	84	509	1635	254	243	72	569
Base: All UK adults	2240	1086.4	1153.6	248.64	327.69	399.43	374	890.24	1276.8	963.2	521.92	360.64	199.41	293.44	508.43	1883.84	107.52	188.16	60.48	72.11	255.18	194.64	157.95	202.69	199.41	293.44	317.36	191.07	1883.84	107.52	188.16	60.48	885.79	310.22	1196.01	131.19	552.68	125.78	234.34	1032.16	272.55	204.31	76.31	635.34	1586.69	284.79	247.19	77.24	609.22
True	936.3	510.45	425.84	112.3	113.52	159.57	160.8	390.12	467.55	468.74	234.51	168.92	78.53	109.51	191.55	783.02	50.33	74.93	28.01	32.93	110.57	91.02	72.77	96.15	78.53	109.51	112.31	79.23	783.02	50.33	74.93	28.01	357.41	121.25	478.65	62.15	243.53	62.15	89.82	434.63	111.69	89.07	27.75	262.65	650.44	126.93	102.32	33.75	262.99
False	1242.29	537.87	704.42	117.24	195.62	232.92	210.42	486.08	778.4	463.89	277.65	181.76	116.79	165.32	303.47	1045	56.3	110.33	30.66	38.3	141.9	97.45	80.63	101.13	116.79	165.32	200.7	102.77	1045	56.3	110.33	30.66	505.3	183.99	689.29	58.24	302.53	58.53	133.71	575.49	155	111.77	47.77	343.45	904.12	151.53	129.88	42.38	323.79
Don't know	61.41	38.08	23.34	19.1	18.56	6.94	2.78	14.04	30.85	30.57	9.75	9.96	4.08	18.62	13.41	55.82	0.89	2.9	1.8	0.88	2.71	6.17	4.55	5.4	4.08	18.62	4.34	9.07	55.82	0.89	2.9	1.8	23.08	4.99	28.07	10.81	6.62	5.1	10.81	22.04	5.86	3.48	0.8	29.24	32.13	6.33	14.99	1.12	22.44
You can leave your home to go to work if you absolutely have to
Unweighted base	2240	1076	1164	96	309	400	404	1031	1364	876	523	373	192	260	530	1878	108	189	65	77	255	191	169	204	192	260	325	205	1878	108	189	65	891	309	1200	53	648	110	229	1136	271	223	84	509	1635	254	243	72	569
Base: All UK adults	2240	1086.4	1153.6	248.64	327.69	399.43	374	890.24	1276.8	963.2	521.92	360.64	199.41	293.44	508.43	1883.84	107.52	188.16	60.48	72.11	255.18	194.64	157.95	202.69	199.41	293.44	317.36	191.07	1883.84	107.52	188.16	60.48	885.79	310.22	1196.01	131.19	552.68	125.78	234.34	1032.16	272.55	204.31	76.31	635.34	1586.69	284.79	247.19	77.24	609.22
True	802.35	423.05	379.3	90.73	94.81	140.52	134.69	341.6	390.28	412.07	207	144.63	59.74	103.14	163.46	677.95	41.99	58.71	23.7	28.68	96.45	81.86	63.62	81	59.74	103.14	103.27	60.19	677.95	41.99	58.71	23.7	309.31	107.74	417.06	42.93	208.96	57.04	76.37	389.21	94.68	76.44	28.06	208.01	542.35	121.92	87.85	30.99	240.76
False	1393.28	637.04	756.25	151.82	220.01	253.2	236.74	531.51	860.62	532.67	303.47	210.13	136.76	181.01	334.43	1165.8	64.7	126	36.78	40.5	154.5	108.47	89.61	120.52	136.76	181.01	206.93	127.5	1165.8	64.7	126	36.78	564.69	193.92	758.62	84.2	331.24	65.25	153.97	626.46	170.7	124.98	45.72	412.05	1018.03	160.16	152.89	42.21	355.25
Don't know	44.37	26.31	18.06	6.09	12.88	5.7	2.57	17.13	25.91	18.46	11.46	5.88	2.92	9.29	10.54	40.08	0.83	3.45	-	2.92	4.23	4.3	4.71	1.17	2.92	9.29	7.16	3.38	40.08	0.83	3.45	-	11.78	8.55	20.34	4.06	12.48	3.49	4	16.5	7.17	2.89	2.53	15.28	26.32	2.7	6.46	4.05	13.21
You can leave home to provide help to someone who is vulnerable
Unweighted base	2240	1076	1164	96	309	400	404	1031	1364	876	523	373	192	260	530	1878	108	189	65	77	255	191	169	204	192	260	325	205	1878	108	189	65	891	309	1200	53	648	110	229	1136	271	223	84	509	1635	254	243	72	569
Base: All UK adults	2240	1086.4	1153.6	248.64	327.69	399.43	374	890.24	1276.8	963.2	521.92	360.64	199.41	293.44	508.43	1883.84	107.52	188.16	60.48	72.11	255.18	194.64	157.95	202.69	199.41	293.44	317.36	191.07	1883.84	107.52	188.16	60.48	885.79	310.22	1196.01	131.19	552.68	125.78	234.34	1032.16	272.55	204.31	76.31	635.34	1586.69	284.79	247.19	77.24	609.22
True	748.61	395.48	353.13	86.76	87.75	134.88	124.24	314.99	376.79	371.82	182.97	136.48	59.48	97.86	146.45	623.25	36.46	66.03	22.87	29.32	90.29	63.37	66.04	70.44	59.48	97.86	88.5	57.95	623.25	36.46	66.03	22.87	288.57	96.4	384.97	51.48	191.78	50.58	69.8	355.45	85.14	68.12	27.64	202.61	516.9	102.14	80.13	31.34	213.61
False	1384.91	636.03	748.88	146.91	218.02	251.7	234.2	534.08	845.75	539.16	319.34	206.19	129.27	174.8	342.95	1172.55	61.37	115.05	35.93	37.08	157.57	124.69	86.17	120.01	129.27	174.8	215.77	127.18	1172.55	61.37	115.05	35.93	562.58	199.64	762.22	68.9	333.16	69.14	151.48	632.63	177.39	125.13	42.81	397.29	1001.78	171.26	148.2	44.78	364.24
Don't know	106.48	54.89	51.59	14.97	21.92	12.85	15.57	41.17	54.25	52.23	19.61	17.97	10.65	20.77	19.03	88.04	9.68	7.08	1.68	5.71	7.32	6.58	5.73	12.24	10.65	20.77	13.09	5.95	88.04	9.68	7.08	1.68	34.64	14.19	48.82	10.81	27.74	6.05	13.06	44.08	10.02	11.07	5.86	35.45	68.01	11.38	18.87	1.12	31.37
If a child has parents in different homes, they can visit both
Unweighted base	2240	1076	1164	96	309	400	404	1031	1364	876	523	373	192	260	530	1878	108	189	65	77	255	191	169	204	192	260	325	205	1878	108	189	65	891	309	1200	53	648	110	229	1136	271	223	84	509	1635	254	243	72	569
Base: All UK adults	2240	1086.4	1153.6	248.64	327.69	399.43	374	890.24	1276.8	963.2	521.92	360.64	199.41	293.44	508.43	1883.84	107.52	188.16	60.48	72.11	255.18	194.64	157.95	202.69	199.41	293.44	317.36	191.07	1883.84	107.52	188.16	60.48	885.79	310.22	1196.01	131.19	552.68	125.78	234.34	1032.16	272.55	204.31	76.31	635.34	1586.69	284.79	247.19	77.24	609.22
True	551.29	263.45	287.84	56.66	85.63	99.62	93.01	216.37	307.05	244.24	140.53	101.1	48.38	61.9	121.68	473.59	21.64	43.44	12.62	20.69	68.28	51.56	47.23	53.87	48.38	61.9	77.89	43.79	473.59	21.64	43.44	12.62	220.74	84.38	305.12	34.47	135.01	36.31	40.38	248.46	74.55	53.34	19.64	150.7	374.9	79.22	64.28	23.53	167.02
False	1427.99	686.87	741.12	159.79	195	253.98	247.28	571.94	846.41	581.59	323.99	207.77	139.5	190.93	335.22	1197.41	71.78	122.19	36.61	41.42	158.22	124.35	88.29	119.48	139.5	190.93	218.06	117.16	1197.41	71.78	122.19	36.61	569.3	198.69	767.99	79.97	352.06	72.41	155.57	657.29	175.87	132.67	45.78	403.51	1035.71	176.19	151.11	43.21	370.5
Don't know	260.72	136.08	124.64	32.19	47.06	45.83	33.71	101.93	123.34	137.38	57.4	51.78	11.52	40.61	51.54	212.84	14.1	22.53	11.24	10	28.68	18.72	22.43	29.34	11.52	40.61	21.41	30.12	212.84	14.1	22.53	11.24	95.74	27.15	122.89	16.75	65.62	17.07	38.39	126.42	22.13	18.31	10.89	81.13	176.08	29.39	31.81	10.5	71.7
You can leave your home to meet up with other people, as long as you stay 2m apart
Unweighted base	2240	1076	1164	96	309	400	404	1031	1364	876	523	373	192	260	530	1878	108	189	65	77	255	191	169	204	192	260	325	205	1878	108	189	65	891	309	1200	53	648	110	229	1136	271	223	84	509	1635	254	243	72	569
Base: All UK adults	2240	1086.4	1153.6	248.64	327.69	399.43	374	890.24	1276.8	963.2	521.92	360.64	199.41	293.44	508.43	1883.84	107.52	188.16	60.48	72.11	255.18	194.64	157.95	202.69	199.41	293.44	317.36	191.07	1883.84	107.52	188.16	60.48	885.79	310.22	1196.01	131.19	552.68	125.78	234.34	1032.16	272.55	204.31	76.31	635.34	1586.69	284.79	247.19	77.24	609.22
True	92.27	51.18	41.09	21.57	14.27	14.53	11.32	30.58	52.31	39.96	27.19	14.6	6.26	12.68	11.68	72.42	8.37	10.62	0.87	2.99	10.77	13.44	4.45	10.15	6.26	12.68	4.57	7.11	72.42	8.37	10.62	0.87	39.1	15.53	54.63	6.69	19.53	3.68	7.74	29.79	11.21	7.72	3.95	34.88	56.84	9.95	10.02	8.96	28.93
False	2074.69	991.61	1083.09	210.86	298.76	375.49	358.15	831.44	1186.11	888.58	481.87	336.38	187.79	253.97	487.34	1747.35	95.62	173.95	57.77	65.76	240.11	176	149.35	187.03	187.79	253.97	306.65	180.69	1747.35	95.62	173.95	57.77	828.86	287.33	1116.19	108.29	512.48	119.33	218.41	975.73	254.01	190.51	69.81	570.03	1475.37	271.2	230.48	67.16	568.84
Don't know	73.03	43.61	29.42	16.21	14.66	9.41	4.53	28.22	38.38	34.65	12.86	9.65	5.36	26.79	9.42	64.07	3.53	3.59	1.84	3.36	4.3	5.2	4.15	5.51	5.36	26.79	6.14	3.28	64.07	3.53	3.59	1.84	17.83	7.36	25.19	16.21	20.67	2.77	8.19	26.64	7.33	6.08	2.55	30.43	54.49	3.64	6.69	1.12	11.45
You can have visitors in your home, as long as you stay 2m apart
Unweighted base	2240	1076	1164	96	309	400	404	1031	1364	876	523	373	192	260	530	1878	108	189	65	77	255	191	169	204	192	260	325	205	1878	108	189	65	891	309	1200	53	648	110	229	1136	271	223	84	509	1635	254	243	72	569
Base: All UK adults	2240	1086.4	1153.6	248.64	327.69	399.43	374	890.24	1276.8	963.2	521.92	360.64	199.41	293.44	508.43	1883.84	107.52	188.16	60.48	72.11	255.18	194.64	157.95	202.69	199.41	293.44	317.36	191.07	1883.84	107.52	188.16	60.48	885.79	310.22	1196.01	131.19	552.68	125.78	234.34	1032.16	272.55	204.31	76.31	635.34	1586.69	284.79	247.19	77.24	609.22
True	53.36	34.37	18.99	11.46	13.8	8.24	4.06	15.79	37.92	15.43	18.06	6.08	5.42	8.04	7.54	45.14	2.45	4.86	0.9	1.97	2.73	13.36	2.63	3.46	5.42	8.04	4.91	2.63	45.14	2.45	4.86	0.9	23.92	7.67	31.59	2.17	13.09	1	5.5	24	7.01	3.31	1.47	12.85	27.73	5.62	9.23	4.28	19.13
False	2119.22	1011.62	1107.6	223.16	299.47	381.13	363.74	851.73	1204.78	914.44	489.61	345.42	188.63	264.79	491.87	1780.31	100.48	178.84	59.58	67.23	247.01	175.37	150.49	194.94	188.63	264.79	307.45	184.42	1780.31	100.48	178.84	59.58	844.47	293.07	1137.54	117.03	521.03	123.06	220.56	984.66	260.26	198.42	72.4	588.87	1512.23	276.77	230.85	68.88	576.51
Don't know	67.42	40.42	27.01	14.02	14.42	10.06	6.2	22.72	34.1	33.32	14.25	9.14	5.36	20.62	9.03	58.38	4.59	4.45	-	2.9	5.44	5.91	4.84	4.3	5.36	20.62	5	4.02	58.38	4.59	4.45	-	17.4	9.48	26.88	11.99	18.56	1.72	8.27	23.5	5.27	2.59	2.44	33.63	46.74	2.4	7.11	4.08	13.59
You should try to avoid sharing spaces with other people you live with
Unweighted base	2240	1076	1164	96	309	400	404	1031	1364	876	523	373	192	260	530	1878	108	189	65	77	255	191	169	204	192	260	325	205	1878	108	189	65	891	309	1200	53	648	110	229	1136	271	223	84	509	1635	254	243	72	569
Base: All UK adults	2240	1086.4	1153.6	248.64	327.69	399.43	374	890.24	1276.8	963.2	521.92	360.64	199.41	293.44	508.43	1883.84	107.52	188.16	60.48	72.11	255.18	194.64	157.95	202.69	199.41	293.44	317.36	191.07	1883.84	107.52	188.16	60.48	885.79	310.22	1196.01	131.19	552.68	125.78	234.34	1032.16	272.55	204.31	76.31	635.34	1586.69	284.79	247.19	77.24	609.22
True	1360.73	615.73	745	137.65	200.62	249.02	234.29	539.14	808.72	552.02	309.92	202.85	122.61	176.74	330.15	1142.27	68.73	115.41	34.32	37.59	149.59	122.74	86.93	115.92	122.61	176.74	207.86	122.29	1142.27	68.73	115.41	34.32	567.57	197	764.57	51.06	326.11	76.23	142.76	622.27	161.88	129.07	49.64	390.26	973.84	173.58	148.16	43.9	365.63
False	773.75	410.82	362.93	97.31	102	132.76	125.46	316.22	411.29	362.45	190.27	140.99	61.27	95.77	155.08	643.38	37.77	68.06	24.54	30.89	95.25	64.13	61.25	79.73	61.27	95.77	92.29	62.79	643.38	37.77	68.06	24.54	275.24	103.13	378.37	73.83	204.58	40.58	76.39	373.29	98.26	61.66	21.15	207.67	544.82	99.35	85.44	28.41	213.19
Don't know	105.52	59.86	45.66	13.68	25.06	17.65	14.25	34.88	56.79	48.73	21.73	16.8	15.53	20.93	23.2	98.19	1.02	4.68	1.62	3.62	10.34	7.77	9.77	7.03	15.53	20.93	17.21	6	98.19	1.02	4.68	1.62	42.98	10.09	53.07	6.3	21.99	8.98	15.19	36.6	12.41	13.58	5.51	37.41	68.02	11.86	13.6	4.93	30.4
Children can still meet up with friends, but only outside and once a day
Unweighted base	2240	1076	1164	96	309	400	404	1031	1364	876	523	373	192	260	530	1878	108	189	65	77	255	191	169	204	192	260	325	205	1878	108	189	65	891	309	1200	53	648	110	229	1136	271	223	84	509	1635	254	243	72	569
Base: All UK adults	2240	1086.4	1153.6	248.64	327.69	399.43	374	890.24	1276.8	963.2	521.92	360.64	199.41	293.44	508.43	1883.84	107.52	188.16	60.48	72.11	255.18	194.64	157.95	202.69	199.41	293.44	317.36	191.07	1883.84	107.52	188.16	60.48	885.79	310.22	1196.01	131.19	552.68	125.78	234.34	1032.16	272.55	204.31	76.31	635.34	1586.69	284.79	247.19	77.24	609.22
True	28.27	13.14	15.13	5.58	7.39	6.12	1.9	7.28	21.08	7.19	12.45	4.82	-	2.93	4.43	24.64	-	3.63	-	-	2.65	9.8	3.1	1.72	-	2.93	2.66	1.78	24.64	-	3.63	-	13.07	9.07	22.14	-	4.41	1	0.72	12.33	5.17	0.94	2.46	7.37	12.96	1.88	8.03	3.49	13.4
False	2126.6	1027.04	1099.56	228.34	308.45	383.85	363.29	842.67	1205.28	921.33	491.74	345.27	192.81	266.41	488.41	1784.64	103.2	180.25	58.52	65.56	247.51	178.66	152.27	193	192.81	266.41	308.03	180.38	1784.64	103.2	180.25	58.52	850.82	288.72	1139.54	120.84	518.8	121.51	225.92	984.44	259.37	195.78	72.15	597.53	1512.23	277.25	231.22	69.71	578.17
Don't know	85.13	46.22	38.9	14.72	11.85	9.46	8.81	40.29	50.44	34.68	17.73	10.54	6.6	24.1	15.59	74.57	4.32	4.28	1.96	6.54	5.02	6.17	2.57	7.97	6.6	24.1	6.67	8.92	74.57	4.32	4.28	1.96	21.9	12.43	34.33	10.36	29.47	3.27	7.7	35.39	8.01	7.59	1.7	30.44	61.5	5.65	7.95	4.05	17.65
Thinking about the recent lockdown imposed by the UK Government, advising everyone to stay at home...To what extent do you agree or disagree with each of the following statements? (Please select one option on each row)
If I completely follow the Government's advice, I will lose touch with my friends and relatives
Unweighted base	2240	1076	1164	96	309	400	404	1031	1364	876	523	373	192	260	530	1878	108	189	65	77	255	191	169	204	192	260	325	205	1878	108	189	65	891	309	1200	53	648	110	229	1136	271	223	84	509	1635	254	243	72	569
Base: All UK adults	2240	1086.4	1153.6	248.64	327.69	399.43	374	890.24	1276.8	963.2	521.92	360.64	199.41	293.44	508.43	1883.84	107.52	188.16	60.48	72.11	255.18	194.64	157.95	202.69	199.41	293.44	317.36	191.07	1883.84	107.52	188.16	60.48	885.79	310.22	1196.01	131.19	552.68	125.78	234.34	1032.16	272.55	204.31	76.31	635.34	1586.69	284.79	247.19	77.24	609.22
Strongly agree	92.18	52.34	39.83	20.82	15.83	19.73	9.85	25.94	51.68	40.49	31.26	18.46	8.84	5.25	13.66	77.47	5.41	4.88	4.42	3.95	16.22	11.09	3.89	14.58	8.84	5.25	6.99	6.67	77.47	5.41	4.88	4.42	32.27	15.84	48.11	9.78	16.79	11	6.5	32.71	12.1	6.41	2.49	37.56	53.24	21.76	12.4	3.72	37.88
Tend to agree	204.36	124.13	80.23	30	39.22	40.73	30.05	64.37	133.39	70.98	63.86	24.73	16.35	23.03	43.84	171.82	11.3	18.85	2.39	6.19	35.69	21.98	13.96	10.77	16.35	23.03	21.04	22.81	171.82	11.3	18.85	2.39	100.33	20.46	120.79	13.04	40.06	11.94	18.53	87.1	13.78	18.32	8.6	76.57	146.62	24.94	18.19	11.67	54.8
Neither agree nor disagree	335.27	193.17	142.1	25.75	56.14	64.66	59.01	129.71	172.92	162.35	64.59	51.11	36.27	48.64	86.3	286.91	14.3	24.6	9.46	8.66	26.11	29.82	25.26	25.86	36.27	48.64	53.5	32.8	286.91	14.3	24.6	9.46	136.87	34.68	171.54	7.46	83.26	24.18	48.82	143.23	45.29	32.4	10.62	96.92	229.54	35.24	43.05	13.68	91.97
Tend to disagree	728.64	333.64	395	100.98	105.32	128.58	107.89	285.88	450.54	278.09	177.51	116.42	55.47	96.08	157.03	602.5	34.17	68.51	23.46	25.4	82.45	69.66	53.45	62.97	55.47	96.08	114.88	42.15	602.5	34.17	68.51	23.46	297.73	107.12	404.85	57.14	175.94	35.1	55.61	346.03	82.26	61.09	20.76	213.54	522.43	90	75.96	27.2	193.16
Strongly disagree	849.39	367.09	482.3	66.87	102.37	143.45	165.28	371.43	461.48	387.91	182.02	144.75	77.01	113.89	204.37	722.03	37.25	69.35	20.76	27.91	94.71	59.4	58.96	85.79	77.01	113.89	119.28	85.09	722.03	37.25	69.35	20.76	311.3	128.35	439.65	41.88	233.41	40.41	94.04	411.64	118.28	82.56	32.1	198.18	617.79	109.57	94.89	19.86	224.32
Don't know	30.16	16.03	14.14	4.22	8.81	2.28	1.93	12.92	6.79	23.37	2.7	5.16	5.47	6.55	3.23	23.1	5.08	1.97	-	-	-	2.7	2.43	2.73	5.47	6.55	1.67	1.56	23.1	5.08	1.97	-	7.29	3.78	11.06	1.89	3.22	3.15	10.83	11.46	0.84	3.54	1.74	12.57	17.07	3.29	2.7	1.12	7.11
My friends or family will disapprove if I don't follow the Government's advice
Unweighted base	2240	1076	1164	96	309	400	404	1031	1364	876	523	373	192	260	530	1878	108	189	65	77	255	191	169	204	192	260	325	205	1878	108	189	65	891	309	1200	53	648	110	229	1136	271	223	84	509	1635	254	243	72	569
Base: All UK adults	2240	1086.4	1153.6	248.64	327.69	399.43	374	890.24	1276.8	963.2	521.92	360.64	199.41	293.44	508.43	1883.84	107.52	188.16	60.48	72.11	255.18	194.64	157.95	202.69	199.41	293.44	317.36	191.07	1883.84	107.52	188.16	60.48	885.79	310.22	1196.01	131.19	552.68	125.78	234.34	1032.16	272.55	204.31	76.31	635.34	1586.69	284.79	247.19	77.24	609.22
Strongly agree	797.01	344.36	452.64	91.82	114.3	135.63	126.8	328.46	459.25	337.76	189.77	126.5	66.83	94.76	196.83	674.68	39.01	60.97	22.35	23.42	92.28	74.06	56.95	69.54	66.83	94.76	124.35	72.47	674.68	39.01	60.97	22.35	292.62	108.81	401.44	44.53	232.24	42.48	76.32	393.46	95.39	64.08	33.99	203.79	556.62	105.4	89.03	31.03	225.45
Tend to agree	853.09	428.92	424.17	96.72	120.46	155.43	140.08	340.41	499.04	354.04	194.6	138.44	78.18	105.7	197.54	714.46	35.93	79.59	23.11	27.77	91.97	74.87	65.61	72.82	78.18	105.7	125.33	72.21	714.46	35.93	79.59	23.11	353.76	130.96	484.72	57.46	197.98	38.65	74.28	397	101.25	72.64	25.26	248.94	604	109.55	93.57	30.01	233.12
Neither agree nor disagree	386.59	210.28	176.31	40.66	52.03	69.78	72.4	151.72	207.21	179.38	91.37	64.91	32.79	59.37	74.01	322.45	22.86	32.21	9.08	13.48	42.97	34.92	20.91	44	32.79	59.37	45.1	28.91	322.45	22.86	32.21	9.08	154.19	50.97	205.16	25.15	77.06	20.75	58.47	162.34	50.87	53.35	8.21	107.78	280.81	47.92	41.68	11.77	101.37
Tend to disagree	75.31	39.31	36	11.37	16.89	15.59	15.1	16.36	50.16	25.15	14.76	10.44	5.71	17.93	18.63	67.46	3.21	3.85	0.79	3.6	3.71	7.44	4.19	6.25	5.71	17.93	8.71	9.91	67.46	3.21	3.85	0.79	48.13	8.18	56.31	2.17	9.29	5.45	2.09	23.27	13.36	2.57	3.99	32.12	56.33	6.8	9.33	0.93	17.07
Strongly disagree	63.67	31.63	32.05	-	11.44	14.33	11.17	26.73	35.89	27.78	17.6	11.18	8.6	3.75	10.36	51.5	1.73	7.85	2.59	1.68	15.13	0.79	4.32	6.87	8.6	3.75	5.96	4.4	51.5	1.73	7.85	2.59	22.24	6.4	28.64	-	19.96	9.06	6.01	33.68	6.55	3.8	1.57	17.09	46.89	6.98	7.42	2.38	16.78
Don't know	64.34	31.9	32.44	8.07	12.58	8.67	8.46	26.56	25.25	39.09	13.83	9.17	7.29	11.93	11.07	53.3	4.79	3.69	2.57	2.15	9.12	2.56	5.97	3.21	7.29	11.93	7.9	3.17	53.3	4.79	3.69	2.57	14.85	4.89	19.74	1.89	16.15	9.4	17.16	22.41	5.13	7.86	3.3	25.63	42.04	8.14	6.17	1.12	15.43
If I don't follow the Government's advice, I could get in trouble with the police
Unweighted base	2240	1076	1164	96	309	400	404	1031	1364	876	523	373	192	260	530	1878	108	189	65	77	255	191	169	204	192	260	325	205	1878	108	189	65	891	309	1200	53	648	110	229	1136	271	223	84	509	1635	254	243	72	569
Base: All UK adults	2240	1086.4	1153.6	248.64	327.69	399.43	374	890.24	1276.8	963.2	521.92	360.64	199.41	293.44	508.43	1883.84	107.52	188.16	60.48	72.11	255.18	194.64	157.95	202.69	199.41	293.44	317.36	191.07	1883.84	107.52	188.16	60.48	885.79	310.22	1196.01	131.19	552.68	125.78	234.34	1032.16	272.55	204.31	76.31	635.34	1586.69	284.79	247.19	77.24	609.22
Strongly agree	542.43	235.14	307.29	57.93	80.57	108.26	96.83	198.84	283.88	258.56	147.79	92.07	51.5	38.17	127.42	456.96	29.53	40.43	15.51	18.54	75.79	53.47	37.92	54.14	51.5	38.17	79.83	47.59	456.96	29.53	40.43	15.51	208.47	78.94	287.41	15.58	126.62	38.55	74.27	270.76	71.6	48.21	16.28	129.01	364	71.22	65.88	31.34	168.45
Tend to agree	1169.55	577.85	591.7	130.78	163.04	213.44	187.33	474.96	693.4	476.14	265.7	189.3	103.19	157.37	254.8	970.36	56.63	109.11	33.45	36.73	130.61	98.36	92.76	96.54	103.19	157.37	162.24	92.56	970.36	56.63	109.11	33.45	479.14	164.01	643.15	79.43	294.67	49.92	102.39	527.39	149.81	111.84	40.9	330.76	857.79	146.87	125.8	23.78	296.45
Neither agree nor disagree	297.86	153.7	144.16	20.88	43.56	39.19	50.34	143.89	163.12	134.74	62.7	49.84	21.49	53.98	65.41	253.42	13.97	22.48	7.99	11.15	25.59	25.96	16.27	33.57	21.49	53.98	30.35	35.06	253.42	13.97	22.48	7.99	108.63	36.43	145.06	12.19	87.48	18.57	34.56	146.22	25.84	24.03	13.83	84.04	213.33	30.13	30.67	13.44	74.24
Tend to disagree	147.08	79.59	67.49	25.66	22.02	28.13	25.58	45.68	97.32	49.75	29.59	18.34	15.86	26.36	37.32	127.46	4.72	12.32	2.57	2.74	13.42	13.43	7.29	11.06	15.86	26.36	29.51	7.81	127.46	4.72	12.32	2.57	59.23	22.35	81.58	18.63	30.17	9.51	7.19	61.82	12.33	12.45	1.68	58.8	95.93	25.45	19.63	3.56	48.63
Strongly disagree	35.87	22.02	13.85	1.33	9.65	5.54	6.7	12.66	18.79	17.08	11.66	1.33	3.66	5.01	10.52	32.18	0.83	2.86	-	0.93	9.02	1.71	1.33	-	3.66	5.01	4.02	6.49	32.18	0.83	2.86	-	11.97	3.33	15.3	-	6.49	6.9	7.18	11.18	8.79	3.22	-	12.68	31.69	1.66	2.52	-	4.18
Don't know	47.21	18.09	29.11	12.05	8.84	4.88	7.22	14.21	20.28	26.92	4.48	9.76	3.71	12.55	12.96	43.46	1.84	0.95	0.95	2.03	0.76	1.69	2.39	7.38	3.71	12.55	11.4	1.56	43.46	1.84	0.95	0.95	18.35	5.16	23.51	5.36	7.26	2.34	8.74	14.79	4.19	4.56	3.62	20.06	23.96	9.46	2.7	5.11	17.27
If I follow the Government's advice, it will help save lives
Unweighted base	2240	1076	1164	96	309	400	404	1031	1364	876	523	373	192	260	530	1878	108	189	65	77	255	191	169	204	192	260	325	205	1878	108	189	65	891	309	1200	53	648	110	229	1136	271	223	84	509	1635	254	243	72	569
Base: All UK adults	2240	1086.4	1153.6	248.64	327.69	399.43	374	890.24	1276.8	963.2	521.92	360.64	199.41	293.44	508.43	1883.84	107.52	188.16	60.48	72.11	255.18	194.64	157.95	202.69	199.41	293.44	317.36	191.07	1883.84	107.52	188.16	60.48	885.79	310.22	1196.01	131.19	552.68	125.78	234.34	1032.16	272.55	204.31	76.31	635.34	1586.69	284.79	247.19	77.24	609.22
Strongly agree	1319.37	551.25	768.12	114.79	174.71	239.76	243.86	546.25	729.43	589.94	307.44	219.05	121.91	150.17	309.69	1108.26	66.14	107.62	37.34	44.66	154.67	108.11	100.41	118.65	121.91	150.17	201.25	108.44	1108.26	66.14	107.62	37.34	512.99	185.23	698.22	52.19	358.47	64.93	145.56	674.19	157.81	113.49	43.26	317.4	902.76	189.68	157.7	50.01	397.39
Tend to agree	686.27	386.63	299.64	101.78	105.87	114.33	96.8	267.49	412.22	274.05	160.58	104.92	58.91	104.54	150.32	579.27	32.28	55.11	19.6	22.06	75.42	63.1	43.83	61.09	58.91	104.54	89.03	61.29	579.27	32.28	55.11	19.6	277.66	96.66	374.33	64.5	150.82	39.39	57.23	270.32	94.35	64.28	24.2	229.2	526.1	68.78	59.39	16.62	144.78
Neither agree nor disagree	121.32	75.88	45.44	10.64	21.21	22.01	20.79	46.68	75.42	45.9	21.64	18.33	12.01	21.62	26.81	100.4	5.31	15.61	-	1.67	11.91	8.06	6.23	12.1	12.01	21.62	14.4	12.41	100.4	5.31	15.61	-	57.36	13.81	71.17	3.02	29.35	8.73	9.05	49.18	10.96	15.58	2.6	42.05	90.59	9.79	15.83	4.39	30.01
Tend to disagree	44.65	30.86	13.79	5.75	10.18	9.81	9.29	9.61	30.36	14.29	11.84	7.16	1.96	9.28	7.71	37.94	-	4.06	2.65	-	7.45	4.39	1.72	5.43	1.96	9.28	2.74	4.97	37.94	-	4.06	2.65	21.09	4.63	25.72	5.75	5.19	3.68	4.3	15.5	2.31	4.56	2.01	19.02	28.59	9.42	2.69	3.07	15.18
Strongly disagree	39.02	28.63	10.39	5.87	8.16	9.55	2.32	13.13	18.64	20.38	12.15	5.9	1.7	2.1	11.42	33.27	2.76	2.99	-	3.71	5.74	2.7	2.38	3.52	1.7	2.1	7.46	3.96	33.27	2.76	2.99	-	8.9	4.04	12.94	3.84	7.27	6.72	8.26	12.33	5.23	3.65	2.5	15.3	29.79	1.95	3.34	2.03	7.32
Don't know	29.37	13.15	16.22	9.81	7.56	3.97	0.95	7.08	10.73	18.64	8.28	5.29	2.92	5.73	2.47	24.69	1.02	2.77	0.89	-	-	8.28	3.38	1.91	2.92	5.73	2.47	-	24.69	1.02	2.77	0.89	7.79	5.85	13.63	1.89	1.58	2.34	9.94	10.64	1.88	2.76	1.73	12.36	8.86	5.17	8.24	1.12	14.53
If I follow the Government's advice, it will help protect the NHS
Unweighted base	2240	1076	1164	96	309	400	404	1031	1364	876	523	373	192	260	530	1878	108	189	65	77	255	191	169	204	192	260	325	205	1878	108	189	65	891	309	1200	53	648	110	229	1136	271	223	84	509	1635	254	243	72	569
Base: All UK adults	2240	1086.4	1153.6	248.64	327.69	399.43	374	890.24	1276.8	963.2	521.92	360.64	199.41	293.44	508.43	1883.84	107.52	188.16	60.48	72.11	255.18	194.64	157.95	202.69	199.41	293.44	317.36	191.07	1883.84	107.52	188.16	60.48	885.79	310.22	1196.01	131.19	552.68	125.78	234.34	1032.16	272.55	204.31	76.31	635.34	1586.69	284.79	247.19	77.24	609.22
Strongly agree	1358.68	581.9	776.79	113.75	175.99	264.82	244.97	559.14	767.15	591.53	321.4	235.21	123.16	150.21	321.71	1151.7	57.01	109.5	40.47	49.12	162.25	110.03	106.2	129.01	123.16	150.21	205.05	116.66	1151.7	57.01	109.5	40.47	535.98	197.01	732.99	49.64	362.12	66.12	147.81	676.98	169.3	133.54	45.05	318.52	931.8	193.2	163.49	52.55	409.23
Tend to agree	684.73	386.25	298.48	109.62	109.07	100.52	106.1	259.42	407.53	277.21	153.26	96.04	54.02	110.99	147.08	561.39	44.15	63.52	15.67	18.45	68.77	66.04	42.16	53.88	54.02	110.99	90.58	56.51	561.39	44.15	63.52	15.67	273.11	90.39	363.51	65.25	155.82	42.8	57.36	284.25	86.34	49.3	21.7	240.37	513.92	73.39	64.36	17.66	155.41
Neither agree nor disagree	93.9	52.48	41.42	8.8	15.48	18.05	10.17	41.39	58.74	35.16	23.46	7.46	13.47	18.44	19.18	82.01	1.69	7.57	2.63	1.97	11.8	9.68	1.47	5.99	13.47	18.44	9.84	9.34	82.01	1.69	7.57	2.63	43.72	12.41	56.12	2.17	21.64	5.19	8.78	35.04	7.77	13.06	7.04	31	73.82	4.72	9.69	1.9	16.31
Tend to disagree	43.02	33.94	9.07	9.88	10.1	6.24	4.85	11.93	24.74	18.28	9.57	7.84	5.83	4.45	9.03	36.72	1.86	3.62	0.81	0.87	5.11	3.58	2.36	5.48	5.83	4.45	5.24	3.78	36.72	1.86	3.62	0.81	15.97	4.27	20.24	9.88	6.02	1.81	5.06	12.43	3.37	3.9	1.59	20.47	29.41	6.54	1.78	4.01	12.32
Strongly disagree	34.55	22.93	11.62	2.35	8.54	6.91	5.34	11.41	10.1	24.45	9.96	7.23	-	4.73	7.89	29.81	1.78	2.06	0.9	1.68	5.67	2.6	2.38	4.85	-	4.73	4.04	3.85	29.81	1.78	2.06	0.9	9.52	3.06	12.58	2.35	5.57	7.52	6.53	10.26	5.77	2.75	-	15.77	29.09	2.72	1.62	-	4.34
Don't know	25.11	8.89	16.22	4.22	8.5	2.87	2.57	6.94	8.54	16.57	4.27	6.87	2.92	4.61	3.54	22.21	1.02	1.88	-	-	1.57	2.7	3.38	3.49	2.92	4.61	2.61	0.94	22.21	1.02	1.88	-	7.49	3.08	10.58	1.89	1.5	2.34	8.81	13.21	-	1.77	0.93	9.21	8.65	4.22	6.26	1.12	11.6
If I catch coronavirus, I may become very ill
Unweighted base	2240	1076	1164	96	309	400	404	1031	1364	876	523	373	192	260	530	1878	108	189	65	77	255	191	169	204	192	260	325	205	1878	108	189	65	891	309	1200	53	648	110	229	1136	271	223	84	509	1635	254	243	72	569
Base: All UK adults	2240	1086.4	1153.6	248.64	327.69	399.43	374	890.24	1276.8	963.2	521.92	360.64	199.41	293.44	508.43	1883.84	107.52	188.16	60.48	72.11	255.18	194.64	157.95	202.69	199.41	293.44	317.36	191.07	1883.84	107.52	188.16	60.48	885.79	310.22	1196.01	131.19	552.68	125.78	234.34	1032.16	272.55	204.31	76.31	635.34	1586.69	284.79	247.19	77.24	609.22
Strongly agree	1182	527.04	654.96	82.21	123.61	210.3	205.43	560.45	628.39	553.61	282.94	200.58	105.69	130.09	259.3	978.6	62.51	105.98	34.91	41.23	139.37	102.33	84.06	116.52	105.69	130.09	162.46	96.84	978.6	62.51	105.98	34.91	420.3	171.63	591.92	35.59	371.72	50.05	132.72	588.2	149.45	119.55	46.68	265.5	850.63	135.44	124.01	48.11	307.56
Tend to agree	689.98	367.56	322.41	81.31	112.78	123.36	125.1	247.43	439.47	250.51	157.67	105.34	58.41	97.43	168.37	587.21	31.58	53.38	17.79	18.14	77.18	62.34	48.47	56.87	58.41	97.43	106.58	61.79	587.21	31.58	53.38	17.79	304.18	99.16	403.34	41.59	140.56	40.75	63.74	302.06	85.13	58.93	20.16	219.86	483.36	106.84	79.29	14.26	200.39
Neither agree nor disagree	176.08	79.94	96.14	29.12	44.26	27.58	21.8	53.33	93.6	82.48	42.75	22.91	12.35	38.93	40.8	157.73	6.46	10.14	1.74	11.14	17.49	14.12	10.04	12.87	12.35	38.93	22.34	18.46	157.73	6.46	10.14	1.74	81.47	24.96	106.43	17.45	28.21	12.3	11.68	72.34	26.77	11.58	7	56.45	117.56	17.27	27.86	11.01	56.14
Tend to disagree	116.33	72.85	43.47	42.2	26.79	23.95	12.12	11.27	77.44	38.89	23.38	18.15	12.52	15.23	25.63	94.9	5.11	12.08	4.24	-	11.8	11.57	6.45	11.7	12.52	15.23	14.25	11.38	94.9	5.11	12.08	4.24	55.02	9.89	64.91	27.13	3.46	10.68	10.15	36.74	8.83	8.26	0.8	61.7	87.82	14.05	7.73	1.95	23.73
Strongly disagree	21.83	15.39	6.44	3.71	3.5	6.97	2.07	5.58	11.22	10.61	7.32	5.26	3.71	0.9	3.8	21	0.83	-	-	0.78	4.04	2.5	2.8	2.47	3.71	0.9	2.79	1.01	21	0.83	-	-	6.08	-	6.08	3.71	3.13	6.74	2.17	5.67	1.65	1.71	1.67	11.12	14.98	4.61	2.23	-	6.85
Don't know	53.79	23.62	30.17	10.09	16.76	7.27	7.49	12.18	26.7	27.09	7.88	8.39	6.72	10.87	10.53	44.39	1.02	6.58	1.79	0.81	5.3	1.77	6.13	2.26	6.72	10.87	8.94	1.6	44.39	1.02	6.58	1.79	18.74	4.58	23.32	5.73	5.6	5.27	13.88	27.15	0.72	4.27	-	20.72	32.33	6.57	6.07	1.91	14.54
If I catch coronavirus, it will have a severe impact on my family's wellbeing
Unweighted base	2240	1076	1164	96	309	400	404	1031	1364	876	523	373	192	260	530	1878	108	189	65	77	255	191	169	204	192	260	325	205	1878	108	189	65	891	309	1200	53	648	110	229	1136	271	223	84	509	1635	254	243	72	569
Base: All UK adults	2240	1086.4	1153.6	248.64	327.69	399.43	374	890.24	1276.8	963.2	521.92	360.64	199.41	293.44	508.43	1883.84	107.52	188.16	60.48	72.11	255.18	194.64	157.95	202.69	199.41	293.44	317.36	191.07	1883.84	107.52	188.16	60.48	885.79	310.22	1196.01	131.19	552.68	125.78	234.34	1032.16	272.55	204.31	76.31	635.34	1586.69	284.79	247.19	77.24	609.22
Strongly agree	898.72	377.3	521.42	55.96	105.54	171.56	159.76	405.9	477.96	420.76	206.21	156.49	73.13	104.03	207.62	747.49	39.25	85.28	26.7	30.1	101.41	74.7	62.45	94.04	73.13	104.03	127.93	79.69	747.49	39.25	85.28	26.7	318.97	130.41	449.39	33.65	258.14	47.82	109.72	487.12	115.54	74.54	26.72	181.24	604.08	130.76	108.8	35.42	274.98
Tend to agree	728.71	377.12	351.59	90.18	103.67	114.97	133.65	286.24	443.45	285.27	162.17	127.82	57.73	76.87	178.74	603.33	46.76	54.41	24.21	20.75	80.35	61.07	63.02	64.81	57.73	76.87	108.92	69.83	603.33	46.76	54.41	24.21	310.91	97.33	408.23	35	184.41	28.45	72.62	357.15	86.77	61.74	22.83	196.38	513.51	93.3	91.09	25.93	210.32
Neither agree nor disagree	316.66	176.66	140	42.86	48.23	67.03	44.82	113.73	182.7	133.96	73.24	37.09	31.04	66.12	67.16	274.66	8.92	28.62	4.46	8.39	36.22	28.63	14.39	22.71	31.04	66.12	42.99	24.18	274.66	8.92	28.62	4.46	133.33	53.81	187.13	27.06	59.47	18.86	24.14	104.47	34.27	35.27	15.47	126.21	236.83	40.76	27.44	8.15	76.35
Tend to disagree	156.93	87.85	69.08	40.13	35.8	24.57	18.1	38.32	104.88	52.05	40.37	21	20.18	23.7	35.95	141.2	4.2	9.9	1.63	4.86	21.12	14.38	9.29	11.72	20.18	23.7	26.73	9.22	141.2	4.2	9.9	1.63	71.03	17.58	88.61	27.71	19.44	14.7	6.48	38.83	17.71	16.72	5.28	78.38	126.55	10.41	10.23	1.48	22.11
Strongly disagree	67.58	37.17	30.42	8.96	13.92	8.79	10.23	25.69	37.89	29.7	20.69	11.4	8.32	7.3	12.05	59.76	2.49	3.66	1.68	4.6	10.13	5.96	4.71	6.68	8.32	7.3	5.63	6.42	59.76	2.49	3.66	1.68	24.57	5.9	30.47	5.6	16.9	8.63	5.99	16.5	5.86	10.15	4.2	30.87	58.36	0.9	3.47	2.96	7.34
Don't know	71.38	30.3	41.08	10.55	20.52	12.51	7.43	20.36	29.93	41.46	19.25	6.83	9.01	15.41	6.9	57.4	5.91	6.29	1.79	3.4	5.95	9.9	4.09	2.74	9.01	15.41	5.17	1.73	57.4	5.91	6.29	1.79	26.97	5.2	32.17	2.17	14.33	7.33	15.38	28.09	12.4	5.89	1.82	22.26	47.36	8.66	6.16	3.29	18.11
If I leave home and meet other people, I could pass coronavirus to someone else
Unweighted base	2240	1076	1164	96	309	400	404	1031	1364	876	523	373	192	260	530	1878	108	189	65	77	255	191	169	204	192	260	325	205	1878	108	189	65	891	309	1200	53	648	110	229	1136	271	223	84	509	1635	254	243	72	569
Base: All UK adults	2240	1086.4	1153.6	248.64	327.69	399.43	374	890.24	1276.8	963.2	521.92	360.64	199.41	293.44	508.43	1883.84	107.52	188.16	60.48	72.11	255.18	194.64	157.95	202.69	199.41	293.44	317.36	191.07	1883.84	107.52	188.16	60.48	885.79	310.22	1196.01	131.19	552.68	125.78	234.34	1032.16	272.55	204.31	76.31	635.34	1586.69	284.79	247.19	77.24	609.22
Strongly agree	1217.64	546.21	671.42	127.07	164.9	226.02	232.27	467.38	684.28	533.35	290.46	208.95	106.58	137.2	288.29	1031.48	60.5	94.67	30.98	43.35	140.77	106.34	97.55	111.39	106.58	137.2	182.22	106.07	1031.48	60.5	94.67	30.98	489.79	170.04	659.83	59.99	290.63	66.7	140.49	593.16	158.27	105.32	34.1	311.08	851.2	154.32	145.06	48.35	347.73
Tend to agree	737.45	382.74	354.7	87.09	116.63	136.68	105.03	292.03	431.08	306.37	159.5	113.71	70.93	102.51	155.9	602.56	36.19	74.49	24.22	19.33	75.99	64.18	42.9	70.81	70.93	102.51	103.2	52.7	602.56	36.19	74.49	24.22	305.51	105.71	411.22	52.97	178.22	38.99	56.04	320.71	90.07	64.33	27.62	231.09	521.77	105.61	75.91	17.46	198.98
Neither agree nor disagree	151.33	79.44	71.89	17.91	20.84	23.04	22.21	67.33	89.27	62.06	41.98	12.94	15.9	27.8	42.69	141.31	4.54	5.48	-	7.83	17.8	16.35	6.96	5.97	15.9	27.8	20.31	22.38	141.31	4.54	5.48	-	52.29	22.17	74.46	5.88	44.41	9.83	16.75	58.46	18.75	18.7	8.04	47.38	107.42	15.5	18.12	8.45	42.07
Tend to disagree	63.02	36.24	26.78	7.94	9.43	6.61	5.69	33.35	37.59	25.42	15.44	14.53	0.74	7.6	13.79	52.11	3.63	4.67	2.61	-	11.05	4.39	6.32	8.22	0.74	7.6	4.72	9.07	52.11	3.63	4.67	2.61	22.21	4.24	26.45	6.06	22.42	4.14	3.95	26.66	3.09	9.93	3.32	20.02	51.67	5.17	4.38	0.93	10.48
Strongly disagree	30.87	21.06	9.82	-	5.64	4	5.84	15.4	14.79	16.09	11.12	4.04	1.58	-	4.43	21.16	0.83	7.06	1.82	0.78	7.88	2.46	1.48	2.56	1.58	-	4.43	-	21.16	0.83	7.06	1.82	7.41	4.09	11.5	-	8.32	3.79	7.27	15.06	2.37	4.19	2.43	6.83	29.25	0.9	0.72	-	1.62
Don't know	39.69	20.71	18.98	8.64	10.26	3.08	2.97	14.75	19.78	19.91	3.42	6.47	3.68	18.33	3.33	35.22	1.83	1.79	0.85	0.81	1.68	0.93	2.74	3.74	3.68	18.33	2.47	0.86	35.22	1.83	1.79	0.85	8.59	3.97	12.56	6.3	8.67	2.34	9.83	18.12	-	1.83	0.8	18.94	25.37	3.29	3.01	2.04	8.34
If I leave home and meet other people, I could catch coronavirus
Unweighted base	2240	1076	1164	96	309	400	404	1031	1364	876	523	373	192	260	530	1878	108	189	65	77	255	191	169	204	192	260	325	205	1878	108	189	65	891	309	1200	53	648	110	229	1136	271	223	84	509	1635	254	243	72	569
Base: All UK adults	2240	1086.4	1153.6	248.64	327.69	399.43	374	890.24	1276.8	963.2	521.92	360.64	199.41	293.44	508.43	1883.84	107.52	188.16	60.48	72.11	255.18	194.64	157.95	202.69	199.41	293.44	317.36	191.07	1883.84	107.52	188.16	60.48	885.79	310.22	1196.01	131.19	552.68	125.78	234.34	1032.16	272.55	204.31	76.31	635.34	1586.69	284.79	247.19	77.24	609.22
Strongly agree	1155.24	506.43	648.81	116.22	156.71	206.28	212.91	463.12	631.59	523.65	280.92	193.17	102.56	130.15	271.28	978.08	54.18	92.81	30.15	41.03	136.71	103.18	89.64	103.53	102.56	130.15	175.72	95.56	978.08	54.18	92.81	30.15	431.75	158.82	590.57	58.68	298.84	65.62	141.52	557.64	159.37	99	37.17	289.22	795.79	163.04	127.7	48.78	339.53
Tend to agree	834	424.37	409.63	97.45	120.41	145.02	127.18	343.94	507.95	326.06	188.24	136.65	65.91	105.44	188.3	684.54	46.29	76.94	26.23	22.65	96.57	69.01	52.61	84.04	65.91	105.44	107.84	80.46	684.54	46.29	76.94	26.23	357.05	121.76	478.81	47.63	201.62	40.87	65.06	376.43	96.23	78.75	27.43	250.64	611.76	96.9	94.49	16.83	208.23
Neither agree nor disagree	146.75	92.11	54.64	16.47	26.77	33.34	21.52	48.65	76.83	69.93	24.49	16.01	21.12	35.39	30.39	127.41	3.4	12.75	3.19	5.61	9.45	9.44	8.59	7.42	21.12	35.39	21.67	8.72	127.41	3.4	12.75	3.19	65.74	11.02	76.76	14.44	35.33	9.09	11.13	57.56	9.83	19.1	5.44	52.86	112.17	11.26	12.32	7.55	31.12
Tend to disagree	56.95	38.01	18.95	9.86	13.79	7.2	9.51	16.6	36.57	20.39	17.87	5.98	6.9	10.6	10.14	51.48	1.79	2.77	0.9	2.03	6.24	9.6	2.55	3.42	6.9	10.6	4.6	5.53	51.48	1.79	2.77	0.9	23.3	12.99	36.29	4.13	7.45	4.07	5.01	20.47	5.57	4.93	2.05	23.93	35.32	8.7	9.26	2.96	20.92
Strongly disagree	18.65	11.12	7.52	-	4.29	2.84	1.12	10.41	10.52	8.13	7.02	4.69	-	0.9	4.08	16.7	0.83	1.12	-	0.78	5.45	0.79	3.02	1.67	-	0.9	4.08	-	16.7	0.83	1.12	-	3.22	3.48	6.7	-	5.57	3.79	2.59	8.32	1.55	0.76	2.49	5.53	17.03	0.9	0.72	-	1.62
Don't know	28.41	14.36	14.05	8.64	5.72	4.75	1.77	7.54	13.36	15.05	3.38	4.14	2.92	10.96	4.23	25.63	1.02	1.76	-	-	0.76	2.62	1.54	2.6	2.92	10.96	3.45	0.79	25.63	1.02	1.76	-	4.73	2.15	6.87	6.3	3.86	2.34	9.04	11.75	-	1.77	1.73	13.16	14.63	3.98	2.7	1.12	7.8
If I follow the Government's advice it will have a negative impact on how much money I have
Unweighted base	2240	1076	1164	96	309	400	404	1031	1364	876	523	373	192	260	530	1878	108	189	65	77	255	191	169	204	192	260	325	205	1878	108	189	65	891	309	1200	53	648	110	229	1136	271	223	84	509	1635	254	243	72	569
Base: All UK adults	2240	1086.4	1153.6	248.64	327.69	399.43	374	890.24	1276.8	963.2	521.92	360.64	199.41	293.44	508.43	1883.84	107.52	188.16	60.48	72.11	255.18	194.64	157.95	202.69	199.41	293.44	317.36	191.07	1883.84	107.52	188.16	60.48	885.79	310.22	1196.01	131.19	552.68	125.78	234.34	1032.16	272.55	204.31	76.31	635.34	1586.69	284.79	247.19	77.24	609.22
Strongly agree	171.09	92.96	78.13	28.83	37.54	27.29	28.38	49.06	104.35	66.74	48.54	35.64	12.29	18.3	30.71	145.48	9.86	14.95	0.8	7.48	24.95	16.1	6.05	29.59	12.29	18.3	15.98	14.72	145.48	9.86	14.95	0.8	69.79	25.72	95.52	13.22	16.71	15.77	29.87	66.31	26.92	13.13	2.53	60.3	103.04	30.01	25.91	10.02	65.93
Tend to agree	335.41	184.37	151.03	40.59	48.45	61.11	69.5	115.76	172.08	163.33	70.35	59.35	26.58	53.34	72.11	281.74	15.8	27.35	10.52	8.76	37.07	24.53	28.01	31.34	26.58	53.34	50.99	21.12	281.74	15.8	27.35	10.52	140.31	70.31	210.62	22.56	45.24	27.91	29.08	163.89	43.21	27.81	13.33	83.14	221.82	49.46	48.29	7.5	105.24
Neither agree nor disagree	585.44	286.24	299.2	66.28	61.18	105.13	96.72	256.13	305.33	280.11	127.09	78.94	63.2	80.41	126.9	476.53	30.49	56.14	22.27	17.02	54.21	55.85	41.17	37.77	63.2	80.41	80.18	46.71	476.53	30.49	56.14	22.27	188.85	83.22	272.07	37.01	168.13	36.09	72.14	265.44	58.26	60.84	17.11	175.21	433.15	59.87	61.82	18.52	140.21
Tend to disagree	560.06	243.01	317.05	57.71	98.12	107.75	91.09	205.38	322.48	237.58	131.01	96.62	42.93	58.01	135.79	464.37	33.35	48.31	14.04	24.92	63.18	42.9	44.82	51.8	42.93	58.01	88.38	47.42	464.37	33.35	48.31	14.04	254.45	77.42	331.87	32.92	129.2	21.21	44.85	259.24	77.83	40.39	19.16	159.6	393.64	77.26	56.44	19.59	153.29
Strongly disagree	518.65	249.45	269.19	41.57	72	92.07	83.86	229.16	339.88	178.77	123.43	80.68	48.83	70.96	128.91	452.81	16.99	38.62	10.22	12.97	64.38	46.08	30.79	49.89	48.83	70.96	73.1	55.81	452.81	16.99	38.62	10.22	215.88	46.81	262.68	23.58	173.07	14.73	44.59	250.2	60.94	56.84	19.82	129.86	390.27	57.17	49.2	19.57	125.95
Don't know	69.35	30.36	39	13.66	10.4	6.08	4.46	34.75	32.68	36.67	21.5	9.41	5.58	12.41	14.02	62.92	1.02	2.78	2.63	0.94	11.39	9.17	7.12	2.29	5.58	12.41	8.72	5.3	62.92	1.02	2.78	2.63	16.5	6.75	23.25	1.89	20.32	10.08	13.81	27.09	5.38	5.29	4.36	27.24	44.78	11.01	5.54	2.04	18.6
Because of the current lockdown there is more conflict between people that I live with
Unweighted base	2240	1076	1164	96	309	400	404	1031	1364	876	523	373	192	260	530	1878	108	189	65	77	255	191	169	204	192	260	325	205	1878	108	189	65	891	309	1200	53	648	110	229	1136	271	223	84	509	1635	254	243	72	569
Base: All UK adults	2240	1086.4	1153.6	248.64	327.69	399.43	374	890.24	1276.8	963.2	521.92	360.64	199.41	293.44	508.43	1883.84	107.52	188.16	60.48	72.11	255.18	194.64	157.95	202.69	199.41	293.44	317.36	191.07	1883.84	107.52	188.16	60.48	885.79	310.22	1196.01	131.19	552.68	125.78	234.34	1032.16	272.55	204.31	76.31	635.34	1586.69	284.79	247.19	77.24	609.22
Strongly agree	91.82	50.74	41.08	28.68	11.07	23.35	13.11	15.62	49.85	41.97	22.16	11.71	17.4	9.45	22.07	82.8	1.06	6.27	1.69	3.26	12.89	6.02	3.53	8.19	17.4	9.45	14.91	7.16	82.8	1.06	6.27	1.69	32.54	11.93	44.46	14.75	9.18	5.61	17.81	34.02	11.49	5.62	1.75	35.23	40.91	24.71	13.35	5.45	43.51
Tend to agree	265.64	129.21	136.43	64.34	52.05	52.13	46.62	50.51	169.36	96.28	68.63	36.85	35.29	38.84	45.5	225.11	20.19	13.73	6.61	5.67	34.23	28.73	16.12	20.73	35.29	38.84	24.06	21.44	225.11	20.19	13.73	6.61	105.4	28.76	134.15	43.6	34.45	20.88	32.56	103.37	42.29	15.57	4.59	99.82	157.74	45.06	38.98	17.33	101.37
Neither agree nor disagree	467.74	233.95	233.79	48.27	61.82	87.48	79.23	190.94	260.13	207.6	106.57	73.27	47.96	68.36	98.28	394.43	15.22	43.4	14.67	19.5	50	37.07	29.6	43.67	47.96	68.36	65.88	32.4	394.43	15.22	43.4	14.67	190.58	68.85	259.43	17.5	117.54	25.6	47.66	169.21	50.8	65.22	23.77	155.62	342.81	63.35	39.43	12.46	115.25
Tend to disagree	525.8	269.84	255.95	63.62	102.1	88.76	79.78	191.54	305.83	219.96	122.68	84.26	29.09	76.88	118.35	431.27	24.82	53.95	15.76	12.46	64.58	45.64	39.51	44.75	29.09	76.88	68.12	50.23	431.27	24.82	53.95	15.76	233.27	83.71	316.99	32.37	110.37	27.29	38.78	275.34	64.09	27.94	8.63	143.77	370.66	61.72	74.07	15.73	151.52
Strongly disagree	795	363.09	431.91	37.63	85.22	131.98	144.11	396.07	452.02	342.98	173.77	137.21	59.3	86.16	206.1	662.53	44.31	66.4	21.76	27.66	76.76	69.34	59.98	77.22	59.3	86.16	127.96	78.14	662.53	44.31	66.4	21.76	289.97	106.34	396.3	21.08	254.35	39.06	84.21	434.29	101.99	65.88	29.14	157.22	607.56	79.89	73.99	23.56	177.44
Don't know	94.01	39.57	54.43	6.11	15.43	15.74	11.16	45.57	39.6	54.41	28.11	17.34	10.37	13.75	18.13	87.7	1.91	4.4	-	3.55	16.73	7.83	9.21	8.12	10.37	13.75	16.44	1.69	87.7	1.91	4.4	-	34.03	10.64	44.67	1.89	26.8	7.34	13.31	15.93	1.88	24.08	8.43	43.68	67.01	10.06	7.36	2.71	20.13
If I follow the Government's advice I will not be able to carry out important religious activities
Unweighted base	2240	1076	1164	96	309	400	404	1031	1364	876	523	373	192	260	530	1878	108	189	65	77	255	191	169	204	192	260	325	205	1878	108	189	65	891	309	1200	53	648	110	229	1136	271	223	84	509	1635	254	243	72	569
Base: All UK adults	2240	1086.4	1153.6	248.64	327.69	399.43	374	890.24	1276.8	963.2	521.92	360.64	199.41	293.44	508.43	1883.84	107.52	188.16	60.48	72.11	255.18	194.64	157.95	202.69	199.41	293.44	317.36	191.07	1883.84	107.52	188.16	60.48	885.79	310.22	1196.01	131.19	552.68	125.78	234.34	1032.16	272.55	204.31	76.31	635.34	1586.69	284.79	247.19	77.24	609.22
Strongly agree	220.99	102.05	118.94	24.28	17.73	32.96	24.69	121.31	121.65	99.34	57.87	46.35	18.43	18.7	50.45	191.8	7.33	15.13	6.72	6.94	28.83	22.1	13.65	32.7	18.43	18.7	29.91	20.54	191.8	7.33	15.13	6.72	60.6	34.34	94.94	7.57	83.41	14.56	20.52	112.39	22.07	25.72	8.71	45.83	160.39	18.25	25.64	9.95	53.85
Tend to agree	276.47	136.81	139.66	28.95	33.68	43.77	31.9	138.16	137.33	139.14	60.79	39.77	18.05	34.24	66.42	219.28	16.02	26.3	14.86	8.68	33.29	18.82	16.38	23.4	18.05	34.24	44.71	21.71	219.28	16.02	26.3	14.86	96.44	40.85	137.29	14.53	95.57	6.59	22.49	144.78	21.07	29.1	11.34	68.28	204.83	34.55	25.02	7.39	66.96
Neither agree nor disagree	626.75	304.46	322.29	76.72	92.12	112.56	112.78	232.58	370.6	256.15	155.22	96.32	54.19	92.08	132.6	530.41	25.44	58.2	12.7	18.77	74.53	61.92	45.87	50.45	54.19	92.08	81.93	50.67	530.41	25.44	58.2	12.7	262.71	83.33	346.04	39.5	136.32	46.87	58.02	257.46	75.01	47.75	26.11	217.17	450.49	77.27	62.55	24.1	163.92
Tend to disagree	246.69	110.26	136.43	24.67	39.45	35.32	37.36	109.9	140.52	106.17	50.52	34.41	19.61	37.31	54.4	196.25	14.41	24.32	11.71	11.16	20.73	18.64	16.27	18.14	19.61	37.31	37.36	17.03	196.25	14.41	24.32	11.71	92.49	53.42	145.92	12.63	60.15	8.73	19.26	129.93	28.26	19.9	7.33	59.45	169.91	30.24	29.92	12.88	73.04
Strongly disagree	605.41	305.35	300.06	69.11	92.54	117.75	120.79	205.22	344.59	260.82	148.54	99.18	54.76	75.95	140.3	518.74	31.04	43.18	12.44	23.81	64.56	60.16	43.01	56.17	54.76	75.95	80.02	60.29	518.74	31.04	43.18	12.44	250.59	66.38	316.97	49.5	125.32	35.46	78.16	262.54	91.84	56.66	15.56	172.7	432.97	81.1	70.74	12.69	164.53
Don't know	263.7	127.47	136.22	24.9	52.17	57.07	46.49	83.07	162.12	101.58	48.98	44.61	34.35	35.15	64.26	227.35	13.28	21.02	2.04	2.74	33.24	12.99	22.77	21.83	34.35	35.15	43.43	20.83	227.35	13.28	21.02	2.04	122.95	31.9	154.86	7.46	51.92	13.57	35.9	125.06	34.29	25.18	7.26	71.91	168.1	43.37	33.32	10.22	86.91
I am enjoying spending more time at home during the lockdown
Unweighted base	2240	1076	1164	96	309	400	404	1031	1364	876	523	373	192	260	530	1878	108	189	65	77	255	191	169	204	192	260	325	205	1878	108	189	65	891	309	1200	53	648	110	229	1136	271	223	84	509	1635	254	243	72	569
Base: All UK adults	2240	1086.4	1153.6	248.64	327.69	399.43	374	890.24	1276.8	963.2	521.92	360.64	199.41	293.44	508.43	1883.84	107.52	188.16	60.48	72.11	255.18	194.64	157.95	202.69	199.41	293.44	317.36	191.07	1883.84	107.52	188.16	60.48	885.79	310.22	1196.01	131.19	552.68	125.78	234.34	1032.16	272.55	204.31	76.31	635.34	1586.69	284.79	247.19	77.24	609.22
Strongly agree	407.67	174.78	232.89	50.4	81.37	75.95	83.85	116.1	220.49	187.18	92.5	79.5	37.64	48.11	102.32	360.07	14.38	23.38	9.84	16.64	46.57	29.28	33.87	45.63	37.64	48.11	63.82	38.5	360.07	14.38	23.38	9.84	184.86	67.08	251.94	21.38	64.43	22	47.93	194.06	53.75	38.31	10.84	108.81	258.78	70	50.58	21.9	142.48
Tend to agree	584.03	257.25	326.79	66.29	94.72	126.69	97.91	198.43	353.35	230.69	128.23	94.7	47.36	79.59	121.98	471.87	38.31	53.57	20.29	18.38	59.65	50.2	41.16	53.54	47.36	79.59	72.05	49.94	471.87	38.31	53.57	20.29	261.71	98.22	359.92	28.8	117.6	31.13	46.58	280.75	84.31	42.83	11.85	159.13	380.28	86.69	87.13	26.24	200.06
Neither agree nor disagree	647.29	337.85	309.45	31.07	74.89	104.1	111.02	326.22	341.04	306.26	160.15	108.42	56.09	79.73	135.49	539.87	31.77	62.63	13.02	23.56	70.39	66.2	48.84	59.58	56.09	79.73	81.25	54.24	539.87	31.77	62.63	13.02	235.67	80.18	315.85	13.41	205.35	38.96	73.72	321.62	76.21	61.24	27.92	155.69	488.84	64.78	60.31	16.53	141.62
Tend to disagree	365.03	194.67	170.36	70.8	39.6	48.62	48.74	157.27	239.89	125.13	93.11	48.52	24.47	62.82	86.1	315.02	12.87	25.66	11.48	7.94	48.69	36.48	21	27.51	24.47	62.82	54.07	32.04	315.02	12.87	25.66	11.48	123.22	29.25	152.47	49.43	111.16	15.02	36.95	144.65	36.67	33.39	14.54	131.85	294.24	32.54	27.14	7.44	67.12
Strongly disagree	215.62	113.21	102.4	25.86	31.44	42.05	28.38	87.88	113.74	101.87	47	24.71	30.08	18.58	60.87	181.24	9.17	21.05	4.16	5.59	29.88	11.54	9.01	15.7	30.08	18.58	44.5	16.37	181.24	9.17	21.05	4.16	72.77	31.78	104.54	16.29	54.14	16.33	24.31	80.07	20.87	27.52	10.23	73.21	158.6	25.05	19.34	4.01	48.39
Don't know	20.35	8.64	11.71	4.22	5.68	2.01	4.09	4.34	8.29	12.07	0.93	4.8	3.77	4.61	1.67	15.77	1.02	1.87	1.69	-	-	0.93	4.06	0.73	3.77	4.61	1.67	-	15.77	1.02	1.87	1.69	7.55	3.72	11.28	1.89	-	2.34	4.85	11.01	0.73	1.03	0.93	6.65	5.94	5.74	2.69	1.12	9.55
Because of coronavirus, I feel a sense of community with other people in my neighbourhood
Unweighted base	2240	1076	1164	96	309	400	404	1031	1364	876	523	373	192	260	530	1878	108	189	65	77	255	191	169	204	192	260	325	205	1878	108	189	65	891	309	1200	53	648	110	229	1136	271	223	84	509	1635	254	243	72	569
Base: All UK adults	2240	1086.4	1153.6	248.64	327.69	399.43	374	890.24	1276.8	963.2	521.92	360.64	199.41	293.44	508.43	1883.84	107.52	188.16	60.48	72.11	255.18	194.64	157.95	202.69	199.41	293.44	317.36	191.07	1883.84	107.52	188.16	60.48	885.79	310.22	1196.01	131.19	552.68	125.78	234.34	1032.16	272.55	204.31	76.31	635.34	1586.69	284.79	247.19	77.24	609.22
Strongly agree	266.98	105.84	161.14	25.53	39.32	36.39	44.71	121.03	148.11	118.87	53.64	56.05	20.74	25.73	76.24	232.41	11.78	14.07	8.72	7.6	22.62	23.42	29.44	26.61	20.74	25.73	41.03	35.21	232.41	11.78	14.07	8.72	76.16	49.65	125.8	10.87	74.45	17.48	38.37	132.24	32.02	32.35	8.4	57.27	162.87	44.29	36.08	15.19	95.56
Tend to agree	787.74	373.8	413.94	73.08	97.5	129.92	137.17	350.08	465.31	322.43	181.1	127.94	59.36	103.83	178.75	650.98	48.94	65.69	22.14	19.37	92.36	69.38	55.55	72.4	59.36	103.83	114.99	63.76	650.98	48.94	65.69	22.14	324.61	102.57	427.18	30.56	231.15	27.42	71.44	414.5	82.23	70.52	26.55	190.4	554.38	108.78	90.63	23.48	222.9
Neither agree nor disagree	669.27	331.2	338.06	61.82	92.8	125.51	104.58	284.55	387.43	281.84	153.33	100.91	70.83	100.31	141.88	567.25	24.85	57.84	19.33	27.78	66.89	58.66	47.17	53.74	70.83	100.31	86.23	55.65	567.25	24.85	57.84	19.33	266.61	97.68	364.29	33.32	173.13	35.82	62.7	311.85	89.36	52.57	27.61	181.29	504.95	65.2	69.04	21.9	156.14
Tend to disagree	312.89	161.34	151.55	49.74	61.9	65.19	55.47	80.6	184.87	128.03	81.75	45.69	32.83	42.76	64.4	267.42	6.43	32.21	6.84	9.54	43.13	29.08	13.82	31.87	32.83	42.76	43.59	20.8	267.42	6.43	32.21	6.84	143.79	39.53	183.32	38.04	44.71	22.04	24.8	113.22	42.49	25.58	6.68	121.68	225.9	41.45	30.26	7.03	78.74
Strongly disagree	175.17	100.23	74.94	34.25	26.92	39.36	29.2	45.44	81.73	93.44	47.65	26.6	12.74	13.89	43.77	144.65	11.36	15.71	3.46	7.82	28.33	11.49	11.97	14.63	12.74	13.89	28.91	14.86	144.65	11.36	15.71	3.46	66.23	16.91	83.14	16.52	25.98	19.72	29.82	50.6	24.37	19.82	6.15	72.99	125.08	21.78	16.91	8.52	47.21
Don't know	27.94	13.98	13.96	4.22	9.24	3.07	2.86	8.55	9.35	18.59	4.46	3.45	2.92	6.92	3.39	21.14	4.15	2.65	-	-	1.85	2.61	-	3.45	2.92	6.92	2.61	0.79	21.14	4.15	2.65	-	8.38	3.89	12.28	1.89	3.26	3.31	7.21	9.76	2.07	3.47	0.93	11.72	13.52	3.29	4.26	1.12	8.67
Thinking about the recent lockdown imposed by the UK Government, advising everyone to stay at home...Would you say the current lockdown has made your physical and mental health better or worse, or has it made no difference? (Please select one option on each row)
Physical health
Unweighted base	2240	1076	1164	96	309	400	404	1031	1364	876	523	373	192	260	530	1878	108	189	65	77	255	191	169	204	192	260	325	205	1878	108	189	65	891	309	1200	53	648	110	229	1136	271	223	84	509	1635	254	243	72	569
Base: All UK adults	2240	1086.4	1153.6	248.64	327.69	399.43	374	890.24	1276.8	963.2	521.92	360.64	199.41	293.44	508.43	1883.84	107.52	188.16	60.48	72.11	255.18	194.64	157.95	202.69	199.41	293.44	317.36	191.07	1883.84	107.52	188.16	60.48	885.79	310.22	1196.01	131.19	552.68	125.78	234.34	1032.16	272.55	204.31	76.31	635.34	1586.69	284.79	247.19	77.24	609.22
A lot better	108.21	50.05	58.16	14.01	23.4	17.41	18.62	34.77	65.53	42.68	31.55	21.7	3.34	17.36	18.46	92.41	1.93	11.47	2.4	5.18	17.93	8.44	6.86	14.84	3.34	17.36	11.48	6.98	92.41	1.93	11.47	2.4	52.29	21.62	73.91	6.18	17.35	4.73	6.03	46.85	14.14	9.61	2.5	32.32	66.28	18	12.51	10.42	40.93
A little better	336	150.03	185.97	42.09	77.02	65.66	40.34	110.89	222.52	113.48	80.24	61.3	29.72	49.76	66.62	287.64	10.11	25.61	12.63	10	37.62	32.62	30.49	30.82	29.72	49.76	43.58	23.04	287.64	10.11	25.61	12.63	143.89	55.75	199.63	19.68	67.07	21.36	28.25	163.98	44.41	20.25	9.55	94.98	236.08	39.16	46.08	10.06	95.3
No difference	996.41	505.45	490.96	89.92	110.36	135.07	184.01	477.06	522.8	473.62	232.25	164.39	84.14	114.45	234.52	829.75	49.13	84.57	32.96	28.54	121.71	82	72.09	92.3	84.14	114.45	136.95	97.56	829.75	49.13	84.57	32.96	352.1	126.44	478.54	61.61	300.99	49.83	105.44	494.43	97.63	97.24	39.27	258.7	764.1	89.98	100.98	24.91	215.86
A little worse	612.43	305.14	307.29	80.99	83.23	139.59	95.55	213.08	379.33	233.1	135.24	86.08	63.59	83.86	146.24	515.01	36.58	52.12	8.73	21.81	59.62	53.81	38.52	47.56	63.59	83.86	97.93	48.32	515.01	36.58	52.12	8.73	259.17	86.17	345.34	38.37	134.03	35.6	59.09	254.55	94.17	52.93	18.52	192.27	405.15	109.8	64.53	23.84	198.18
A lot worse	154.69	63.05	91.64	13.69	30.83	32.46	29.72	47.99	78.35	76.34	37.95	22.52	12	22.2	38.01	132.68	6.76	12.55	2.7	4.47	18.3	15.18	8.14	14.37	12	22.2	24.72	13.29	132.68	6.76	12.55	2.7	74.15	15.38	89.53	3.47	29.42	9.06	23.22	58.1	20.36	20.39	5.54	49.44	103.73	22.34	20.31	6.15	48.81
Don't know	19.44	6.77	12.67	7.94	1.84	2.22	2.81	4.64	6.48	12.96	3.89	2.81	5.6	2.34	0.87	15.51	1.98	0.88	1.06	2.11	-	1.78	1.84	0.97	5.6	2.34	-	0.87	15.51	1.98	0.88	1.06	4.18	2.9	7.08	1.89	2.61	3.22	4.64	9.1	0.86	2.07	0.93	2.77	5.5	3.58	1.84	1.86	7.28
Prefer not to say	12.81	5.9	6.91	-	1.02	7.02	2.95	1.82	1.79	11.02	0.8	1.82	1.03	3.48	3.71	10.83	1.02	0.95	-	-	-	0.8	-	1.82	1.03	3.48	2.7	1.01	10.83	1.02	0.95	-	-	1.97	1.97	-	1.2	1.98	7.66	5.15	0.97	1.82	-	4.86	5.85	1.93	0.94	-	2.86
Mental health
Unweighted base	2240	1076	1164	96	309	400	404	1031	1364	876	523	373	192	260	530	1878	108	189	65	77	255	191	169	204	192	260	325	205	1878	108	189	65	891	309	1200	53	648	110	229	1136	271	223	84	509	1635	254	243	72	569
Base: All UK adults	2240	1086.4	1153.6	248.64	327.69	399.43	374	890.24	1276.8	963.2	521.92	360.64	199.41	293.44	508.43	1883.84	107.52	188.16	60.48	72.11	255.18	194.64	157.95	202.69	199.41	293.44	317.36	191.07	1883.84	107.52	188.16	60.48	885.79	310.22	1196.01	131.19	552.68	125.78	234.34	1032.16	272.55	204.31	76.31	635.34	1586.69	284.79	247.19	77.24	609.22
A lot better	68.13	31.75	36.38	12.79	13.47	9.97	13.41	18.48	40.05	28.08	23.44	11.08	3.73	14.51	12.72	65.47	2.66	-	-	5.98	9.96	7.5	4.66	6.41	3.73	14.51	9.76	2.96	65.47	2.66	-	-	42.1	5.5	47.6	-	7.19	2.85	10.5	24.62	7.71	7.28	-	27.69	46.71	11.42	4.86	4.14	20.42
A little better	140.62	72.96	67.66	9.13	40.98	33.06	23.46	33.99	93.01	47.61	27.34	26.21	13.55	13	36.47	116.57	5.46	16.1	2.48	0.94	13.84	12.55	9.01	17.2	13.55	13	26.77	9.69	116.57	5.46	16.1	2.48	71.64	21.24	92.89	3.36	20.98	8.81	14.58	67.36	13.74	11.62	3.4	43.52	82.77	20	26.6	5.07	51.67
No difference	1008.7	534.55	474.15	61.47	113.34	146.84	165.04	522.01	525.34	483.36	242.99	172.38	80.14	122.83	224.03	842.36	44.32	92.35	29.67	37.25	117.95	87.79	71.11	101.26	80.14	122.83	126.42	97.61	842.36	44.32	92.35	29.67	353.24	143.56	496.81	43.37	333.63	53.23	81.66	538.91	121.93	94.49	37.31	210.66	762.47	108.64	100.57	25.06	234.27
A little worse	674.12	300.77	373.34	93.91	100.82	131.81	117.56	230.01	431.13	242.98	136.79	107.61	64.52	101.6	155.8	566.31	30.79	55.72	21.3	15.13	67.58	54.08	58.83	48.77	64.52	101.6	104.28	51.53	566.31	30.79	55.72	21.3	291.22	94.99	386.21	54.58	142.28	28.39	62.66	289.56	82.74	54.66	25.52	215.53	472.22	93.4	70.44	26.62	190.46
A lot worse	308.2	130.95	177.25	61.37	53.1	66.3	47.83	79.6	173.46	134.73	80.6	38.86	30.84	35.7	70.63	256.63	22.38	22.15	7.03	6.45	45.85	28.3	11.64	27.22	30.84	35.7	43.49	27.15	256.63	22.38	22.15	7.03	121.24	39.1	160.33	26.86	44.81	26.97	49.23	95.55	41.87	33.46	9.16	125.85	207.47	44.76	40.47	11.67	96.91
Don't know	22.66	4.9	17.76	6.25	3.82	4.49	3.76	4.34	7.41	15.26	7.93	3.66	1.89	2.34	5.07	20.89	0.89	0.88	-	5.44	-	2.49	2.69	0.97	1.89	2.34	3.94	1.13	20.89	0.89	0.88	-	5.43	3.86	9.3	3.02	2.6	4.53	3.21	11	3.65	0.97	0.93	6.11	9.2	3.58	3.32	4.68	11.58
Prefer not to say	17.58	10.51	7.06	3.71	2.15	6.95	2.95	1.82	6.4	11.18	2.83	0.85	4.74	3.48	3.71	15.6	1.02	0.95	-	0.9	-	1.93	-	0.85	4.74	3.48	2.7	1.01	15.6	1.02	0.95	-	0.9	1.97	2.87	-	1.2	1.01	12.5	5.15	0.9	1.82	-	5.99	5.85	2.98	0.94	-	3.92
Thinking about the recent lockdown imposed by the UK Government, advising everyone to stay at home...Which, if either, of the following apply to you? (Please select all that apply)
Unweighted base	2240	1076	1164	96	309	400	404	1031	1364	876	523	373	192	260	530	1878	108	189	65	77	255	191	169	204	192	260	325	205	1878	108	189	65	891	309	1200	53	648	110	229	1136	271	223	84	509	1635	254	243	72	569
Base	2240	1086.4	1153.6	248.64	327.69	399.43	374	890.24	1276.8	963.2	521.92	360.64	199.41	293.44	508.43	1883.84	107.52	188.16	60.48	72.11	255.18	194.64	157.95	202.69	199.41	293.44	317.36	191.07	1883.84	107.52	188.16	60.48	885.79	310.22	1196.01	131.19	552.68	125.78	234.34	1032.16	272.55	204.31	76.31	635.34	1586.69	284.79	247.19	77.24	609.22
Because of coronavirus, I have helped someone outside my household in the past 7 days	508.86	219.5	289.36	29.89	76.08	98.97	109.17	194.75	305.13	203.73	114.24	94.76	37.03	58.67	124.39	429.09	23.55	35.66	20.56	21.04	51.87	41.33	38.31	56.45	37.03	58.67	77.29	47.1	429.09	23.55	35.66	20.56	232.53	82.11	314.64	18.19	103	19.93	53.1	261.95	57.06	50.01	13.83	124.99	340.12	81.52	65.12	17.73	164.37
Because of coronavirus, I have received help from someone outside my household in the past 7 days	291.12	120.78	170.34	18.67	23.6	19.17	27.06	202.63	162.9	128.22	70.93	41.14	33.12	36.44	77.08	258.71	12.35	17.39	2.67	5.06	37.3	28.58	19.83	21.3	33.12	36.44	33.95	43.13	258.71	12.35	17.39	2.67	46.76	34.81	81.58	4.41	158.28	5.2	41.66	142.2	18.4	42.64	24.94	59.28	239.29	21.94	19.42	5.06	46.43
Neither of these	1467.26	760.26	707	192	228.47	281.61	244.41	520.76	837.56	629.7	343.57	228.37	130.99	199.11	319.86	1221.9	69.74	138.37	37.24	44.99	171.24	127.34	101.44	126.93	130.99	199.11	211.84	108.02	1221.9	69.74	138.37	37.24	612.74	195.91	808.65	104.88	315.06	99.79	138.88	648.32	198.99	115.65	38.85	450.81	1041.59	183.56	165.21	52.43	401.2
Don't know	30.62	12.93	17.69	8.08	6.98	7.36	0.95	7.24	9.47	21.15	4.59	6.36	6.51	7.85	2.48	27.78	1.88	0.95	-	1.8	1.94	0.84	4.38	1.98	6.51	7.85	1.76	0.72	27.78	1.88	0.95	-	8.52	5.96	14.48	3.71	-	3.31	9.12	13.14	0.85	2.82	2.03	11.78	9.25	5.97	3.53	2.02	11.52
Thinking about other people in the UK who are around the same age as you...Approximately what percentage of people do you think are fully following the UK Government's recommendations to stay at home? (Please type your answer in the box below. If you are unsure, please give your best estimate)
Unweighted base	2240	1076	1164	96	309	400	404	1031	1364	876	523	373	192	260	530	1878	108	189	65	77	255	191	169	204	192	260	325	205	1878	108	189	65	891	309	1200	53	648	110	229	1136	271	223	84	509	1635	254	243	72	569
Base	2240	1086.4	1153.6	248.64	327.69	399.43	374	890.24	1276.8	963.2	521.92	360.64	199.41	293.44	508.43	1883.84	107.52	188.16	60.48	72.11	255.18	194.64	157.95	202.69	199.41	293.44	317.36	191.07	1883.84	107.52	188.16	60.48	885.79	310.22	1196.01	131.19	552.68	125.78	234.34	1032.16	272.55	204.31	76.31	635.34	1586.69	284.79	247.19	77.24	609.22
How often, if at all, have you been bothered by each of the following problems in the last 2 weeks? (Please select one option on each row)
Feeling nervous, anxious or on edge
Unweighted base	2240	1076	1164	96	309	400	404	1031	1364	876	523	373	192	260	530	1878	108	189	65	77	255	191	169	204	192	260	325	205	1878	108	189	65	891	309	1200	53	648	110	229	1136	271	223	84	509	1635	254	243	72	569
Base: All UK adults	2240	1086.4	1153.6	248.64	327.69	399.43	374	890.24	1276.8	963.2	521.92	360.64	199.41	293.44	508.43	1883.84	107.52	188.16	60.48	72.11	255.18	194.64	157.95	202.69	199.41	293.44	317.36	191.07	1883.84	107.52	188.16	60.48	885.79	310.22	1196.01	131.19	552.68	125.78	234.34	1032.16	272.55	204.31	76.31	635.34	1586.69	284.79	247.19	77.24	609.22
Not at all	969.91	536.64	433.27	60.25	100.86	134.41	158.06	516.32	538.64	431.27	221.05	170.53	86.02	118.65	217.93	814.17	44.81	85.55	25.37	30.29	107.36	83.41	74.01	96.52	86.02	118.65	126.07	91.86	814.17	44.81	85.55	25.37	346.83	126.41	473.23	36.78	341.4	37.73	80.75	516.15	107.67	97.26	43.14	200.32	745.7	89.01	99.58	21.28	209.87
Several days	732.72	308.44	424.29	84.82	123.41	170.1	126.27	228.12	439.83	292.9	174.02	115.1	63.22	101.1	167.38	620.83	34.58	56.22	21.1	19.79	87.76	66.47	51.44	63.66	63.22	101.1	108.21	59.17	620.83	34.58	56.22	21.1	331.37	107.53	438.9	48	134.77	35.91	75.14	314.63	94.78	60.02	18.06	238.26	494.6	124.71	75.53	33.32	233.56
More than half the days	214.69	100.2	114.49	44.94	40.75	38.44	32.4	58.15	133.03	81.66	46.72	21.97	18.47	35.03	59.84	182.04	13.36	13.41	5.87	5.31	20.54	20.87	9.45	12.52	18.47	35.03	42.93	16.91	182.04	13.36	13.41	5.87	86.48	32.46	118.95	30.03	29.81	18.04	17.86	79.55	18.45	18.18	1.84	94.45	154.29	26.71	21.39	7.98	56.09
Nearly every day	226.14	83.78	142.36	39.3	43.38	37.02	47.45	58.99	113.96	112.18	57.45	38.88	17.04	23.76	43.95	181.07	12.9	24.81	7.36	12.49	32.01	12.94	15.14	23.74	17.04	23.76	25.51	18.44	181.07	12.9	24.81	7.36	84.61	32.11	116.72	12.53	31.98	23.06	41.86	79.15	42.38	21.79	8.94	72.83	152.6	26.03	32.59	5.72	64.34
Don't know	70.74	44.28	26.46	15.47	15.45	11.65	7.27	20.89	36.89	33.85	17.25	8.91	10.84	10.88	14.92	62.8	0.84	6.32	0.78	3.29	6.72	7.24	6.26	2.65	10.84	10.88	11.93	2.99	62.8	0.84	6.32	0.78	29.12	9.74	38.86	-	10.46	9.18	12.24	34.71	6.71	4.05	2.54	19.01	28.01	17.43	13.44	5.01	35.88
Prefer not to say	25.8	13.07	12.73	3.85	3.85	7.8	2.54	7.76	14.46	11.34	5.43	5.25	3.82	4.02	4.41	22.93	1.02	1.85	-	0.94	0.79	3.7	1.66	3.59	3.82	4.02	2.7	1.71	22.93	1.02	1.85	-	7.38	1.97	9.35	3.85	4.26	1.85	6.49	7.97	2.56	3.01	1.8	10.46	11.5	0.9	4.66	3.92	9.48
Not being able to stop or control worrying
Unweighted base	2240	1076	1164	96	309	400	404	1031	1364	876	523	373	192	260	530	1878	108	189	65	77	255	191	169	204	192	260	325	205	1878	108	189	65	891	309	1200	53	648	110	229	1136	271	223	84	509	1635	254	243	72	569
Base: All UK adults	2240	1086.4	1153.6	248.64	327.69	399.43	374	890.24	1276.8	963.2	521.92	360.64	199.41	293.44	508.43	1883.84	107.52	188.16	60.48	72.11	255.18	194.64	157.95	202.69	199.41	293.44	317.36	191.07	1883.84	107.52	188.16	60.48	885.79	310.22	1196.01	131.19	552.68	125.78	234.34	1032.16	272.55	204.31	76.31	635.34	1586.69	284.79	247.19	77.24	609.22
Not at all	1245.5	677.7	567.8	87.32	153.33	200.3	214.37	590.19	715.65	529.85	284.37	210.09	111.62	155.04	275.68	1036.79	56.89	119.19	32.63	40.42	137.87	106.07	93.88	116.21	111.62	155.04	163.56	112.12	1036.79	56.89	119.19	32.63	488.67	162.66	651.33	56.24	385.49	48.95	103.49	634.34	140.21	118.25	48.96	296.19	930.36	135.5	128.45	33.88	297.83
Several days	545.2	229.4	315.8	70.87	91.97	131.15	87.27	163.94	326.32	218.88	128.83	81.8	46.42	80.14	135.46	472.65	26.82	32.84	12.88	13.07	67.29	48.47	36.83	44.97	46.42	80.14	93.42	42.05	472.65	26.82	32.84	12.88	245.73	83.86	329.59	28.17	90.17	37.31	59.97	216.33	83.89	48.78	17.81	175.49	365.42	86.22	63.38	25.35	174.94
More than half the days	165.54	59.13	106.42	33.47	41.58	23.71	23.06	43.72	97.67	67.87	43.83	19.23	14.55	20.99	39.56	138.17	7.81	10.56	9	7.91	22.41	13.51	5.41	13.82	14.55	20.99	22.7	16.87	138.17	7.81	10.56	9	59.83	27.27	87.1	20.7	28.14	12.41	17.19	63.89	18.14	14.31	1.47	66.42	119.39	17.62	21.8	5.85	45.27
Nearly every day	170.28	58.05	112.23	24.5	25.84	29.93	34.02	55.99	76.94	93.35	36.9	33.36	12.81	25.69	33.86	142.62	12.14	12.15	3.38	4.87	20.5	11.54	11.84	21.51	12.81	25.69	21.15	12.71	142.62	12.14	12.15	3.38	57.76	25.75	83.51	14.45	26.82	11.5	34.01	75.17	22.8	15.78	3.64	51.85	112.83	25.69	18.72	6.22	50.63
Don't know	87.35	50.56	36.79	24.97	12.22	9.65	12	28.51	47.42	39.93	23.8	11.88	11.09	8.64	17.51	72.91	1.92	9.93	2.59	4.9	5.59	13.32	9.3	2.58	11.09	8.64	11.81	5.7	72.91	1.92	9.93	2.59	28.99	8.71	37.7	7.78	18.59	9.18	14.09	35.47	4.26	6.17	3.46	31.48	45.65	16.83	12.37	3.1	32.29
Prefer not to say	26.12	11.56	14.57	7.51	2.75	4.69	3.28	7.88	12.81	13.31	4.19	4.29	2.92	2.94	6.36	20.7	1.94	3.48	-	0.94	1.53	1.72	0.69	3.59	2.92	2.94	4.73	1.63	20.7	1.94	3.48	-	4.82	1.97	6.78	3.85	3.47	6.43	5.59	6.95	3.25	1.03	0.97	13.92	13.05	2.93	2.48	2.85	8.25
Little interest or pleasure in doing things
Unweighted base	2240	1076	1164	96	309	400	404	1031	1364	876	523	373	192	260	530	1878	108	189	65	77	255	191	169	204	192	260	325	205	1878	108	189	65	891	309	1200	53	648	110	229	1136	271	223	84	509	1635	254	243	72	569
[truncated: 151 more rows]
[truncated: 21 more columns]

## Sheet: Reasons for working out of home
Kings College London
HRPU Quarantine Survey
UK18 Sample: 6th - 7th May 2020
	Which, if any, of the following reasons explain why you are still currently working outside of your-Other
	volunteering at foodbank
	Volunteer doing shopping for elderly
	I am volunteering for vulnerable people who need assistance
[truncated: 40 more rows]

## Sheet: Further Info
	YouGov RealTime offers a range of specialist services alongside our daily GB Omnibus survey. To find out more, call 020 7012 6231, visit yougov.co.uk/solutions/research/realtime or click any of the links below to find out more about some of our most popular services:
